# Supplementary material for: Interkingdom Endodontic Biofilm Supernatant Induces a Biphasic Inflammatory and Metabolic Transcriptional Response in Dental Pulp Stem Cells In Vitro
Source: Clin Exp Dent Res. 2026 Jul 19;12(4):e70417. doi: 10.1002/cre2.70417 (PMC13380816; doi:10.1002/cre2.70417)
Supplement: Supplementary file 2 — Supporting File 2 [file CRE2-12-e70417-s001.xlsx]

## Sheet: 4h_sig_ALL
Category	GOID	Description	GeneRatio	BgRatio	pvalue	padj	geneID	geneName	Count	Up	Up_Gene_id	Down	Down_Gene_id
BP	GO:0009617	response to bacterium	36/448	357/13864	1.35552223466507e-09	5.20307309419856e-06	ENSG00000169429/ENSG00000118503/ENSG00000108691/ENSG00000136244/ENSG00000100906/ENSG00000163739/ENSG00000090339/ENSG00000171223/ENSG00000073756/ENSG00000172216/ENSG00000162692/ENSG00000069399/ENSG00000163874/ENSG00000163734/ENSG00000117280/ENSG00000081041/ENSG00000134070/ENSG00000164400/ENSG00000215788/ENSG00000148677/ENSG00000170542/ENSG00000078401/ENSG00000154736/ENSG00000171522/ENSG00000162892…	CXCL8/TNFAIP3/CCL2/IL6/NFKBIA/CXCL1/ICAM1/JUNB/PTGS2/CEBPB/VCAM1/BCL3/ZC3H12A/CXCL3/RAB29/CXCL2/IRAK2/CSF2/TNFRSF25/ANKRD1/SERPINB9/EDN1/ADAMTS5/PTGER4/IL24/TNFRSF9/BDKRB1/IL1B/CXCL6/CYP1A1/IL22RA1/CCL20/NOD2/TLR1/CFP/LEAP2	36	32	ENSG00000169429/ENSG00000118503/ENSG00000108691/ENSG00000136244/ENSG00000100906/ENSG00000163739/ENSG00000090339/ENSG00000171223/ENSG00000073756/ENSG00000172216/ENSG00000162692/ENSG00000069399/ENSG00000163874/ENSG00000163734/ENSG00000117280/ENSG00000081041/ENSG00000134070/ENSG00000164400/ENSG00000215788/ENSG00000170542/ENSG00000162892/ENSG00000049249/ENSG00000100739/ENSG00000125538/ENSG00000124875…	4	ENSG00000148677/ENSG00000078401/ENSG00000154736/ENSG00000171522
BP	GO:0010469	regulation of signaling receptor activity	36/448	366/13864	2.66073796686196e-09	5.20307309419856e-06	ENSG00000169429/ENSG00000118523/ENSG00000128342/ENSG00000108691/ENSG00000107984/ENSG00000113739/ENSG00000136244/ENSG00000163739/ENSG00000122861/ENSG00000130513/ENSG00000157168/ENSG00000013588/ENSG00000087494/ENSG00000163734/ENSG00000114796/ENSG00000081041/ENSG00000141574/ENSG00000164400/ENSG00000078401/ENSG00000104899/ENSG00000150594/ENSG00000162892/ENSG00000156466/ENSG00000139269/ENSG00000125538…	CXCL8/CTGF/LIF/CCL2/DKK1/STC2/IL6/CXCL1/PLAU/GDF15/NRG1/GPRC5A/PTHLH/CXCL3/KLHL24/CXCL2/SECTM1/CSF2/EDN1/AMH/ADRA2A/IL24/GDF6/INHBE/IL1B/CXCL6/NLGN3/NETO1/TSLP/UCN/CCL20/WNT10B/KCNK3/IL7/NRG2/ARTN	36	27	ENSG00000169429/ENSG00000128342/ENSG00000108691/ENSG00000113739/ENSG00000136244/ENSG00000163739/ENSG00000122861/ENSG00000130513/ENSG00000013588/ENSG00000163734/ENSG00000114796/ENSG00000081041/ENSG00000141574/ENSG00000164400/ENSG00000104899/ENSG00000162892/ENSG00000139269/ENSG00000125538/ENSG00000124875/ENSG00000196338/ENSG00000145777/ENSG00000163794/ENSG00000115009/ENSG00000169884/ENSG00000104432…	9	ENSG00000118523/ENSG00000107984/ENSG00000157168/ENSG00000087494/ENSG00000078401/ENSG00000150594/ENSG00000156466/ENSG00000166342/ENSG00000171303
BP	GO:0002237	response to molecule of bacterial origin	29/448	263/13864	7.73701305558453e-09	1.00864860201304e-05	ENSG00000169429/ENSG00000118503/ENSG00000108691/ENSG00000136244/ENSG00000100906/ENSG00000163739/ENSG00000090339/ENSG00000171223/ENSG00000073756/ENSG00000172216/ENSG00000162692/ENSG00000163874/ENSG00000163734/ENSG00000081041/ENSG00000134070/ENSG00000164400/ENSG00000215788/ENSG00000148677/ENSG00000078401/ENSG00000171522/ENSG00000162892/ENSG00000049249/ENSG00000100739/ENSG00000125538/ENSG00000124875…	CXCL8/TNFAIP3/CCL2/IL6/NFKBIA/CXCL1/ICAM1/JUNB/PTGS2/CEBPB/VCAM1/ZC3H12A/CXCL3/CXCL2/IRAK2/CSF2/TNFRSF25/ANKRD1/EDN1/PTGER4/IL24/TNFRSF9/BDKRB1/IL1B/CXCL6/CYP1A1/CCL20/NOD2/TLR1	29	26	ENSG00000169429/ENSG00000118503/ENSG00000108691/ENSG00000136244/ENSG00000100906/ENSG00000163739/ENSG00000090339/ENSG00000171223/ENSG00000073756/ENSG00000172216/ENSG00000162692/ENSG00000163874/ENSG00000163734/ENSG00000081041/ENSG00000134070/ENSG00000164400/ENSG00000215788/ENSG00000162892/ENSG00000049249/ENSG00000100739/ENSG00000125538/ENSG00000124875/ENSG00000140465/ENSG00000115009/ENSG00000167207…	3	ENSG00000148677/ENSG00000078401/ENSG00000171522
BP	GO:0032496	response to lipopolysaccharide	27/448	250/13864	3.9860243010679e-08	3.89733526036914e-05	ENSG00000169429/ENSG00000118503/ENSG00000108691/ENSG00000136244/ENSG00000100906/ENSG00000163739/ENSG00000090339/ENSG00000171223/ENSG00000073756/ENSG00000172216/ENSG00000162692/ENSG00000163874/ENSG00000163734/ENSG00000081041/ENSG00000134070/ENSG00000164400/ENSG00000215788/ENSG00000148677/ENSG00000078401/ENSG00000171522/ENSG00000162892/ENSG00000049249/ENSG00000100739/ENSG00000125538/ENSG00000124875…	CXCL8/TNFAIP3/CCL2/IL6/NFKBIA/CXCL1/ICAM1/JUNB/PTGS2/CEBPB/VCAM1/ZC3H12A/CXCL3/CXCL2/IRAK2/CSF2/TNFRSF25/ANKRD1/EDN1/PTGER4/IL24/TNFRSF9/BDKRB1/IL1B/CXCL6/CYP1A1/CCL20	27	24	ENSG00000169429/ENSG00000118503/ENSG00000108691/ENSG00000136244/ENSG00000100906/ENSG00000163739/ENSG00000090339/ENSG00000171223/ENSG00000073756/ENSG00000172216/ENSG00000162692/ENSG00000163874/ENSG00000163734/ENSG00000081041/ENSG00000134070/ENSG00000164400/ENSG00000215788/ENSG00000162892/ENSG00000049249/ENSG00000100739/ENSG00000125538/ENSG00000124875/ENSG00000140465/ENSG00000115009	3	ENSG00000148677/ENSG00000078401/ENSG00000171522
BP	GO:0007268	chemical synaptic transmission	37/448	479/13864	8.42361133152064e-07	0.000433066	ENSG00000109971/ENSG00000107984/ENSG00000171246/ENSG00000180914/ENSG00000073756/ENSG00000171408/ENSG00000143847/ENSG00000108852/ENSG00000134769/ENSG00000155980/ENSG00000078401/ENSG00000161011/ENSG00000167371/ENSG00000197971/ENSG00000169220/ENSG00000099365/ENSG00000116106/ENSG00000197283/ENSG00000196689/ENSG00000117016/ENSG00000184702/ENSG00000146006/ENSG00000110436/ENSG00000125538/ENSG00000196338…	HSPA8/DKK1/NPTX1/OXTR/PTGS2/PDE7B/PPFIA4/MPP2/DTNA/KIF5A/EDN1/SQSTM1/PRRT2/MBP/RGS14/STX1B/EPHA4/SYNGAP1/TRPV1/RIMS3/SEPT5/LRRTM2/SLC1A2/IL1B/NLGN3/NETO1/MCHR1/UCN/GABRR2/APOE/TACR1/GRIN3B/KCNK3/NOVA1/COLQ/RIMS1/GRIK1	37	26	ENSG00000171246/ENSG00000073756/ENSG00000171408/ENSG00000143847/ENSG00000108852/ENSG00000134769/ENSG00000155980/ENSG00000161011/ENSG00000167371/ENSG00000197971/ENSG00000169220/ENSG00000099365/ENSG00000197283/ENSG00000196689/ENSG00000117016/ENSG00000184702/ENSG00000110436/ENSG00000125538/ENSG00000196338/ENSG00000128285/ENSG00000163794/ENSG00000111886/ENSG00000130203/ENSG00000116032/ENSG00000139910…	11	ENSG00000109971/ENSG00000107984/ENSG00000180914/ENSG00000078401/ENSG00000116106/ENSG00000146006/ENSG00000166342/ENSG00000115353/ENSG00000171303/ENSG00000079841/ENSG00000171189
BP	GO:0098916	anterograde trans-synaptic signaling	37/448	479/13864	8.42361133152064e-07	0.000433066	ENSG00000109971/ENSG00000107984/ENSG00000171246/ENSG00000180914/ENSG00000073756/ENSG00000171408/ENSG00000143847/ENSG00000108852/ENSG00000134769/ENSG00000155980/ENSG00000078401/ENSG00000161011/ENSG00000167371/ENSG00000197971/ENSG00000169220/ENSG00000099365/ENSG00000116106/ENSG00000197283/ENSG00000196689/ENSG00000117016/ENSG00000184702/ENSG00000146006/ENSG00000110436/ENSG00000125538/ENSG00000196338…	HSPA8/DKK1/NPTX1/OXTR/PTGS2/PDE7B/PPFIA4/MPP2/DTNA/KIF5A/EDN1/SQSTM1/PRRT2/MBP/RGS14/STX1B/EPHA4/SYNGAP1/TRPV1/RIMS3/SEPT5/LRRTM2/SLC1A2/IL1B/NLGN3/NETO1/MCHR1/UCN/GABRR2/APOE/TACR1/GRIN3B/KCNK3/NOVA1/COLQ/RIMS1/GRIK1	37	26	ENSG00000171246/ENSG00000073756/ENSG00000171408/ENSG00000143847/ENSG00000108852/ENSG00000134769/ENSG00000155980/ENSG00000161011/ENSG00000167371/ENSG00000197971/ENSG00000169220/ENSG00000099365/ENSG00000197283/ENSG00000196689/ENSG00000117016/ENSG00000184702/ENSG00000110436/ENSG00000125538/ENSG00000196338/ENSG00000128285/ENSG00000163794/ENSG00000111886/ENSG00000130203/ENSG00000116032/ENSG00000139910…	11	ENSG00000109971/ENSG00000107984/ENSG00000180914/ENSG00000078401/ENSG00000116106/ENSG00000146006/ENSG00000166342/ENSG00000115353/ENSG00000171303/ENSG00000079841/ENSG00000171189
BP	GO:0099536	synaptic signaling	37/448	480/13864	8.85841374637756e-07	0.000433066	ENSG00000109971/ENSG00000107984/ENSG00000171246/ENSG00000180914/ENSG00000073756/ENSG00000171408/ENSG00000143847/ENSG00000108852/ENSG00000134769/ENSG00000155980/ENSG00000078401/ENSG00000161011/ENSG00000167371/ENSG00000197971/ENSG00000169220/ENSG00000099365/ENSG00000116106/ENSG00000197283/ENSG00000196689/ENSG00000117016/ENSG00000184702/ENSG00000146006/ENSG00000110436/ENSG00000125538/ENSG00000196338…	HSPA8/DKK1/NPTX1/OXTR/PTGS2/PDE7B/PPFIA4/MPP2/DTNA/KIF5A/EDN1/SQSTM1/PRRT2/MBP/RGS14/STX1B/EPHA4/SYNGAP1/TRPV1/RIMS3/SEPT5/LRRTM2/SLC1A2/IL1B/NLGN3/NETO1/MCHR1/UCN/GABRR2/APOE/TACR1/GRIN3B/KCNK3/NOVA1/COLQ/RIMS1/GRIK1	37	26	ENSG00000171246/ENSG00000073756/ENSG00000171408/ENSG00000143847/ENSG00000108852/ENSG00000134769/ENSG00000155980/ENSG00000161011/ENSG00000167371/ENSG00000197971/ENSG00000169220/ENSG00000099365/ENSG00000197283/ENSG00000196689/ENSG00000117016/ENSG00000184702/ENSG00000110436/ENSG00000125538/ENSG00000196338/ENSG00000128285/ENSG00000163794/ENSG00000111886/ENSG00000130203/ENSG00000116032/ENSG00000139910…	11	ENSG00000109971/ENSG00000107984/ENSG00000180914/ENSG00000078401/ENSG00000116106/ENSG00000146006/ENSG00000166342/ENSG00000115353/ENSG00000171303/ENSG00000079841/ENSG00000171189
BP	GO:0099537	trans-synaptic signaling	37/448	480/13864	8.85841374637756e-07	0.000433066	ENSG00000109971/ENSG00000107984/ENSG00000171246/ENSG00000180914/ENSG00000073756/ENSG00000171408/ENSG00000143847/ENSG00000108852/ENSG00000134769/ENSG00000155980/ENSG00000078401/ENSG00000161011/ENSG00000167371/ENSG00000197971/ENSG00000169220/ENSG00000099365/ENSG00000116106/ENSG00000197283/ENSG00000196689/ENSG00000117016/ENSG00000184702/ENSG00000146006/ENSG00000110436/ENSG00000125538/ENSG00000196338…	HSPA8/DKK1/NPTX1/OXTR/PTGS2/PDE7B/PPFIA4/MPP2/DTNA/KIF5A/EDN1/SQSTM1/PRRT2/MBP/RGS14/STX1B/EPHA4/SYNGAP1/TRPV1/RIMS3/SEPT5/LRRTM2/SLC1A2/IL1B/NLGN3/NETO1/MCHR1/UCN/GABRR2/APOE/TACR1/GRIN3B/KCNK3/NOVA1/COLQ/RIMS1/GRIK1	37	26	ENSG00000171246/ENSG00000073756/ENSG00000171408/ENSG00000143847/ENSG00000108852/ENSG00000134769/ENSG00000155980/ENSG00000161011/ENSG00000167371/ENSG00000197971/ENSG00000169220/ENSG00000099365/ENSG00000197283/ENSG00000196689/ENSG00000117016/ENSG00000184702/ENSG00000110436/ENSG00000125538/ENSG00000196338/ENSG00000128285/ENSG00000163794/ENSG00000111886/ENSG00000130203/ENSG00000116032/ENSG00000139910…	11	ENSG00000109971/ENSG00000107984/ENSG00000180914/ENSG00000078401/ENSG00000116106/ENSG00000146006/ENSG00000166342/ENSG00000115353/ENSG00000171303/ENSG00000079841/ENSG00000171189
BP	GO:0071219	cellular response to molecule of bacterial origin	17/448	131/13864	1.06615457372978e-06	0.000463303	ENSG00000169429/ENSG00000118503/ENSG00000108691/ENSG00000136244/ENSG00000100906/ENSG00000090339/ENSG00000172216/ENSG00000163874/ENSG00000134070/ENSG00000164400/ENSG00000148677/ENSG00000162892/ENSG00000125538/ENSG00000124875/ENSG00000115009/ENSG00000167207/ENSG00000174125	CXCL8/TNFAIP3/CCL2/IL6/NFKBIA/ICAM1/CEBPB/ZC3H12A/IRAK2/CSF2/ANKRD1/IL24/IL1B/CXCL6/CCL20/NOD2/TLR1	17	16	ENSG00000169429/ENSG00000118503/ENSG00000108691/ENSG00000136244/ENSG00000100906/ENSG00000090339/ENSG00000172216/ENSG00000163874/ENSG00000134070/ENSG00000164400/ENSG00000162892/ENSG00000125538/ENSG00000124875/ENSG00000115009/ENSG00000167207/ENSG00000174125	1	ENSG00000148677
BP	GO:0007259	JAK-STAT cascade	16/448	125/13864	2.65558914873122e-06	0.000977242	ENSG00000128342/ENSG00000108691/ENSG00000138061/ENSG00000136244/ENSG00000069399/ENSG00000164400/ENSG00000170581/ENSG00000128594/ENSG00000162892/ENSG00000188993/ENSG00000136457/ENSG00000101213/ENSG00000110169/ENSG00000145777/ENSG00000126500/ENSG00000185245	LIF/CCL2/CYP1B1/IL6/BCL3/CSF2/STAT2/LRRC4/IL24/LRRC66/CHAD/PTK6/HPX/TSLP/FLRT1/GP1BA	16	15	ENSG00000128342/ENSG00000108691/ENSG00000138061/ENSG00000136244/ENSG00000069399/ENSG00000164400/ENSG00000170581/ENSG00000162892/ENSG00000188993/ENSG00000136457/ENSG00000101213/ENSG00000110169/ENSG00000145777/ENSG00000126500/ENSG00000185245	1	ENSG00000128594
BP	GO:0097696	STAT cascade	16/448	126/13864	2.95311798039005e-06	0.000977242	ENSG00000128342/ENSG00000108691/ENSG00000138061/ENSG00000136244/ENSG00000069399/ENSG00000164400/ENSG00000170581/ENSG00000128594/ENSG00000162892/ENSG00000188993/ENSG00000136457/ENSG00000101213/ENSG00000110169/ENSG00000145777/ENSG00000126500/ENSG00000185245	LIF/CCL2/CYP1B1/IL6/BCL3/CSF2/STAT2/LRRC4/IL24/LRRC66/CHAD/PTK6/HPX/TSLP/FLRT1/GP1BA	16	15	ENSG00000128342/ENSG00000108691/ENSG00000138061/ENSG00000136244/ENSG00000069399/ENSG00000164400/ENSG00000170581/ENSG00000162892/ENSG00000188993/ENSG00000136457/ENSG00000101213/ENSG00000110169/ENSG00000145777/ENSG00000126500/ENSG00000185245	1	ENSG00000128594
BP	GO:0071347	cellular response to interleukin-1	17/448	141/13864	2.99844207789063e-06	0.000977242	ENSG00000169429/ENSG00000108691/ENSG00000170961/ENSG00000136244/ENSG00000100906/ENSG00000090339/ENSG00000172216/ENSG00000163874/ENSG00000134070/ENSG00000148677/ENSG00000107968/ENSG00000078401/ENSG00000161011/ENSG00000108984/ENSG00000125538/ENSG00000115009/ENSG00000167207	CXCL8/CCL2/HAS2/IL6/NFKBIA/ICAM1/CEBPB/ZC3H12A/IRAK2/ANKRD1/MAP3K8/EDN1/SQSTM1/MAP2K6/IL1B/CCL20/NOD2	17	14	ENSG00000169429/ENSG00000108691/ENSG00000136244/ENSG00000100906/ENSG00000090339/ENSG00000172216/ENSG00000163874/ENSG00000134070/ENSG00000107968/ENSG00000161011/ENSG00000108984/ENSG00000125538/ENSG00000115009/ENSG00000167207	3	ENSG00000170961/ENSG00000148677/ENSG00000078401
BP	GO:0070555	response to interleukin-1	18/448	162/13864	5.00146368544304e-06	0.00146883	ENSG00000169429/ENSG00000108691/ENSG00000170961/ENSG00000136244/ENSG00000100906/ENSG00000090339/ENSG00000172216/ENSG00000163874/ENSG00000134070/ENSG00000177000/ENSG00000148677/ENSG00000107968/ENSG00000078401/ENSG00000161011/ENSG00000108984/ENSG00000125538/ENSG00000115009/ENSG00000167207	CXCL8/CCL2/HAS2/IL6/NFKBIA/ICAM1/CEBPB/ZC3H12A/IRAK2/MTHFR/ANKRD1/MAP3K8/EDN1/SQSTM1/MAP2K6/IL1B/CCL20/NOD2	18	15	ENSG00000169429/ENSG00000108691/ENSG00000136244/ENSG00000100906/ENSG00000090339/ENSG00000172216/ENSG00000163874/ENSG00000134070/ENSG00000177000/ENSG00000107968/ENSG00000161011/ENSG00000108984/ENSG00000125538/ENSG00000115009/ENSG00000167207	3	ENSG00000170961/ENSG00000148677/ENSG00000078401
BP	GO:0030593	neutrophil chemotaxis	10/448	52/13864	5.25788906763895e-06	0.00146883	ENSG00000169429/ENSG00000108691/ENSG00000163739/ENSG00000163734/ENSG00000081041/ENSG00000078401/ENSG00000134215/ENSG00000125538/ENSG00000124875/ENSG00000115009	CXCL8/CCL2/CXCL1/CXCL3/CXCL2/EDN1/VAV3/IL1B/CXCL6/CCL20	10	8	ENSG00000169429/ENSG00000108691/ENSG00000163739/ENSG00000163734/ENSG00000081041/ENSG00000125538/ENSG00000124875/ENSG00000115009	2	ENSG00000078401/ENSG00000134215
BP	GO:0002687	positive regulation of leukocyte migration	13/448	92/13864	7.68697406194581e-06	0.00200425	ENSG00000169429/ENSG00000136244/ENSG00000163739/ENSG00000090339/ENSG00000163734/ENSG00000081041/ENSG00000078401/ENSG00000100739/ENSG00000124875/ENSG00000115009/ENSG00000005961/ENSG00000115353/ENSG00000099866	CXCL8/IL6/CXCL1/ICAM1/CXCL3/CXCL2/EDN1/BDKRB1/CXCL6/CCL20/ITGA2B/TACR1/MADCAM1	13	11	ENSG00000169429/ENSG00000136244/ENSG00000163739/ENSG00000090339/ENSG00000163734/ENSG00000081041/ENSG00000100739/ENSG00000124875/ENSG00000115009/ENSG00000005961/ENSG00000099866	2	ENSG00000078401/ENSG00000115353
BP	GO:0071216	cellular response to biotic stimulus	17/448	152/13864	8.36906471612858e-06	0.00204571	ENSG00000169429/ENSG00000118503/ENSG00000108691/ENSG00000136244/ENSG00000100906/ENSG00000090339/ENSG00000172216/ENSG00000163874/ENSG00000134070/ENSG00000164400/ENSG00000148677/ENSG00000162892/ENSG00000125538/ENSG00000124875/ENSG00000115009/ENSG00000167207/ENSG00000174125	CXCL8/TNFAIP3/CCL2/IL6/NFKBIA/ICAM1/CEBPB/ZC3H12A/IRAK2/CSF2/ANKRD1/IL24/IL1B/CXCL6/CCL20/NOD2/TLR1	17	16	ENSG00000169429/ENSG00000118503/ENSG00000108691/ENSG00000136244/ENSG00000100906/ENSG00000090339/ENSG00000172216/ENSG00000163874/ENSG00000134070/ENSG00000164400/ENSG00000162892/ENSG00000125538/ENSG00000124875/ENSG00000115009/ENSG00000167207/ENSG00000174125	1	ENSG00000148677
BP	GO:0046425	regulation of JAK-STAT cascade	14/448	110/13864	1.19339804511673e-05	0.00251109	ENSG00000128342/ENSG00000138061/ENSG00000136244/ENSG00000069399/ENSG00000164400/ENSG00000128594/ENSG00000162892/ENSG00000188993/ENSG00000136457/ENSG00000101213/ENSG00000110169/ENSG00000145777/ENSG00000126500/ENSG00000185245	LIF/CYP1B1/IL6/BCL3/CSF2/LRRC4/IL24/LRRC66/CHAD/PTK6/HPX/TSLP/FLRT1/GP1BA	14	13	ENSG00000128342/ENSG00000138061/ENSG00000136244/ENSG00000069399/ENSG00000164400/ENSG00000162892/ENSG00000188993/ENSG00000136457/ENSG00000101213/ENSG00000110169/ENSG00000145777/ENSG00000126500/ENSG00000185245	1	ENSG00000128594
BP	GO:0001819	positive regulation of cytokine production	26/448	316/13864	1.25031534176573e-05	0.00251109	ENSG00000138061/ENSG00000138623/ENSG00000136244/ENSG00000125347/ENSG00000023445/ENSG00000073756/ENSG00000172216/ENSG00000069399/ENSG00000164400/ENSG00000167191/ENSG00000119508/ENSG00000058600/ENSG00000171522/ENSG00000115267/ENSG00000197971/ENSG00000150594/ENSG00000125538/ENSG00000145777/ENSG00000118513/ENSG00000163794/ENSG00000115009/ENSG00000167207/ENSG00000159958/ENSG00000174125/ENSG00000104432…	CYP1B1/SEMA7A/IL6/IRF1/BIRC3/PTGS2/CEBPB/BCL3/CSF2/GPRC5B/NR4A3/POLR3E/PTGER4/IFIH1/MBP/ADRA2A/IL1B/TSLP/MYB/UCN/CCL20/NOD2/TNFRSF13C/TLR1/IL7/GBP5	26	21	ENSG00000138061/ENSG00000136244/ENSG00000125347/ENSG00000023445/ENSG00000073756/ENSG00000172216/ENSG00000069399/ENSG00000164400/ENSG00000167191/ENSG00000119508/ENSG00000115267/ENSG00000197971/ENSG00000125538/ENSG00000145777/ENSG00000163794/ENSG00000115009/ENSG00000167207/ENSG00000159958/ENSG00000174125/ENSG00000104432/ENSG00000154451	5	ENSG00000138623/ENSG00000058600/ENSG00000171522/ENSG00000150594/ENSG00000118513
BP	GO:1904892	regulation of STAT cascade	14/448	111/13864	1.32605977372621e-05	0.00251109	ENSG00000128342/ENSG00000138061/ENSG00000136244/ENSG00000069399/ENSG00000164400/ENSG00000128594/ENSG00000162892/ENSG00000188993/ENSG00000136457/ENSG00000101213/ENSG00000110169/ENSG00000145777/ENSG00000126500/ENSG00000185245	LIF/CYP1B1/IL6/BCL3/CSF2/LRRC4/IL24/LRRC66/CHAD/PTK6/HPX/TSLP/FLRT1/GP1BA	14	13	ENSG00000128342/ENSG00000138061/ENSG00000136244/ENSG00000069399/ENSG00000164400/ENSG00000162892/ENSG00000188993/ENSG00000136457/ENSG00000101213/ENSG00000110169/ENSG00000145777/ENSG00000126500/ENSG00000185245	1	ENSG00000128594
BP	GO:0071222	cellular response to lipopolysaccharide	15/448	126/13864	1.33316575615769e-05	0.00251109	ENSG00000169429/ENSG00000118503/ENSG00000108691/ENSG00000136244/ENSG00000100906/ENSG00000090339/ENSG00000172216/ENSG00000163874/ENSG00000134070/ENSG00000164400/ENSG00000148677/ENSG00000162892/ENSG00000125538/ENSG00000124875/ENSG00000115009	CXCL8/TNFAIP3/CCL2/IL6/NFKBIA/ICAM1/CEBPB/ZC3H12A/IRAK2/CSF2/ANKRD1/IL24/IL1B/CXCL6/CCL20	15	14	ENSG00000169429/ENSG00000118503/ENSG00000108691/ENSG00000136244/ENSG00000100906/ENSG00000090339/ENSG00000172216/ENSG00000163874/ENSG00000134070/ENSG00000164400/ENSG00000162892/ENSG00000125538/ENSG00000124875/ENSG00000115009	1	ENSG00000148677
BP	GO:0070098	chemokine-mediated signaling pathway	9/448	46/13864	1.34832036823803e-05	0.00251109	ENSG00000169429/ENSG00000108691/ENSG00000163739/ENSG00000163734/ENSG00000081041/ENSG00000078401/ENSG00000184451/ENSG00000124875/ENSG00000115009	CXCL8/CCL2/CXCL1/CXCL3/CXCL2/EDN1/CCR10/CXCL6/CCL20	9	8	ENSG00000169429/ENSG00000108691/ENSG00000163739/ENSG00000163734/ENSG00000081041/ENSG00000184451/ENSG00000124875/ENSG00000115009	1	ENSG00000078401
BP	GO:0050900	leukocyte migration	25/448	300/13864	1.47782025581184e-05	0.00251294	ENSG00000169429/ENSG00000108691/ENSG00000136244/ENSG00000163739/ENSG00000090339/ENSG00000162692/ENSG00000187210/ENSG00000163734/ENSG00000081041/ENSG00000092068/ENSG00000078401/ENSG00000139626/ENSG00000171522/ENSG00000155465/ENSG00000134215/ENSG00000100739/ENSG00000125538/ENSG00000124875/ENSG00000100156/ENSG00000115009/ENSG00000005961/ENSG00000141738/ENSG00000115353/ENSG00000099866/ENSG00000117407	CXCL8/CCL2/IL6/CXCL1/ICAM1/VCAM1/GCNT1/CXCL3/CXCL2/SLC7A8/EDN1/ITGB7/PTGER4/SLC7A7/VAV3/BDKRB1/IL1B/CXCL6/SLC16A8/CCL20/ITGA2B/GRB7/TACR1/MADCAM1/ARTN	25	20	ENSG00000169429/ENSG00000108691/ENSG00000136244/ENSG00000163739/ENSG00000090339/ENSG00000162692/ENSG00000163734/ENSG00000081041/ENSG00000092068/ENSG00000139626/ENSG00000155465/ENSG00000100739/ENSG00000125538/ENSG00000124875/ENSG00000100156/ENSG00000115009/ENSG00000005961/ENSG00000141738/ENSG00000099866/ENSG00000117407	5	ENSG00000187210/ENSG00000078401/ENSG00000171522/ENSG00000134215/ENSG00000115353
BP	GO:0098542	defense response to other organism	25/448	300/13864	1.47782025581184e-05	0.00251294	ENSG00000168209/ENSG00000118503/ENSG00000136244/ENSG00000125347/ENSG00000023445/ENSG00000119922/ENSG00000172216/ENSG00000119917/ENSG00000069399/ENSG00000163874/ENSG00000185745/ENSG00000170581/ENSG00000154736/ENSG00000058600/ENSG00000115267/ENSG00000092929/ENSG00000125538/ENSG00000124875/ENSG00000142677/ENSG00000115009/ENSG00000167207/ENSG00000185436/ENSG00000174125/ENSG00000126759/ENSG00000164406	DDIT4/TNFAIP3/IL6/IRF1/BIRC3/IFIT2/CEBPB/IFIT3/BCL3/ZC3H12A/IFIT1/STAT2/ADAMTS5/POLR3E/IFIH1/UNC13D/IL1B/CXCL6/IL22RA1/CCL20/NOD2/IFNLR1/TLR1/CFP/LEAP2	25	23	ENSG00000168209/ENSG00000118503/ENSG00000136244/ENSG00000125347/ENSG00000023445/ENSG00000119922/ENSG00000172216/ENSG00000119917/ENSG00000069399/ENSG00000163874/ENSG00000185745/ENSG00000170581/ENSG00000115267/ENSG00000092929/ENSG00000125538/ENSG00000124875/ENSG00000142677/ENSG00000115009/ENSG00000167207/ENSG00000185436/ENSG00000174125/ENSG00000126759/ENSG00000164406	2	ENSG00000154736/ENSG00000058600
BP	GO:1990266	neutrophil migration	10/448	61/13864	2.31109378171561e-05	0.00365809	ENSG00000169429/ENSG00000108691/ENSG00000163739/ENSG00000163734/ENSG00000081041/ENSG00000078401/ENSG00000134215/ENSG00000125538/ENSG00000124875/ENSG00000115009	CXCL8/CCL2/CXCL1/CXCL3/CXCL2/EDN1/VAV3/IL1B/CXCL6/CCL20	10	8	ENSG00000169429/ENSG00000108691/ENSG00000163739/ENSG00000163734/ENSG00000081041/ENSG00000125538/ENSG00000124875/ENSG00000115009	2	ENSG00000078401/ENSG00000134215
BP	GO:0002685	regulation of leukocyte migration	15/448	132/13864	2.33833559690302e-05	0.00365809	ENSG00000169429/ENSG00000108691/ENSG00000136244/ENSG00000163739/ENSG00000090339/ENSG00000163734/ENSG00000081041/ENSG00000078401/ENSG00000171522/ENSG00000100739/ENSG00000124875/ENSG00000115009/ENSG00000005961/ENSG00000115353/ENSG00000099866	CXCL8/CCL2/IL6/CXCL1/ICAM1/CXCL3/CXCL2/EDN1/PTGER4/BDKRB1/CXCL6/CCL20/ITGA2B/TACR1/MADCAM1	15	12	ENSG00000169429/ENSG00000108691/ENSG00000136244/ENSG00000163739/ENSG00000090339/ENSG00000163734/ENSG00000081041/ENSG00000100739/ENSG00000124875/ENSG00000115009/ENSG00000005961/ENSG00000099866	3	ENSG00000078401/ENSG00000171522/ENSG00000115353
BP	GO:0007159	leukocyte cell-cell adhesion	21/448	238/13864	3.07774009346919e-05	0.00462963	ENSG00000108691/ENSG00000170961/ENSG00000136244/ENSG00000125347/ENSG00000090339/ENSG00000172216/ENSG00000162692/ENSG00000187210/ENSG00000143772/ENSG00000124508/ENSG00000107968/ENSG00000119508/ENSG00000139626/ENSG00000166349/ENSG00000108947/ENSG00000125538/ENSG00000118513/ENSG00000167207/ENSG00000159958/ENSG00000099866/ENSG00000104432	CCL2/HAS2/IL6/IRF1/ICAM1/CEBPB/VCAM1/GCNT1/ITPKB/BTN2A2/MAP3K8/NR4A3/ITGB7/RAG1/EFNB3/IL1B/MYB/NOD2/TNFRSF13C/MADCAM1/IL7	21	18	ENSG00000108691/ENSG00000136244/ENSG00000125347/ENSG00000090339/ENSG00000172216/ENSG00000162692/ENSG00000143772/ENSG00000124508/ENSG00000107968/ENSG00000119508/ENSG00000139626/ENSG00000166349/ENSG00000108947/ENSG00000125538/ENSG00000167207/ENSG00000159958/ENSG00000099866/ENSG00000104432	3	ENSG00000170961/ENSG00000187210/ENSG00000118513
BP	GO:0050804	modulation of chemical synaptic transmission	22/448	262/13864	4.27540701289242e-05	0.0059623	ENSG00000107984/ENSG00000180914/ENSG00000073756/ENSG00000108852/ENSG00000078401/ENSG00000161011/ENSG00000167371/ENSG00000169220/ENSG00000099365/ENSG00000116106/ENSG00000197283/ENSG00000117016/ENSG00000184702/ENSG00000146006/ENSG00000125538/ENSG00000196338/ENSG00000166342/ENSG00000163794/ENSG00000130203/ENSG00000115353/ENSG00000079841/ENSG00000171189	DKK1/OXTR/PTGS2/MPP2/EDN1/SQSTM1/PRRT2/RGS14/STX1B/EPHA4/SYNGAP1/RIMS3/SEPT5/LRRTM2/IL1B/NLGN3/NETO1/UCN/APOE/TACR1/RIMS1/GRIK1	22	13	ENSG00000073756/ENSG00000108852/ENSG00000161011/ENSG00000167371/ENSG00000169220/ENSG00000099365/ENSG00000197283/ENSG00000117016/ENSG00000184702/ENSG00000125538/ENSG00000196338/ENSG00000163794/ENSG00000130203	9	ENSG00000107984/ENSG00000180914/ENSG00000078401/ENSG00000116106/ENSG00000146006/ENSG00000166342/ENSG00000115353/ENSG00000079841/ENSG00000171189
BP	GO:0099177	regulation of trans-synaptic signaling	22/448	262/13864	4.27540701289242e-05	0.0059623	ENSG00000107984/ENSG00000180914/ENSG00000073756/ENSG00000108852/ENSG00000078401/ENSG00000161011/ENSG00000167371/ENSG00000169220/ENSG00000099365/ENSG00000116106/ENSG00000197283/ENSG00000117016/ENSG00000184702/ENSG00000146006/ENSG00000125538/ENSG00000196338/ENSG00000166342/ENSG00000163794/ENSG00000130203/ENSG00000115353/ENSG00000079841/ENSG00000171189	DKK1/OXTR/PTGS2/MPP2/EDN1/SQSTM1/PRRT2/RGS14/STX1B/EPHA4/SYNGAP1/RIMS3/SEPT5/LRRTM2/IL1B/NLGN3/NETO1/UCN/APOE/TACR1/RIMS1/GRIK1	22	13	ENSG00000073756/ENSG00000108852/ENSG00000161011/ENSG00000167371/ENSG00000169220/ENSG00000099365/ENSG00000197283/ENSG00000117016/ENSG00000184702/ENSG00000125538/ENSG00000196338/ENSG00000163794/ENSG00000130203	9	ENSG00000107984/ENSG00000180914/ENSG00000078401/ENSG00000116106/ENSG00000146006/ENSG00000166342/ENSG00000115353/ENSG00000079841/ENSG00000171189
BP	GO:0097530	granulocyte migration	11/448	79/13864	4.42103699083408e-05	0.0059623	ENSG00000169429/ENSG00000108691/ENSG00000163739/ENSG00000163734/ENSG00000081041/ENSG00000078401/ENSG00000171522/ENSG00000134215/ENSG00000125538/ENSG00000124875/ENSG00000115009	CXCL8/CCL2/CXCL1/CXCL3/CXCL2/EDN1/PTGER4/VAV3/IL1B/CXCL6/CCL20	11	8	ENSG00000169429/ENSG00000108691/ENSG00000163739/ENSG00000163734/ENSG00000081041/ENSG00000125538/ENSG00000124875/ENSG00000115009	3	ENSG00000078401/ENSG00000171522/ENSG00000134215
BP	GO:0071621	granulocyte chemotaxis	10/448	67/13864	5.34622544333626e-05	0.0069697	ENSG00000169429/ENSG00000108691/ENSG00000163739/ENSG00000163734/ENSG00000081041/ENSG00000078401/ENSG00000134215/ENSG00000125538/ENSG00000124875/ENSG00000115009	CXCL8/CCL2/CXCL1/CXCL3/CXCL2/EDN1/VAV3/IL1B/CXCL6/CCL20	10	8	ENSG00000169429/ENSG00000108691/ENSG00000163739/ENSG00000163734/ENSG00000081041/ENSG00000125538/ENSG00000124875/ENSG00000115009	2	ENSG00000078401/ENSG00000134215
BP	GO:0050806	positive regulation of synaptic transmission	13/448	111/13864	5.92677038906299e-05	0.00747729	ENSG00000180914/ENSG00000073756/ENSG00000108852/ENSG00000161011/ENSG00000169220/ENSG00000099365/ENSG00000116106/ENSG00000146006/ENSG00000196338/ENSG00000166342/ENSG00000130203/ENSG00000115353/ENSG00000079841	OXTR/PTGS2/MPP2/SQSTM1/RGS14/STX1B/EPHA4/LRRTM2/NLGN3/NETO1/APOE/TACR1/RIMS1	13	7	ENSG00000073756/ENSG00000108852/ENSG00000161011/ENSG00000169220/ENSG00000099365/ENSG00000196338/ENSG00000130203	6	ENSG00000180914/ENSG00000116106/ENSG00000146006/ENSG00000166342/ENSG00000115353/ENSG00000079841
BP	GO:0090023	positive regulation of neutrophil chemotaxis	6/448	23/13864	6.95894342260741e-05	0.00850513	ENSG00000169429/ENSG00000163739/ENSG00000163734/ENSG00000081041/ENSG00000078401/ENSG00000124875	CXCL8/CXCL1/CXCL3/CXCL2/EDN1/CXCL6	6	5	ENSG00000169429/ENSG00000163739/ENSG00000163734/ENSG00000081041/ENSG00000124875	1	ENSG00000078401
BP	GO:0071624	positive regulation of granulocyte chemotaxis	6/448	24/13864	9.02729647162342e-05	0.0106987	ENSG00000169429/ENSG00000163739/ENSG00000163734/ENSG00000081041/ENSG00000078401/ENSG00000124875	CXCL8/CXCL1/CXCL3/CXCL2/EDN1/CXCL6	6	5	ENSG00000169429/ENSG00000163739/ENSG00000163734/ENSG00000081041/ENSG00000124875	1	ENSG00000078401
BP	GO:0015849	organic acid transport	20/448	241/13864	0.000111231	0.0124293	ENSG00000147872/ENSG00000168398/ENSG00000143847/ENSG00000117479/ENSG00000146232/ENSG00000092068/ENSG00000143867/ENSG00000078401/ENSG00000174327/ENSG00000135502/ENSG00000196689/ENSG00000155465/ENSG00000108984/ENSG00000163053/ENSG00000110436/ENSG00000125538/ENSG00000100156/ENSG00000130203/ENSG00000011083/ENSG00000079841	PLIN2/BDKRB2/PPFIA4/SLC19A2/NFKBIE/SLC7A8/OSR1/EDN1/SLC16A13/SLC26A10/TRPV1/SLC7A7/MAP2K6/SLC16A14/SLC1A2/IL1B/SLC16A8/APOE/SLC6A7/RIMS1	20	16	ENSG00000147872/ENSG00000168398/ENSG00000143847/ENSG00000146232/ENSG00000092068/ENSG00000174327/ENSG00000135502/ENSG00000196689/ENSG00000155465/ENSG00000108984/ENSG00000163053/ENSG00000110436/ENSG00000125538/ENSG00000100156/ENSG00000130203/ENSG00000011083	4	ENSG00000117479/ENSG00000143867/ENSG00000078401/ENSG00000079841
BP	GO:0046942	carboxylic acid transport	20/448	241/13864	0.000111231	0.0124293	ENSG00000147872/ENSG00000168398/ENSG00000143847/ENSG00000117479/ENSG00000146232/ENSG00000092068/ENSG00000143867/ENSG00000078401/ENSG00000174327/ENSG00000135502/ENSG00000196689/ENSG00000155465/ENSG00000108984/ENSG00000163053/ENSG00000110436/ENSG00000125538/ENSG00000100156/ENSG00000130203/ENSG00000011083/ENSG00000079841	PLIN2/BDKRB2/PPFIA4/SLC19A2/NFKBIE/SLC7A8/OSR1/EDN1/SLC16A13/SLC26A10/TRPV1/SLC7A7/MAP2K6/SLC16A14/SLC1A2/IL1B/SLC16A8/APOE/SLC6A7/RIMS1	20	16	ENSG00000147872/ENSG00000168398/ENSG00000143847/ENSG00000146232/ENSG00000092068/ENSG00000174327/ENSG00000135502/ENSG00000196689/ENSG00000155465/ENSG00000108984/ENSG00000163053/ENSG00000110436/ENSG00000125538/ENSG00000100156/ENSG00000130203/ENSG00000011083	4	ENSG00000117479/ENSG00000143867/ENSG00000078401/ENSG00000079841
BP	GO:1903039	positive regulation of leukocyte cell-cell adhesion	15/448	153/13864	0.000129756	0.013844	ENSG00000108691/ENSG00000170961/ENSG00000136244/ENSG00000090339/ENSG00000162692/ENSG00000143772/ENSG00000107968/ENSG00000119508/ENSG00000166349/ENSG00000108947/ENSG00000125538/ENSG00000118513/ENSG00000167207/ENSG00000159958/ENSG00000104432	CCL2/HAS2/IL6/ICAM1/VCAM1/ITPKB/MAP3K8/NR4A3/RAG1/EFNB3/IL1B/MYB/NOD2/TNFRSF13C/IL7	15	13	ENSG00000108691/ENSG00000136244/ENSG00000090339/ENSG00000162692/ENSG00000143772/ENSG00000107968/ENSG00000119508/ENSG00000166349/ENSG00000108947/ENSG00000125538/ENSG00000167207/ENSG00000159958/ENSG00000104432	2	ENSG00000170961/ENSG00000118513
BP	GO:0002526	acute inflammatory response	12/448	104/13864	0.000130971	0.013844	ENSG00000136244/ENSG00000090339/ENSG00000073756/ENSG00000172216/ENSG00000162692/ENSG00000117525/ENSG00000164344/ENSG00000143502/ENSG00000196689/ENSG00000125538/ENSG00000115353/ENSG00000126759	IL6/ICAM1/PTGS2/CEBPB/VCAM1/F3/KLKB1/SUSD4/TRPV1/IL1B/TACR1/CFP	12	9	ENSG00000136244/ENSG00000090339/ENSG00000073756/ENSG00000172216/ENSG00000162692/ENSG00000164344/ENSG00000196689/ENSG00000125538/ENSG00000126759	3	ENSG00000117525/ENSG00000143502/ENSG00000115353
BP	GO:1902624	positive regulation of neutrophil migration	6/448	26/13864	0.000146171	0.0147083	ENSG00000169429/ENSG00000163739/ENSG00000163734/ENSG00000081041/ENSG00000078401/ENSG00000124875	CXCL8/CXCL1/CXCL3/CXCL2/EDN1/CXCL6	6	5	ENSG00000169429/ENSG00000163739/ENSG00000163734/ENSG00000081041/ENSG00000124875	1	ENSG00000078401
BP	GO:0032675	regulation of interleukin-6 production	11/448	90/13864	0.000148015	0.0147083	ENSG00000118503/ENSG00000136244/ENSG00000172216/ENSG00000163874/ENSG00000115267/ENSG00000197971/ENSG00000125538/ENSG00000145777/ENSG00000163794/ENSG00000167207/ENSG00000174125	TNFAIP3/IL6/CEBPB/ZC3H12A/IFIH1/MBP/IL1B/TSLP/UCN/NOD2/TLR1	11	11	ENSG00000118503/ENSG00000136244/ENSG00000172216/ENSG00000163874/ENSG00000115267/ENSG00000197971/ENSG00000125538/ENSG00000145777/ENSG00000163794/ENSG00000167207/ENSG00000174125	0
BP	GO:0050731	positive regulation of peptidyl-tyrosine phosphorylation	14/448	138/13864	0.00015043	0.0147083	ENSG00000128342/ENSG00000136244/ENSG00000090339/ENSG00000157168/ENSG00000164400/ENSG00000167191/ENSG00000150594/ENSG00000116106/ENSG00000162892/ENSG00000101213/ENSG00000110169/ENSG00000169242/ENSG00000018236/ENSG00000145777	LIF/IL6/ICAM1/NRG1/CSF2/GPRC5B/ADRA2A/EPHA4/IL24/PTK6/HPX/EFNA1/CNTN1/TSLP	14	10	ENSG00000128342/ENSG00000136244/ENSG00000090339/ENSG00000164400/ENSG00000167191/ENSG00000162892/ENSG00000101213/ENSG00000110169/ENSG00000169242/ENSG00000145777	4	ENSG00000157168/ENSG00000150594/ENSG00000116106/ENSG00000018236
BP	GO:0022409	positive regulation of cell-cell adhesion	16/448	173/13864	0.000155306	0.0148147	ENSG00000108691/ENSG00000170961/ENSG00000136244/ENSG00000128567/ENSG00000090339/ENSG00000162692/ENSG00000143772/ENSG00000107968/ENSG00000119508/ENSG00000166349/ENSG00000108947/ENSG00000125538/ENSG00000118513/ENSG00000167207/ENSG00000159958/ENSG00000104432	CCL2/HAS2/IL6/PODXL/ICAM1/VCAM1/ITPKB/MAP3K8/NR4A3/RAG1/EFNB3/IL1B/MYB/NOD2/TNFRSF13C/IL7	16	13	ENSG00000108691/ENSG00000136244/ENSG00000090339/ENSG00000162692/ENSG00000143772/ENSG00000107968/ENSG00000119508/ENSG00000166349/ENSG00000108947/ENSG00000125538/ENSG00000167207/ENSG00000159958/ENSG00000104432	3	ENSG00000170961/ENSG00000128567/ENSG00000118513
BP	GO:0006935	chemotaxis	30/448	453/13864	0.000163709	0.0152444	ENSG00000169429/ENSG00000108691/ENSG00000142871/ENSG00000138623/ENSG00000136244/ENSG00000163739/ENSG00000122861/ENSG00000162692/ENSG00000157168/ENSG00000163734/ENSG00000081041/ENSG00000117525/ENSG00000143434/ENSG00000119508/ENSG00000155980/ENSG00000078401/ENSG00000075651/ENSG00000116106/ENSG00000134215/ENSG00000108947/ENSG00000184451/ENSG00000160460/ENSG00000169242/ENSG00000125538/ENSG00000124875…	CXCL8/CCL2/CYR61/SEMA7A/IL6/CXCL1/PLAU/VCAM1/NRG1/CXCL3/CXCL2/F3/SEMA6C/NR4A3/KIF5A/EDN1/PLD1/EPHA4/VAV3/EFNB3/CCR10/SPTBN4/EFNA1/IL1B/CXCL6/CCL20/GRB7/LHX4/ARTN/EFNA3	30	23	ENSG00000169429/ENSG00000108691/ENSG00000136244/ENSG00000163739/ENSG00000122861/ENSG00000162692/ENSG00000163734/ENSG00000081041/ENSG00000143434/ENSG00000119508/ENSG00000155980/ENSG00000075651/ENSG00000108947/ENSG00000184451/ENSG00000160460/ENSG00000169242/ENSG00000125538/ENSG00000124875/ENSG00000115009/ENSG00000141738/ENSG00000121454/ENSG00000117407/ENSG00000143590	7	ENSG00000142871/ENSG00000138623/ENSG00000157168/ENSG00000117525/ENSG00000078401/ENSG00000116106/ENSG00000134215
BP	GO:0042330	taxis	30/448	454/13864	0.000170128	0.0154737	ENSG00000169429/ENSG00000108691/ENSG00000142871/ENSG00000138623/ENSG00000136244/ENSG00000163739/ENSG00000122861/ENSG00000162692/ENSG00000157168/ENSG00000163734/ENSG00000081041/ENSG00000117525/ENSG00000143434/ENSG00000119508/ENSG00000155980/ENSG00000078401/ENSG00000075651/ENSG00000116106/ENSG00000134215/ENSG00000108947/ENSG00000184451/ENSG00000160460/ENSG00000169242/ENSG00000125538/ENSG00000124875…	CXCL8/CCL2/CYR61/SEMA7A/IL6/CXCL1/PLAU/VCAM1/NRG1/CXCL3/CXCL2/F3/SEMA6C/NR4A3/KIF5A/EDN1/PLD1/EPHA4/VAV3/EFNB3/CCR10/SPTBN4/EFNA1/IL1B/CXCL6/CCL20/GRB7/LHX4/ARTN/EFNA3	30	23	ENSG00000169429/ENSG00000108691/ENSG00000136244/ENSG00000163739/ENSG00000122861/ENSG00000162692/ENSG00000163734/ENSG00000081041/ENSG00000143434/ENSG00000119508/ENSG00000155980/ENSG00000075651/ENSG00000108947/ENSG00000184451/ENSG00000160460/ENSG00000169242/ENSG00000125538/ENSG00000124875/ENSG00000115009/ENSG00000141738/ENSG00000121454/ENSG00000117407/ENSG00000143590	7	ENSG00000142871/ENSG00000138623/ENSG00000157168/ENSG00000117525/ENSG00000078401/ENSG00000116106/ENSG00000134215
BP	GO:0032103	positive regulation of response to external stimulus	18/448	212/13864	0.000182617	0.0161526	ENSG00000169429/ENSG00000136244/ENSG00000100906/ENSG00000163739/ENSG00000073756/ENSG00000163734/ENSG00000081041/ENSG00000117525/ENSG00000167191/ENSG00000078401/ENSG00000171522/ENSG00000164344/ENSG00000125538/ENSG00000124875/ENSG00000145777/ENSG00000167207/ENSG00000117407/ENSG00000154451	CXCL8/IL6/NFKBIA/CXCL1/PTGS2/CXCL3/CXCL2/F3/GPRC5B/EDN1/PTGER4/KLKB1/IL1B/CXCL6/TSLP/NOD2/ARTN/GBP5	18	15	ENSG00000169429/ENSG00000136244/ENSG00000100906/ENSG00000163739/ENSG00000073756/ENSG00000163734/ENSG00000081041/ENSG00000167191/ENSG00000164344/ENSG00000125538/ENSG00000124875/ENSG00000145777/ENSG00000167207/ENSG00000117407/ENSG00000154451	3	ENSG00000117525/ENSG00000078401/ENSG00000171522
BP	GO:0045123	cellular extravasation	7/448	38/13864	0.000185852	0.0161526	ENSG00000108691/ENSG00000090339/ENSG00000162692/ENSG00000187210/ENSG00000139626/ENSG00000171522/ENSG00000099866	CCL2/ICAM1/VCAM1/GCNT1/ITGB7/PTGER4/MADCAM1	7	5	ENSG00000108691/ENSG00000090339/ENSG00000162692/ENSG00000139626/ENSG00000099866	2	ENSG00000187210/ENSG00000171522
BP	GO:0019373	epoxygenase P450 pathway	4/448	10/13864	0.000193492	0.016405	ENSG00000138061/ENSG00000130649/ENSG00000167600/ENSG00000140465	CYP1B1/CYP2E1/CYP2S1/CYP1A1	4	4	ENSG00000138061/ENSG00000130649/ENSG00000167600/ENSG00000140465	0
BP	GO:1903037	regulation of leukocyte cell-cell adhesion	18/448	214/13864	0.000205282	0.016405	ENSG00000108691/ENSG00000170961/ENSG00000136244/ENSG00000125347/ENSG00000090339/ENSG00000172216/ENSG00000162692/ENSG00000143772/ENSG00000124508/ENSG00000107968/ENSG00000119508/ENSG00000166349/ENSG00000108947/ENSG00000125538/ENSG00000118513/ENSG00000167207/ENSG00000159958/ENSG00000104432	CCL2/HAS2/IL6/IRF1/ICAM1/CEBPB/VCAM1/ITPKB/BTN2A2/MAP3K8/NR4A3/RAG1/EFNB3/IL1B/MYB/NOD2/TNFRSF13C/IL7	18	16	ENSG00000108691/ENSG00000136244/ENSG00000125347/ENSG00000090339/ENSG00000172216/ENSG00000162692/ENSG00000143772/ENSG00000124508/ENSG00000107968/ENSG00000119508/ENSG00000166349/ENSG00000108947/ENSG00000125538/ENSG00000167207/ENSG00000159958/ENSG00000104432	2	ENSG00000170961/ENSG00000118513
BP	GO:0051767	nitric-oxide synthase biosynthetic process	5/448	18/13864	0.00020829	0.016405	ENSG00000108691/ENSG00000078401/ENSG00000108984/ENSG00000115009/ENSG00000167207	CCL2/EDN1/MAP2K6/CCL20/NOD2	5	4	ENSG00000108691/ENSG00000108984/ENSG00000115009/ENSG00000167207	1	ENSG00000078401
BP	GO:0051769	regulation of nitric-oxide synthase biosynthetic process	5/448	18/13864	0.00020829	0.016405	ENSG00000108691/ENSG00000078401/ENSG00000108984/ENSG00000115009/ENSG00000167207	CCL2/EDN1/MAP2K6/CCL20/NOD2	5	4	ENSG00000108691/ENSG00000108984/ENSG00000115009/ENSG00000167207	1	ENSG00000078401
BP	GO:1903524	positive regulation of blood circulation	8/448	51/13864	0.000209729	0.016405	ENSG00000118523/ENSG00000180914/ENSG00000090339/ENSG00000073756/ENSG00000078401/ENSG00000158286/ENSG00000163794/ENSG00000115353	CTGF/OXTR/ICAM1/PTGS2/EDN1/RNF207/UCN/TACR1	8	4	ENSG00000090339/ENSG00000073756/ENSG00000158286/ENSG00000163794	4	ENSG00000118523/ENSG00000180914/ENSG00000078401/ENSG00000115353
BP	GO:0032635	interleukin-6 production	11/448	94/13864	0.000218806	0.0167794	ENSG00000118503/ENSG00000136244/ENSG00000172216/ENSG00000163874/ENSG00000115267/ENSG00000197971/ENSG00000125538/ENSG00000145777/ENSG00000163794/ENSG00000167207/ENSG00000174125	TNFAIP3/IL6/CEBPB/ZC3H12A/IFIH1/MBP/IL1B/TSLP/UCN/NOD2/TLR1	11	11	ENSG00000118503/ENSG00000136244/ENSG00000172216/ENSG00000163874/ENSG00000115267/ENSG00000197971/ENSG00000125538/ENSG00000145777/ENSG00000163794/ENSG00000167207/ENSG00000174125	0
BP	GO:0090022	regulation of neutrophil chemotaxis	6/448	28/13864	0.000226434	0.0170304	ENSG00000169429/ENSG00000163739/ENSG00000163734/ENSG00000081041/ENSG00000078401/ENSG00000124875	CXCL8/CXCL1/CXCL3/CXCL2/EDN1/CXCL6	6	5	ENSG00000169429/ENSG00000163739/ENSG00000163734/ENSG00000081041/ENSG00000124875	1	ENSG00000078401
BP	GO:0006809	nitric oxide biosynthetic process	8/448	52/13864	0.000240967	0.0177815	ENSG00000138061/ENSG00000163661/ENSG00000090339/ENSG00000073756/ENSG00000163874/ENSG00000078401/ENSG00000196689/ENSG00000125538	CYP1B1/PTX3/ICAM1/PTGS2/ZC3H12A/EDN1/TRPV1/IL1B	8	7	ENSG00000138061/ENSG00000163661/ENSG00000090339/ENSG00000073756/ENSG00000163874/ENSG00000196689/ENSG00000125538	1	ENSG00000078401
BP	GO:0045933	positive regulation of muscle contraction	7/448	40/13864	0.000259677	0.0188074	ENSG00000118523/ENSG00000180914/ENSG00000073756/ENSG00000078401/ENSG00000158286/ENSG00000163794/ENSG00000115353	CTGF/OXTR/PTGS2/EDN1/RNF207/UCN/TACR1	7	3	ENSG00000073756/ENSG00000158286/ENSG00000163794	4	ENSG00000118523/ENSG00000180914/ENSG00000078401/ENSG00000115353
BP	GO:0001817	regulation of cytokine production	31/448	488/13864	0.000266824	0.0189736	ENSG00000118503/ENSG00000138061/ENSG00000138623/ENSG00000136244/ENSG00000125347/ENSG00000181751/ENSG00000023445/ENSG00000073756/ENSG00000172216/ENSG00000069399/ENSG00000163874/ENSG00000124508/ENSG00000164400/ENSG00000167191/ENSG00000119508/ENSG00000058600/ENSG00000171522/ENSG00000115267/ENSG00000197971/ENSG00000150594/ENSG00000049249/ENSG00000125538/ENSG00000145777/ENSG00000118513/ENSG00000163794…	TNFAIP3/CYP1B1/SEMA7A/IL6/IRF1/C5orf30/BIRC3/PTGS2/CEBPB/BCL3/ZC3H12A/BTN2A2/CSF2/GPRC5B/NR4A3/POLR3E/PTGER4/IFIH1/MBP/ADRA2A/TNFRSF9/IL1B/TSLP/MYB/UCN/CCL20/NOD2/TNFRSF13C/TLR1/IL7/GBP5	31	25	ENSG00000118503/ENSG00000138061/ENSG00000136244/ENSG00000125347/ENSG00000023445/ENSG00000073756/ENSG00000172216/ENSG00000069399/ENSG00000163874/ENSG00000124508/ENSG00000164400/ENSG00000167191/ENSG00000119508/ENSG00000115267/ENSG00000197971/ENSG00000049249/ENSG00000125538/ENSG00000145777/ENSG00000163794/ENSG00000115009/ENSG00000167207/ENSG00000159958/ENSG00000174125/ENSG00000104432/ENSG00000154451	6	ENSG00000138623/ENSG00000181751/ENSG00000058600/ENSG00000171522/ENSG00000150594/ENSG00000118513
BP	GO:0009612	response to mechanical stimulus	16/448	185/13864	0.000334581	0.022783	ENSG00000100906/ENSG00000125347/ENSG00000171223/ENSG00000073756/ENSG00000148677/ENSG00000173801/ENSG00000078401/ENSG00000171522/ENSG00000186862/ENSG00000100739/ENSG00000163126/ENSG00000213199/ENSG00000173991/ENSG00000125538/ENSG00000163794/ENSG00000115353	NFKBIA/IRF1/JUNB/PTGS2/ANKRD1/JUP/EDN1/PTGER4/PDZD7/BDKRB1/ANKRD23/ASIC3/TCAP/IL1B/UCN/TACR1	16	12	ENSG00000100906/ENSG00000125347/ENSG00000171223/ENSG00000073756/ENSG00000173801/ENSG00000186862/ENSG00000100739/ENSG00000163126/ENSG00000213199/ENSG00000173991/ENSG00000125538/ENSG00000163794	4	ENSG00000148677/ENSG00000078401/ENSG00000171522/ENSG00000115353
BP	GO:0045429	positive regulation of nitric oxide biosynthetic process	6/448	30/13864	0.000337871	0.022783	ENSG00000163661/ENSG00000090339/ENSG00000073756/ENSG00000078401/ENSG00000196689/ENSG00000125538	PTX3/ICAM1/PTGS2/EDN1/TRPV1/IL1B	6	5	ENSG00000163661/ENSG00000090339/ENSG00000073756/ENSG00000196689/ENSG00000125538	1	ENSG00000078401
BP	GO:1904407	positive regulation of nitric oxide metabolic process	6/448	30/13864	0.000337871	0.022783	ENSG00000163661/ENSG00000090339/ENSG00000073756/ENSG00000078401/ENSG00000196689/ENSG00000125538	PTX3/ICAM1/PTGS2/EDN1/TRPV1/IL1B	6	5	ENSG00000163661/ENSG00000090339/ENSG00000073756/ENSG00000196689/ENSG00000125538	1	ENSG00000078401
BP	GO:0050729	positive regulation of inflammatory response	10/448	84/13864	0.000365167	0.0241223	ENSG00000136244/ENSG00000100906/ENSG00000073756/ENSG00000167191/ENSG00000171522/ENSG00000164344/ENSG00000125538/ENSG00000145777/ENSG00000167207/ENSG00000154451	IL6/NFKBIA/PTGS2/GPRC5B/PTGER4/KLKB1/IL1B/TSLP/NOD2/GBP5	10	9	ENSG00000136244/ENSG00000100906/ENSG00000073756/ENSG00000167191/ENSG00000164344/ENSG00000125538/ENSG00000145777/ENSG00000167207/ENSG00000154451	1	ENSG00000171522
BP	GO:0050727	regulation of inflammatory response	19/448	244/13864	0.000370068	0.0241223	ENSG00000118503/ENSG00000138623/ENSG00000136244/ENSG00000100906/ENSG00000181751/ENSG00000023445/ENSG00000073756/ENSG00000163874/ENSG00000123610/ENSG00000167191/ENSG00000171522/ENSG00000164344/ENSG00000143502/ENSG00000125538/ENSG00000145777/ENSG00000167207/ENSG00000130203/ENSG00000126759/ENSG00000154451	TNFAIP3/SEMA7A/IL6/NFKBIA/C5orf30/BIRC3/PTGS2/ZC3H12A/TNFAIP6/GPRC5B/PTGER4/KLKB1/SUSD4/IL1B/TSLP/NOD2/APOE/CFP/GBP5	19	15	ENSG00000118503/ENSG00000136244/ENSG00000100906/ENSG00000023445/ENSG00000073756/ENSG00000163874/ENSG00000123610/ENSG00000167191/ENSG00000164344/ENSG00000125538/ENSG00000145777/ENSG00000167207/ENSG00000130203/ENSG00000126759/ENSG00000154451	4	ENSG00000138623/ENSG00000181751/ENSG00000171522/ENSG00000143502
BP	GO:0046209	nitric oxide metabolic process	8/448	56/13864	0.000406361	0.0252317	ENSG00000138061/ENSG00000163661/ENSG00000090339/ENSG00000073756/ENSG00000163874/ENSG00000078401/ENSG00000196689/ENSG00000125538	CYP1B1/PTX3/ICAM1/PTGS2/ZC3H12A/EDN1/TRPV1/IL1B	8	7	ENSG00000138061/ENSG00000163661/ENSG00000090339/ENSG00000073756/ENSG00000163874/ENSG00000196689/ENSG00000125538	1	ENSG00000078401
BP	GO:0046427	positive regulation of JAK-STAT cascade	8/448	56/13864	0.000406361	0.0252317	ENSG00000128342/ENSG00000138061/ENSG00000136244/ENSG00000164400/ENSG00000162892/ENSG00000101213/ENSG00000110169/ENSG00000145777	LIF/CYP1B1/IL6/CSF2/IL24/PTK6/HPX/TSLP	8	8	ENSG00000128342/ENSG00000138061/ENSG00000136244/ENSG00000164400/ENSG00000162892/ENSG00000101213/ENSG00000110169/ENSG00000145777	0
BP	GO:0019229	regulation of vasoconstriction	7/448	43/13864	0.000412894	0.0252317	ENSG00000180914/ENSG00000168398/ENSG00000090339/ENSG00000073756/ENSG00000078401/ENSG00000150594/ENSG00000115353	OXTR/BDKRB2/ICAM1/PTGS2/EDN1/ADRA2A/TACR1	7	3	ENSG00000168398/ENSG00000090339/ENSG00000073756	4	ENSG00000180914/ENSG00000078401/ENSG00000150594/ENSG00000115353
BP	GO:0045428	regulation of nitric oxide biosynthetic process	7/448	43/13864	0.000412894	0.0252317	ENSG00000163661/ENSG00000090339/ENSG00000073756/ENSG00000163874/ENSG00000078401/ENSG00000196689/ENSG00000125538	PTX3/ICAM1/PTGS2/ZC3H12A/EDN1/TRPV1/IL1B	7	6	ENSG00000163661/ENSG00000090339/ENSG00000073756/ENSG00000163874/ENSG00000196689/ENSG00000125538	1	ENSG00000078401
BP	GO:1904894	positive regulation of STAT cascade	8/448	57/13864	0.000459583	0.0276528	ENSG00000128342/ENSG00000138061/ENSG00000136244/ENSG00000164400/ENSG00000162892/ENSG00000101213/ENSG00000110169/ENSG00000145777	LIF/CYP1B1/IL6/CSF2/IL24/PTK6/HPX/TSLP	8	8	ENSG00000128342/ENSG00000138061/ENSG00000136244/ENSG00000164400/ENSG00000162892/ENSG00000101213/ENSG00000110169/ENSG00000145777	0
BP	GO:1902622	regulation of neutrophil migration	6/448	32/13864	0.000488213	0.0289303	ENSG00000169429/ENSG00000163739/ENSG00000163734/ENSG00000081041/ENSG00000078401/ENSG00000124875	CXCL8/CXCL1/CXCL3/CXCL2/EDN1/CXCL6	6	5	ENSG00000169429/ENSG00000163739/ENSG00000163734/ENSG00000081041/ENSG00000124875	1	ENSG00000078401
BP	GO:0046717	acid secretion	10/448	88/13864	0.000532317	0.0307307	ENSG00000180914/ENSG00000168398/ENSG00000143847/ENSG00000078401/ENSG00000196689/ENSG00000108984/ENSG00000110436/ENSG00000125538/ENSG00000163794/ENSG00000079841	OXTR/BDKRB2/PPFIA4/EDN1/TRPV1/MAP2K6/SLC1A2/IL1B/UCN/RIMS1	10	7	ENSG00000168398/ENSG00000143847/ENSG00000196689/ENSG00000108984/ENSG00000110436/ENSG00000125538/ENSG00000163794	3	ENSG00000180914/ENSG00000078401/ENSG00000079841
BP	GO:0097529	myeloid leukocyte migration	12/448	121/13864	0.00054136	0.0307307	ENSG00000169429/ENSG00000108691/ENSG00000136244/ENSG00000163739/ENSG00000163734/ENSG00000081041/ENSG00000078401/ENSG00000171522/ENSG00000134215/ENSG00000125538/ENSG00000124875/ENSG00000115009	CXCL8/CCL2/IL6/CXCL1/CXCL3/CXCL2/EDN1/PTGER4/VAV3/IL1B/CXCL6/CCL20	12	9	ENSG00000169429/ENSG00000108691/ENSG00000136244/ENSG00000163739/ENSG00000163734/ENSG00000081041/ENSG00000125538/ENSG00000124875/ENSG00000115009	3	ENSG00000078401/ENSG00000171522/ENSG00000134215
BP	GO:0032370	positive regulation of lipid transport	7/448	45/13864	0.000550026	0.0307307	ENSG00000100906/ENSG00000064687/ENSG00000078401/ENSG00000108984/ENSG00000125538/ENSG00000118513/ENSG00000130203	NFKBIA/ABCA7/EDN1/MAP2K6/IL1B/MYB/APOE	7	5	ENSG00000100906/ENSG00000064687/ENSG00000108984/ENSG00000125538/ENSG00000130203	2	ENSG00000078401/ENSG00000118513
BP	GO:0042531	positive regulation of tyrosine phosphorylation of STAT protein	7/448	45/13864	0.000550026	0.0307307	ENSG00000128342/ENSG00000136244/ENSG00000164400/ENSG00000162892/ENSG00000101213/ENSG00000110169/ENSG00000145777	LIF/IL6/CSF2/IL24/PTK6/HPX/TSLP	7	7	ENSG00000128342/ENSG00000136244/ENSG00000164400/ENSG00000162892/ENSG00000101213/ENSG00000110169/ENSG00000145777	0
BP	GO:1902991	regulation of amyloid precursor protein catabolic process	5/448	22/13864	0.000575336	0.0312342	ENSG00000064687/ENSG00000116106/ENSG00000169242/ENSG00000130203/ENSG00000143590	ABCA7/EPHA4/EFNA1/APOE/EFNA3	5	4	ENSG00000064687/ENSG00000169242/ENSG00000130203/ENSG00000143590	1	ENSG00000116106
BP	GO:1905954	positive regulation of lipid localization	8/448	59/13864	0.000582996	0.0312342	ENSG00000100906/ENSG00000163874/ENSG00000064687/ENSG00000078401/ENSG00000108984/ENSG00000125538/ENSG00000118513/ENSG00000130203	NFKBIA/ZC3H12A/ABCA7/EDN1/MAP2K6/IL1B/MYB/APOE	8	6	ENSG00000100906/ENSG00000163874/ENSG00000064687/ENSG00000108984/ENSG00000125538/ENSG00000130203	2	ENSG00000078401/ENSG00000118513
BP	GO:2001057	reactive nitrogen species metabolic process	8/448	59/13864	0.000582996	0.0312342	ENSG00000138061/ENSG00000163661/ENSG00000090339/ENSG00000073756/ENSG00000163874/ENSG00000078401/ENSG00000196689/ENSG00000125538	CYP1B1/PTX3/ICAM1/PTGS2/ZC3H12A/EDN1/TRPV1/IL1B	8	7	ENSG00000138061/ENSG00000163661/ENSG00000090339/ENSG00000073756/ENSG00000163874/ENSG00000196689/ENSG00000125538	1	ENSG00000078401
BP	GO:0002467	germinal center formation	4/448	13/13864	0.000609785	0.032228	ENSG00000118503/ENSG00000069399/ENSG00000092929/ENSG00000159958	TNFAIP3/BCL3/UNC13D/TNFRSF13C	4	4	ENSG00000118503/ENSG00000069399/ENSG00000092929/ENSG00000159958	0
BP	GO:0015711	organic anion transport	24/448	359/13864	0.000637285	0.0332323	ENSG00000147872/ENSG00000168398/ENSG00000154217/ENSG00000143847/ENSG00000117479/ENSG00000146232/ENSG00000064687/ENSG00000092068/ENSG00000143867/ENSG00000078401/ENSG00000174327/ENSG00000135502/ENSG00000196689/ENSG00000155465/ENSG00000108984/ENSG00000163053/ENSG00000110436/ENSG00000213199/ENSG00000125538/ENSG00000100156/ENSG00000130203/ENSG00000011083/ENSG00000079841/ENSG00000144671	PLIN2/BDKRB2/PITPNC1/PPFIA4/SLC19A2/NFKBIE/ABCA7/SLC7A8/OSR1/EDN1/SLC16A13/SLC26A10/TRPV1/SLC7A7/MAP2K6/SLC16A14/SLC1A2/ASIC3/IL1B/SLC16A8/APOE/SLC6A7/RIMS1/SLC22A14	24	20	ENSG00000147872/ENSG00000168398/ENSG00000154217/ENSG00000143847/ENSG00000146232/ENSG00000064687/ENSG00000092068/ENSG00000174327/ENSG00000135502/ENSG00000196689/ENSG00000155465/ENSG00000108984/ENSG00000163053/ENSG00000110436/ENSG00000213199/ENSG00000125538/ENSG00000100156/ENSG00000130203/ENSG00000011083/ENSG00000144671	4	ENSG00000117479/ENSG00000143867/ENSG00000078401/ENSG00000079841
BP	GO:0032755	positive regulation of interleukin-6 production	8/448	60/13864	0.000654036	0.033657	ENSG00000136244/ENSG00000115267/ENSG00000197971/ENSG00000125538/ENSG00000145777/ENSG00000163794/ENSG00000167207/ENSG00000174125	IL6/IFIH1/MBP/IL1B/TSLP/UCN/NOD2/TLR1	8	8	ENSG00000136244/ENSG00000115267/ENSG00000197971/ENSG00000125538/ENSG00000145777/ENSG00000163794/ENSG00000167207/ENSG00000174125	0
BP	GO:0050867	positive regulation of cell activation	18/448	236/13864	0.000669244	0.0339924	ENSG00000118523/ENSG00000108691/ENSG00000136244/ENSG00000162692/ENSG00000143772/ENSG00000107968/ENSG00000119508/ENSG00000134215/ENSG00000166349/ENSG00000108947/ENSG00000125538/ENSG00000145777/ENSG00000118513/ENSG00000167207/ENSG00000159958/ENSG00000115353/ENSG00000092529/ENSG00000104432	CTGF/CCL2/IL6/VCAM1/ITPKB/MAP3K8/NR4A3/VAV3/RAG1/EFNB3/IL1B/TSLP/MYB/NOD2/TNFRSF13C/TACR1/CAPN3/IL7	18	14	ENSG00000108691/ENSG00000136244/ENSG00000162692/ENSG00000143772/ENSG00000107968/ENSG00000119508/ENSG00000166349/ENSG00000108947/ENSG00000125538/ENSG00000145777/ENSG00000167207/ENSG00000159958/ENSG00000092529/ENSG00000104432	4	ENSG00000118523/ENSG00000134215/ENSG00000118513/ENSG00000115353
BP	GO:0061756	leukocyte adhesion to vascular endothelial cell	5/448	23/13864	0.000715821	0.0356997	ENSG00000090339/ENSG00000162692/ENSG00000187210/ENSG00000139626/ENSG00000099866	ICAM1/VCAM1/GCNT1/ITGB7/MADCAM1	5	4	ENSG00000090339/ENSG00000162692/ENSG00000139626/ENSG00000099866	1	ENSG00000187210
BP	GO:0071385	cellular response to glucocorticoid stimulus	7/448	47/13864	0.000721113	0.0356997	ENSG00000168209/ENSG00000156804/ENSG00000119138/ENSG00000090339/ENSG00000164463/ENSG00000078401/ENSG00000164683	DDIT4/FBXO32/KLF9/ICAM1/CREBRF/EDN1/HEY1	7	6	ENSG00000168209/ENSG00000156804/ENSG00000119138/ENSG00000090339/ENSG00000164463/ENSG00000164683	1	ENSG00000078401
BP	GO:0051607	defense response to virus	15/448	180/13864	0.00075038	0.0364351	ENSG00000168209/ENSG00000118503/ENSG00000136244/ENSG00000125347/ENSG00000023445/ENSG00000119922/ENSG00000119917/ENSG00000163874/ENSG00000185745/ENSG00000170581/ENSG00000058600/ENSG00000115267/ENSG00000092929/ENSG00000125538/ENSG00000185436	DDIT4/TNFAIP3/IL6/IRF1/BIRC3/IFIT2/IFIT3/ZC3H12A/IFIT1/STAT2/POLR3E/IFIH1/UNC13D/IL1B/IFNLR1	15	14	ENSG00000168209/ENSG00000118503/ENSG00000136244/ENSG00000125347/ENSG00000023445/ENSG00000119922/ENSG00000119917/ENSG00000163874/ENSG00000185745/ENSG00000170581/ENSG00000115267/ENSG00000092929/ENSG00000125538/ENSG00000185436	1	ENSG00000058600
BP	GO:0022407	regulation of cell-cell adhesion	20/448	279/13864	0.0007546	0.0364351	ENSG00000108691/ENSG00000170961/ENSG00000136244/ENSG00000128567/ENSG00000125347/ENSG00000090339/ENSG00000172216/ENSG00000162692/ENSG00000143772/ENSG00000124508/ENSG00000107968/ENSG00000119508/ENSG00000197971/ENSG00000166349/ENSG00000108947/ENSG00000125538/ENSG00000118513/ENSG00000167207/ENSG00000159958/ENSG00000104432	CCL2/HAS2/IL6/PODXL/IRF1/ICAM1/CEBPB/VCAM1/ITPKB/BTN2A2/MAP3K8/NR4A3/MBP/RAG1/EFNB3/IL1B/MYB/NOD2/TNFRSF13C/IL7	20	17	ENSG00000108691/ENSG00000136244/ENSG00000125347/ENSG00000090339/ENSG00000172216/ENSG00000162692/ENSG00000143772/ENSG00000124508/ENSG00000107968/ENSG00000119508/ENSG00000197971/ENSG00000166349/ENSG00000108947/ENSG00000125538/ENSG00000167207/ENSG00000159958/ENSG00000104432	3	ENSG00000170961/ENSG00000128567/ENSG00000118513
BP	GO:0051044	positive regulation of membrane protein ectodomain proteolysis	4/448	14/13864	0.00083203	0.0392057	ENSG00000150594/ENSG00000182175/ENSG00000125538/ENSG00000130203	ADRA2A/RGMA/IL1B/APOE	4	3	ENSG00000182175/ENSG00000125538/ENSG00000130203	1	ENSG00000150594
BP	GO:0051770	positive regulation of nitric-oxide synthase biosynthetic process	4/448	14/13864	0.00083203	0.0392057	ENSG00000108691/ENSG00000108984/ENSG00000115009/ENSG00000167207	CCL2/MAP2K6/CCL20/NOD2	4	4	ENSG00000108691/ENSG00000108984/ENSG00000115009/ENSG00000167207	0
BP	GO:0071396	cellular response to lipid	29/448	477/13864	0.000844238	0.0393073	ENSG00000168209/ENSG00000169429/ENSG00000156804/ENSG00000118503/ENSG00000108691/ENSG00000136244/ENSG00000100906/ENSG00000119138/ENSG00000090339/ENSG00000172216/ENSG00000163874/ENSG00000134070/ENSG00000164463/ENSG00000164400/ENSG00000148677/ENSG00000143867/ENSG00000119508/ENSG00000078401/ENSG00000171522/ENSG00000164683/ENSG00000162892/ENSG00000101213/ENSG00000160781/ENSG00000125538/ENSG00000124875…	DDIT4/CXCL8/FBXO32/TNFAIP3/CCL2/IL6/NFKBIA/KLF9/ICAM1/CEBPB/ZC3H12A/IRAK2/CREBRF/CSF2/ANKRD1/OSR1/NR4A3/EDN1/PTGER4/HEY1/IL24/PTK6/PAQR6/IL1B/CXCL6/MYB/CCL20/PDK4/WNT10B	29	24	ENSG00000168209/ENSG00000169429/ENSG00000156804/ENSG00000118503/ENSG00000108691/ENSG00000136244/ENSG00000100906/ENSG00000119138/ENSG00000090339/ENSG00000172216/ENSG00000163874/ENSG00000134070/ENSG00000164463/ENSG00000164400/ENSG00000119508/ENSG00000164683/ENSG00000162892/ENSG00000101213/ENSG00000160781/ENSG00000125538/ENSG00000124875/ENSG00000115009/ENSG00000004799/ENSG00000169884	5	ENSG00000148677/ENSG00000143867/ENSG00000078401/ENSG00000171522/ENSG00000118513
BP	GO:1903409	reactive oxygen species biosynthetic process	9/448	78/13864	0.000896209	0.0409365	ENSG00000138061/ENSG00000163661/ENSG00000090339/ENSG00000073756/ENSG00000163874/ENSG00000078401/ENSG00000196689/ENSG00000125538/ENSG00000140465	CYP1B1/PTX3/ICAM1/PTGS2/ZC3H12A/EDN1/TRPV1/IL1B/CYP1A1	9	8	ENSG00000138061/ENSG00000163661/ENSG00000090339/ENSG00000073756/ENSG00000163874/ENSG00000196689/ENSG00000125538/ENSG00000140465	1	ENSG00000078401
BP	GO:0010959	regulation of metal ion transport	20/448	283/13864	0.000900163	0.0409365	ENSG00000108691/ENSG00000113739/ENSG00000090339/ENSG00000073756/ENSG00000114796/ENSG00000099625/ENSG00000166592/ENSG00000143867/ENSG00000177685/ENSG00000158286/ENSG00000150594/ENSG00000160460/ENSG00000100739/ENSG00000018236/ENSG00000166342/ENSG00000128285/ENSG00000163794/ENSG00000087258/ENSG00000116032/ENSG00000092529	CCL2/STC2/ICAM1/PTGS2/KLHL24/CBARP/RRAD/OSR1/CRACR2B/RNF207/ADRA2A/SPTBN4/BDKRB1/CNTN1/NETO1/MCHR1/UCN/GNAO1/GRIN3B/CAPN3	20	16	ENSG00000108691/ENSG00000113739/ENSG00000090339/ENSG00000073756/ENSG00000114796/ENSG00000099625/ENSG00000166592/ENSG00000177685/ENSG00000158286/ENSG00000160460/ENSG00000100739/ENSG00000128285/ENSG00000163794/ENSG00000087258/ENSG00000116032/ENSG00000092529	4	ENSG00000143867/ENSG00000150594/ENSG00000018236/ENSG00000166342
BP	GO:0050865	regulation of cell activation	25/448	391/13864	0.000940492	0.0418163	ENSG00000118523/ENSG00000118503/ENSG00000108691/ENSG00000136244/ENSG00000125347/ENSG00000172216/ENSG00000162692/ENSG00000163874/ENSG00000143772/ENSG00000124508/ENSG00000107968/ENSG00000119508/ENSG00000092929/ENSG00000134215/ENSG00000166349/ENSG00000108947/ENSG00000125538/ENSG00000145777/ENSG00000118513/ENSG00000167207/ENSG00000159958/ENSG00000130203/ENSG00000115353/ENSG00000092529/ENSG00000104432	CTGF/TNFAIP3/CCL2/IL6/IRF1/CEBPB/VCAM1/ZC3H12A/ITPKB/BTN2A2/MAP3K8/NR4A3/UNC13D/VAV3/RAG1/EFNB3/IL1B/TSLP/MYB/NOD2/TNFRSF13C/APOE/TACR1/CAPN3/IL7	25	21	ENSG00000118503/ENSG00000108691/ENSG00000136244/ENSG00000125347/ENSG00000172216/ENSG00000162692/ENSG00000163874/ENSG00000143772/ENSG00000124508/ENSG00000107968/ENSG00000119508/ENSG00000092929/ENSG00000166349/ENSG00000108947/ENSG00000125538/ENSG00000145777/ENSG00000167207/ENSG00000159958/ENSG00000130203/ENSG00000092529/ENSG00000104432	4	ENSG00000118523/ENSG00000134215/ENSG00000118513/ENSG00000115353
BP	GO:0070423	nucleotide-binding oligomerization domain containing signaling pathway	6/448	36/13864	0.000940893	0.0418163	ENSG00000118503/ENSG00000100906/ENSG00000023445/ENSG00000134070/ENSG00000108984/ENSG00000167207	TNFAIP3/NFKBIA/BIRC3/IRAK2/MAP2K6/NOD2	6	6	ENSG00000118503/ENSG00000100906/ENSG00000023445/ENSG00000134070/ENSG00000108984/ENSG00000167207	0
BP	GO:0034612	response to tumor necrosis factor	18/448	245/13864	0.00103215	0.0452323	ENSG00000169429/ENSG00000118503/ENSG00000108691/ENSG00000170961/ENSG00000100906/ENSG00000090339/ENSG00000023445/ENSG00000073756/ENSG00000162692/ENSG00000163874/ENSG00000215788/ENSG00000056558/ENSG00000148677/ENSG00000078401/ENSG00000196689/ENSG00000049249/ENSG00000115009/ENSG00000159958	CXCL8/TNFAIP3/CCL2/HAS2/NFKBIA/ICAM1/BIRC3/PTGS2/VCAM1/ZC3H12A/TNFRSF25/TRAF1/ANKRD1/EDN1/TRPV1/TNFRSF9/CCL20/TNFRSF13C	18	15	ENSG00000169429/ENSG00000118503/ENSG00000108691/ENSG00000100906/ENSG00000090339/ENSG00000023445/ENSG00000073756/ENSG00000162692/ENSG00000163874/ENSG00000215788/ENSG00000056558/ENSG00000196689/ENSG00000049249/ENSG00000115009/ENSG00000159958	3	ENSG00000170961/ENSG00000148677/ENSG00000078401
BP	GO:0071384	cellular response to corticosteroid stimulus	7/448	50/13864	0.00105387	0.0452323	ENSG00000168209/ENSG00000156804/ENSG00000119138/ENSG00000090339/ENSG00000164463/ENSG00000078401/ENSG00000164683	DDIT4/FBXO32/KLF9/ICAM1/CREBRF/EDN1/HEY1	7	6	ENSG00000168209/ENSG00000156804/ENSG00000119138/ENSG00000090339/ENSG00000164463/ENSG00000164683	1	ENSG00000078401
BP	GO:0051047	positive regulation of secretion	21/448	308/13864	0.00106761	0.0452323	ENSG00000136244/ENSG00000180914/ENSG00000105514/ENSG00000148677/ENSG00000010310/ENSG00000078401/ENSG00000171522/ENSG00000115267/ENSG00000197971/ENSG00000099365/ENSG00000092929/ENSG00000131620/ENSG00000196689/ENSG00000108984/ENSG00000125538/ENSG00000145777/ENSG00000118513/ENSG00000163794/ENSG00000167207/ENSG00000115353/ENSG00000174125	IL6/OXTR/RAB3D/ANKRD1/GIPR/EDN1/PTGER4/IFIH1/MBP/STX1B/UNC13D/ANO1/TRPV1/MAP2K6/IL1B/TSLP/MYB/UCN/NOD2/TACR1/TLR1	21	14	ENSG00000136244/ENSG00000105514/ENSG00000010310/ENSG00000115267/ENSG00000197971/ENSG00000099365/ENSG00000092929/ENSG00000196689/ENSG00000108984/ENSG00000125538/ENSG00000145777/ENSG00000163794/ENSG00000167207/ENSG00000174125	7	ENSG00000180914/ENSG00000148677/ENSG00000078401/ENSG00000171522/ENSG00000131620/ENSG00000118513/ENSG00000115353
BP	GO:0030335	positive regulation of cell migration	25/448	395/13864	0.0010856	0.0452323	ENSG00000169429/ENSG00000170961/ENSG00000142871/ENSG00000136244/ENSG00000128567/ENSG00000163739/ENSG00000090339/ENSG00000122861/ENSG00000073756/ENSG00000163874/ENSG00000163734/ENSG00000081041/ENSG00000123610/ENSG00000117525/ENSG00000078401/ENSG00000150594/ENSG00000137872/ENSG00000100739/ENSG00000125538/ENSG00000124875/ENSG00000115009/ENSG00000005961/ENSG00000141738/ENSG00000115353/ENSG00000099866	CXCL8/HAS2/CYR61/IL6/PODXL/CXCL1/ICAM1/PLAU/PTGS2/ZC3H12A/CXCL3/CXCL2/TNFAIP6/F3/EDN1/ADRA2A/SEMA6D/BDKRB1/IL1B/CXCL6/CCL20/ITGA2B/GRB7/TACR1/MADCAM1	25	18	ENSG00000169429/ENSG00000136244/ENSG00000163739/ENSG00000090339/ENSG00000122861/ENSG00000073756/ENSG00000163874/ENSG00000163734/ENSG00000081041/ENSG00000123610/ENSG00000137872/ENSG00000100739/ENSG00000125538/ENSG00000124875/ENSG00000115009/ENSG00000005961/ENSG00000141738/ENSG00000099866	7	ENSG00000170961/ENSG00000142871/ENSG00000128567/ENSG00000117525/ENSG00000078401/ENSG00000150594/ENSG00000115353
BP	GO:0035872	nucleotide-binding domain, leucine rich repeat containing receptor signaling pathway	6/448	37/13864	0.00109283	0.0452323	ENSG00000118503/ENSG00000100906/ENSG00000023445/ENSG00000134070/ENSG00000108984/ENSG00000167207	TNFAIP3/NFKBIA/BIRC3/IRAK2/MAP2K6/NOD2	6	6	ENSG00000118503/ENSG00000100906/ENSG00000023445/ENSG00000134070/ENSG00000108984/ENSG00000167207	0
BP	GO:0071622	regulation of granulocyte chemotaxis	6/448	37/13864	0.00109283	0.0452323	ENSG00000169429/ENSG00000163739/ENSG00000163734/ENSG00000081041/ENSG00000078401/ENSG00000124875	CXCL8/CXCL1/CXCL3/CXCL2/EDN1/CXCL6	6	5	ENSG00000169429/ENSG00000163739/ENSG00000163734/ENSG00000081041/ENSG00000124875	1	ENSG00000078401
BP	GO:0050803	regulation of synapse structure or activity	12/448	131/13864	0.00109871	0.0452323	ENSG00000107984/ENSG00000180914/ENSG00000128594/ENSG00000099365/ENSG00000116106/ENSG00000197283/ENSG00000146006/ENSG00000169242/ENSG00000196338/ENSG00000126500/ENSG00000130203/ENSG00000206561	DKK1/OXTR/LRRC4/STX1B/EPHA4/SYNGAP1/LRRTM2/EFNA1/NLGN3/FLRT1/APOE/COLQ	12	7	ENSG00000099365/ENSG00000197283/ENSG00000169242/ENSG00000196338/ENSG00000126500/ENSG00000130203/ENSG00000206561	5	ENSG00000107984/ENSG00000180914/ENSG00000128594/ENSG00000116106/ENSG00000146006
BP	GO:0006820	anion transport	28/448	464/13864	0.00115547	0.0466019	ENSG00000144136/ENSG00000147872/ENSG00000168398/ENSG00000154217/ENSG00000143847/ENSG00000117479/ENSG00000146232/ENSG00000064687/ENSG00000092068/ENSG00000143867/ENSG00000078401/ENSG00000174327/ENSG00000131620/ENSG00000135502/ENSG00000196689/ENSG00000155465/ENSG00000108984/ENSG00000163053/ENSG00000110436/ENSG00000213199/ENSG00000125538/ENSG00000100156/ENSG00000111886/ENSG00000130203/ENSG00000011083…	SLC20A1/PLIN2/BDKRB2/PITPNC1/PPFIA4/SLC19A2/NFKBIE/ABCA7/SLC7A8/OSR1/EDN1/SLC16A13/ANO1/SLC26A10/TRPV1/SLC7A7/MAP2K6/SLC16A14/SLC1A2/ASIC3/IL1B/SLC16A8/GABRR2/APOE/SLC6A7/RIMS1/SLC34A3/SLC22A14	28	22	ENSG00000147872/ENSG00000168398/ENSG00000154217/ENSG00000143847/ENSG00000146232/ENSG00000064687/ENSG00000092068/ENSG00000174327/ENSG00000135502/ENSG00000196689/ENSG00000155465/ENSG00000108984/ENSG00000163053/ENSG00000110436/ENSG00000213199/ENSG00000125538/ENSG00000100156/ENSG00000111886/ENSG00000130203/ENSG00000011083/ENSG00000198569/ENSG00000144671	6	ENSG00000144136/ENSG00000117479/ENSG00000143867/ENSG00000078401/ENSG00000131620/ENSG00000079841
BP	GO:0051272	positive regulation of cellular component movement	26/448	419/13864	0.00115581	0.0466019	ENSG00000169429/ENSG00000170961/ENSG00000142871/ENSG00000136244/ENSG00000128567/ENSG00000163739/ENSG00000090339/ENSG00000122861/ENSG00000073756/ENSG00000163874/ENSG00000163734/ENSG00000081041/ENSG00000123610/ENSG00000117525/ENSG00000078401/ENSG00000158286/ENSG00000150594/ENSG00000137872/ENSG00000100739/ENSG00000125538/ENSG00000124875/ENSG00000115009/ENSG00000005961/ENSG00000141738/ENSG00000115353…	CXCL8/HAS2/CYR61/IL6/PODXL/CXCL1/ICAM1/PLAU/PTGS2/ZC3H12A/CXCL3/CXCL2/TNFAIP6/F3/EDN1/RNF207/ADRA2A/SEMA6D/BDKRB1/IL1B/CXCL6/CCL20/ITGA2B/GRB7/TACR1/MADCAM1	26	19	ENSG00000169429/ENSG00000136244/ENSG00000163739/ENSG00000090339/ENSG00000122861/ENSG00000073756/ENSG00000163874/ENSG00000163734/ENSG00000081041/ENSG00000123610/ENSG00000158286/ENSG00000137872/ENSG00000100739/ENSG00000125538/ENSG00000124875/ENSG00000115009/ENSG00000005961/ENSG00000141738/ENSG00000099866	7	ENSG00000170961/ENSG00000142871/ENSG00000128567/ENSG00000117525/ENSG00000078401/ENSG00000150594/ENSG00000115353
BP	GO:0071356	cellular response to tumor necrosis factor	17/448	228/13864	0.00120083	0.0479227	ENSG00000169429/ENSG00000118503/ENSG00000108691/ENSG00000170961/ENSG00000100906/ENSG00000090339/ENSG00000023445/ENSG00000162692/ENSG00000163874/ENSG00000215788/ENSG00000056558/ENSG00000148677/ENSG00000078401/ENSG00000196689/ENSG00000049249/ENSG00000115009/ENSG00000159958	CXCL8/TNFAIP3/CCL2/HAS2/NFKBIA/ICAM1/BIRC3/VCAM1/ZC3H12A/TNFRSF25/TRAF1/ANKRD1/EDN1/TRPV1/TNFRSF9/CCL20/TNFRSF13C	17	14	ENSG00000169429/ENSG00000118503/ENSG00000108691/ENSG00000100906/ENSG00000090339/ENSG00000023445/ENSG00000162692/ENSG00000163874/ENSG00000215788/ENSG00000056558/ENSG00000196689/ENSG00000049249/ENSG00000115009/ENSG00000159958	3	ENSG00000170961/ENSG00000148677/ENSG00000078401
MF	GO:0048018	receptor ligand activity	31/459	290/14365	3.84586356593551e-09	1.3805528180387e-06	ENSG00000169429/ENSG00000118523/ENSG00000128342/ENSG00000108691/ENSG00000107984/ENSG00000113739/ENSG00000136244/ENSG00000163739/ENSG00000130513/ENSG00000157168/ENSG00000087494/ENSG00000163734/ENSG00000081041/ENSG00000141574/ENSG00000164400/ENSG00000078401/ENSG00000104899/ENSG00000162892/ENSG00000156466/ENSG00000139269/ENSG00000125538/ENSG00000124875/novel.133/ENSG00000145777/ENSG00000163794/ENSG0…	CXCL8/CTGF/LIF/CCL2/DKK1/STC2/IL6/CXCL1/GDF15/NRG1/PTHLH/CXCL3/CXCL2/SECTM1/CSF2/EDN1/AMH/IL24/GDF6/INHBE/IL1B/CXCL6/-/TSLP/UCN/CCL20/WNT10B/KCNK3/IL7/NRG2/ARTN	31	24	ENSG00000169429/ENSG00000128342/ENSG00000108691/ENSG00000113739/ENSG00000136244/ENSG00000163739/ENSG00000130513/ENSG00000163734/ENSG00000081041/ENSG00000141574/ENSG00000164400/ENSG00000104899/ENSG00000162892/ENSG00000139269/ENSG00000125538/ENSG00000124875/novel.133/ENSG00000145777/ENSG00000163794/ENSG00000115009/ENSG00000169884/ENSG00000104432/ENSG00000158458/ENSG00000117407	7	ENSG00000118523/ENSG00000107984/ENSG00000157168/ENSG00000087494/ENSG00000078401/ENSG00000156466/ENSG00000171303
MF	GO:0005125	cytokine activity	20/459	129/14365	4.62496756461875e-09	1.3805528180387e-06	ENSG00000169429/ENSG00000128342/ENSG00000108691/ENSG00000136244/ENSG00000163739/ENSG00000130513/ENSG00000157168/ENSG00000163734/ENSG00000081041/ENSG00000141574/ENSG00000164400/ENSG00000078401/ENSG00000162892/ENSG00000156466/ENSG00000139269/ENSG00000125538/ENSG00000124875/ENSG00000145777/ENSG00000115009/ENSG00000104432	CXCL8/LIF/CCL2/IL6/CXCL1/GDF15/NRG1/CXCL3/CXCL2/SECTM1/CSF2/EDN1/IL24/GDF6/INHBE/IL1B/CXCL6/TSLP/CCL20/IL7	20	17	ENSG00000169429/ENSG00000128342/ENSG00000108691/ENSG00000136244/ENSG00000163739/ENSG00000130513/ENSG00000163734/ENSG00000081041/ENSG00000141574/ENSG00000164400/ENSG00000162892/ENSG00000139269/ENSG00000125538/ENSG00000124875/ENSG00000145777/ENSG00000115009/ENSG00000104432	3	ENSG00000157168/ENSG00000078401/ENSG00000156466
MF	GO:0030545	receptor regulator activity	31/459	307/14365	1.49599467134366e-08	2.97702939597387e-06	ENSG00000169429/ENSG00000118523/ENSG00000128342/ENSG00000108691/ENSG00000107984/ENSG00000113739/ENSG00000136244/ENSG00000163739/ENSG00000130513/ENSG00000157168/ENSG00000087494/ENSG00000163734/ENSG00000081041/ENSG00000141574/ENSG00000164400/ENSG00000078401/ENSG00000104899/ENSG00000162892/ENSG00000156466/ENSG00000139269/ENSG00000125538/ENSG00000124875/novel.133/ENSG00000145777/ENSG00000163794/ENSG0…	CXCL8/CTGF/LIF/CCL2/DKK1/STC2/IL6/CXCL1/GDF15/NRG1/PTHLH/CXCL3/CXCL2/SECTM1/CSF2/EDN1/AMH/IL24/GDF6/INHBE/IL1B/CXCL6/-/TSLP/UCN/CCL20/WNT10B/KCNK3/IL7/NRG2/ARTN	31	24	ENSG00000169429/ENSG00000128342/ENSG00000108691/ENSG00000113739/ENSG00000136244/ENSG00000163739/ENSG00000130513/ENSG00000163734/ENSG00000081041/ENSG00000141574/ENSG00000164400/ENSG00000104899/ENSG00000162892/ENSG00000139269/ENSG00000125538/ENSG00000124875/novel.133/ENSG00000145777/ENSG00000163794/ENSG00000115009/ENSG00000169884/ENSG00000104432/ENSG00000158458/ENSG00000117407	7	ENSG00000118523/ENSG00000107984/ENSG00000157168/ENSG00000087494/ENSG00000078401/ENSG00000156466/ENSG00000171303
MF	GO:0008083	growth factor activity	16/459	126/14365	2.56953381212314e-06	0.000383503	ENSG00000118523/ENSG00000128342/ENSG00000107984/ENSG00000136244/ENSG00000163739/ENSG00000130513/ENSG00000157168/ENSG00000164400/ENSG00000104899/ENSG00000156466/ENSG00000139269/novel.133/ENSG00000171303/ENSG00000104432/ENSG00000158458/ENSG00000117407	CTGF/LIF/DKK1/IL6/CXCL1/GDF15/NRG1/CSF2/AMH/GDF6/INHBE/-/KCNK3/IL7/NRG2/ARTN	16	11	ENSG00000128342/ENSG00000136244/ENSG00000163739/ENSG00000130513/ENSG00000164400/ENSG00000104899/ENSG00000139269/novel.133/ENSG00000104432/ENSG00000158458/ENSG00000117407	5	ENSG00000118523/ENSG00000107984/ENSG00000157168/ENSG00000156466/ENSG00000171303
MF	GO:0001664	G-protein coupled receptor binding	19/459	182/14365	5.90264526770505e-06	0.000697743	ENSG00000109971/ENSG00000169429/ENSG00000108691/ENSG00000163739/ENSG00000168398/ENSG00000163734/ENSG00000081041/ENSG00000167191/ENSG00000078401/ENSG00000134245/ENSG00000150594/ENSG00000117425/ENSG00000099864/ENSG00000124875/ENSG00000163794/ENSG00000115009/ENSG00000162188/ENSG00000087258/ENSG00000169884	HSPA8/CXCL8/CCL2/CXCL1/BDKRB2/CXCL3/CXCL2/GPRC5B/EDN1/WNT2B/ADRA2A/PTCH2/PALM/CXCL6/UCN/CCL20/GNG3/GNAO1/WNT10B	19	16	ENSG00000169429/ENSG00000108691/ENSG00000163739/ENSG00000168398/ENSG00000163734/ENSG00000081041/ENSG00000167191/ENSG00000134245/ENSG00000117425/ENSG00000099864/ENSG00000124875/ENSG00000163794/ENSG00000115009/ENSG00000162188/ENSG00000087258/ENSG00000169884	3	ENSG00000109971/ENSG00000078401/ENSG00000150594
MF	GO:0008009	chemokine activity	7/459	24/14365	7.0124963999792e-06	0.000697743	ENSG00000169429/ENSG00000108691/ENSG00000163739/ENSG00000163734/ENSG00000081041/ENSG00000124875/ENSG00000115009	CXCL8/CCL2/CXCL1/CXCL3/CXCL2/CXCL6/CCL20	7	7	ENSG00000169429/ENSG00000108691/ENSG00000163739/ENSG00000163734/ENSG00000081041/ENSG00000124875/ENSG00000115009	0
MF	GO:0005126	cytokine receptor binding	18/459	187/14365	3.1342355162564e-05	0.00253094	ENSG00000169429/ENSG00000128342/ENSG00000108691/ENSG00000136244/ENSG00000163739/ENSG00000130513/ENSG00000163734/ENSG00000081041/ENSG00000164400/ENSG00000056558/ENSG00000104899/ENSG00000156466/ENSG00000139269/ENSG00000125538/ENSG00000124875/ENSG00000145777/ENSG00000115009/ENSG00000104432	CXCL8/LIF/CCL2/IL6/CXCL1/GDF15/CXCL3/CXCL2/CSF2/TRAF1/AMH/GDF6/INHBE/IL1B/CXCL6/TSLP/CCL20/IL7	18	17	ENSG00000169429/ENSG00000128342/ENSG00000108691/ENSG00000136244/ENSG00000163739/ENSG00000130513/ENSG00000163734/ENSG00000081041/ENSG00000164400/ENSG00000056558/ENSG00000104899/ENSG00000139269/ENSG00000125538/ENSG00000124875/ENSG00000145777/ENSG00000115009/ENSG00000104432	1	ENSG00000156466
MF	GO:0045236	CXCR chemokine receptor binding	5/459	13/14365	3.39154155916145e-05	0.00253094	ENSG00000169429/ENSG00000163739/ENSG00000163734/ENSG00000081041/ENSG00000124875	CXCL8/CXCL1/CXCL3/CXCL2/CXCL6	5	5	ENSG00000169429/ENSG00000163739/ENSG00000163734/ENSG00000081041/ENSG00000124875	0
MF	GO:0042379	chemokine receptor binding	7/459	32/14365	5.46444206758403e-05	0.00362475	ENSG00000169429/ENSG00000108691/ENSG00000163739/ENSG00000163734/ENSG00000081041/ENSG00000124875/ENSG00000115009	CXCL8/CCL2/CXCL1/CXCL3/CXCL2/CXCL6/CCL20	7	7	ENSG00000169429/ENSG00000108691/ENSG00000163739/ENSG00000163734/ENSG00000081041/ENSG00000124875/ENSG00000115009	0
MF	GO:0005178	integrin binding	12/459	105/14365	0.000129663	0.0077409	ENSG00000118523/ENSG00000142871/ENSG00000138623/ENSG00000090339/ENSG00000162692/ENSG00000157168/ENSG00000164283/ENSG00000154736/ENSG00000064205/ENSG00000125538/ENSG00000099866/ENSG00000008277	CTGF/CYR61/SEMA7A/ICAM1/VCAM1/NRG1/ESM1/ADAMTS5/WISP2/IL1B/MADCAM1/ADAM22	12	6	ENSG00000090339/ENSG00000162692/ENSG00000064205/ENSG00000125538/ENSG00000099866/ENSG00000008277	6	ENSG00000118523/ENSG00000142871/ENSG00000138623/ENSG00000157168/ENSG00000164283/ENSG00000154736
MF	GO:0016712	oxidoreductase activity, acting on paired donors, with incorporation or reduction of molecular oxygen, reduced flavin or flavoprotein as one donor, and incorporation of one atom of oxygen	4/459	12/14365	0.000415197	0.020656	ENSG00000138061/ENSG00000130649/ENSG00000167600/ENSG00000140465	CYP1B1/CYP2E1/CYP2S1/CYP1A1	4	4	ENSG00000138061/ENSG00000130649/ENSG00000167600/ENSG00000140465	0
MF	GO:0031432	titin binding	4/459	12/14365	0.000415197	0.020656	ENSG00000148677/ENSG00000163126/ENSG00000173991/ENSG00000092529	ANKRD1/ANKRD23/TCAP/CAPN3	4	3	ENSG00000163126/ENSG00000173991/ENSG00000092529	1	ENSG00000148677

## Sheet: 4h_sig_DOWN
Category	GOID	Description	GeneRatio	BgRatio	pvalue	padj	geneID	geneName	Count
BP	GO:0051962	positive regulation of nervous system development	13/84	417/13864	1.23035718933609e-06	0.00168671	ENSG00000107984/ENSG00000138623/ENSG00000171617/ENSG00000180914/ENSG00000157168/ENSG00000148677/ENSG00000116106/ENSG00000085721/ENSG00000156466/ENSG00000146006/ENSG00000018236/ENSG00000118513/ENSG00000079841	DKK1/SEMA7A/ENC1/OXTR/NRG1/ANKRD1/EPHA4/RRN3/GDF6/LRRTM2/CNTN1/MYB/RIMS1	13
BP	GO:0010720	positive regulation of cell development	13/84	429/13864	1.6875559091136e-06	0.00168671	ENSG00000107984/ENSG00000170961/ENSG00000138623/ENSG00000171617/ENSG00000157168/ENSG00000148677/ENSG00000078401/ENSG00000116106/ENSG00000085721/ENSG00000156466/ENSG00000018236/ENSG00000118513/ENSG00000079841	DKK1/HAS2/SEMA7A/ENC1/NRG1/ANKRD1/EDN1/EPHA4/RRN3/GDF6/CNTN1/MYB/RIMS1	13
BP	GO:0045666	positive regulation of neuron differentiation	1984-10-01	299/13864	1.2628776333492e-05	0.00794124	ENSG00000107984/ENSG00000138623/ENSG00000171617/ENSG00000157168/ENSG00000148677/ENSG00000116106/ENSG00000085721/ENSG00000156466/ENSG00000018236/ENSG00000079841	DKK1/SEMA7A/ENC1/NRG1/ANKRD1/EPHA4/RRN3/GDF6/CNTN1/RIMS1	10
BP	GO:0050769	positive regulation of neurogenesis	1984-11-01	376/13864	1.58904190302386e-05	0.00794124	ENSG00000107984/ENSG00000138623/ENSG00000171617/ENSG00000157168/ENSG00000148677/ENSG00000116106/ENSG00000085721/ENSG00000156466/ENSG00000018236/ENSG00000118513/ENSG00000079841	DKK1/SEMA7A/ENC1/NRG1/ANKRD1/EPHA4/RRN3/GDF6/CNTN1/MYB/RIMS1	11
BP	GO:0050804	modulation of chemical synaptic transmission	1984-09-01	262/13864	2.86478457917523e-05	0.00954451	ENSG00000107984/ENSG00000180914/ENSG00000078401/ENSG00000116106/ENSG00000146006/ENSG00000166342/ENSG00000115353/ENSG00000079841/ENSG00000171189	DKK1/OXTR/EDN1/EPHA4/LRRTM2/NETO1/TACR1/RIMS1/GRIK1	9
BP	GO:0099177	regulation of trans-synaptic signaling	1984-09-01	262/13864	2.86478457917523e-05	0.00954451	ENSG00000107984/ENSG00000180914/ENSG00000078401/ENSG00000116106/ENSG00000146006/ENSG00000166342/ENSG00000115353/ENSG00000079841/ENSG00000171189	DKK1/OXTR/EDN1/EPHA4/LRRTM2/NETO1/TACR1/RIMS1/GRIK1	9
BP	GO:0050806	positive regulation of synaptic transmission	1984-06-01	111/13864	5.62842319057521e-05	0.0160732	ENSG00000180914/ENSG00000116106/ENSG00000146006/ENSG00000166342/ENSG00000115353/ENSG00000079841	OXTR/EPHA4/LRRTM2/NETO1/TACR1/RIMS1	6
BP	GO:1905207	regulation of cardiocyte differentiation	1984-04-01	38/13864	7.91127861885857e-05	0.0182114	ENSG00000107984/ENSG00000157168/ENSG00000139174/ENSG00000078401	DKK1/NRG1/PRICKLE1/EDN1	4
BP	GO:0010976	positive regulation of neuron projection development	1984-08-01	233/13864	8.19925179394619e-05	0.0182114	ENSG00000138623/ENSG00000171617/ENSG00000157168/ENSG00000148677/ENSG00000116106/ENSG00000085721/ENSG00000018236/ENSG00000079841	SEMA7A/ENC1/NRG1/ANKRD1/EPHA4/RRN3/CNTN1/RIMS1	8
BP	GO:0045933	positive regulation of muscle contraction	1984-04-01	40/13864	9.70509385841793e-05	0.0192902	ENSG00000118523/ENSG00000180914/ENSG00000078401/ENSG00000115353	CTGF/OXTR/EDN1/TACR1	4
BP	GO:0019229	regulation of vasoconstriction	1984-04-01	43/13864	0.000129256	0.0192902	ENSG00000180914/ENSG00000078401/ENSG00000150594/ENSG00000115353	OXTR/EDN1/ADRA2A/TACR1	4
BP	GO:0007268	chemical synaptic transmission	1984-11-01	479/13864	0.000142126	0.0192902	ENSG00000109971/ENSG00000107984/ENSG00000180914/ENSG00000078401/ENSG00000116106/ENSG00000146006/ENSG00000166342/ENSG00000115353/ENSG00000171303/ENSG00000079841/ENSG00000171189	HSPA8/DKK1/OXTR/EDN1/EPHA4/LRRTM2/NETO1/TACR1/KCNK3/RIMS1/GRIK1	11
BP	GO:0098916	anterograde trans-synaptic signaling	1984-11-01	479/13864	0.000142126	0.0192902	ENSG00000109971/ENSG00000107984/ENSG00000180914/ENSG00000078401/ENSG00000116106/ENSG00000146006/ENSG00000166342/ENSG00000115353/ENSG00000171303/ENSG00000079841/ENSG00000171189	HSPA8/DKK1/OXTR/EDN1/EPHA4/LRRTM2/NETO1/TACR1/KCNK3/RIMS1/GRIK1	11
BP	GO:0099536	synaptic signaling	1984-11-01	480/13864	0.000144749	0.0192902	ENSG00000109971/ENSG00000107984/ENSG00000180914/ENSG00000078401/ENSG00000116106/ENSG00000146006/ENSG00000166342/ENSG00000115353/ENSG00000171303/ENSG00000079841/ENSG00000171189	HSPA8/DKK1/OXTR/EDN1/EPHA4/LRRTM2/NETO1/TACR1/KCNK3/RIMS1/GRIK1	11
BP	GO:0099537	trans-synaptic signaling	1984-11-01	480/13864	0.000144749	0.0192902	ENSG00000109971/ENSG00000107984/ENSG00000180914/ENSG00000078401/ENSG00000116106/ENSG00000146006/ENSG00000166342/ENSG00000115353/ENSG00000171303/ENSG00000079841/ENSG00000171189	HSPA8/DKK1/OXTR/EDN1/EPHA4/LRRTM2/NETO1/TACR1/KCNK3/RIMS1/GRIK1	11
BP	GO:0001503	ossification	1984-09-01	330/13864	0.000168637	0.0210691	ENSG00000118523/ENSG00000107984/ENSG00000142871/ENSG00000138623/ENSG00000087494/ENSG00000143867/ENSG00000171522/ENSG00000131650/ENSG00000115353	CTGF/DKK1/CYR61/SEMA7A/PTHLH/OSR1/PTGER4/KREMEN2/TACR1	9
BP	GO:0006940	regulation of smooth muscle contraction	1984-04-01	49/13864	0.00021587	0.0253838	ENSG00000180914/ENSG00000078401/ENSG00000150594/ENSG00000115353	OXTR/EDN1/ADRA2A/TACR1	4
BP	GO:1903524	positive regulation of blood circulation	1984-04-01	51/13864	0.00025228	0.0280171	ENSG00000118523/ENSG00000180914/ENSG00000078401/ENSG00000115353	CTGF/OXTR/EDN1/TACR1	4
BP	GO:0010469	regulation of signaling receptor activity	1984-09-01	366/13864	0.000362953	0.0363446	ENSG00000118523/ENSG00000107984/ENSG00000157168/ENSG00000087494/ENSG00000078401/ENSG00000150594/ENSG00000156466/ENSG00000166342/ENSG00000171303	CTGF/DKK1/NRG1/PTHLH/EDN1/ADRA2A/GDF6/NETO1/KCNK3	9
BP	GO:0051216	cartilage development	1984-06-01	156/13864	0.000363628	0.0363446	ENSG00000118523/ENSG00000142871/ENSG00000087494/ENSG00000143867/ENSG00000078401/ENSG00000156466	CTGF/CYR61/PTHLH/OSR1/EDN1/GDF6	6
BP	GO:0042310	vasoconstriction	1984-04-01	57/13864	0.000387925	0.0369267	ENSG00000180914/ENSG00000078401/ENSG00000150594/ENSG00000115353	OXTR/EDN1/ADRA2A/TACR1	4
BP	GO:0061035	regulation of cartilage development	1984-04-01	58/13864	0.00041475	0.0373982	ENSG00000118523/ENSG00000142871/ENSG00000087494/ENSG00000156466	CTGF/CYR61/PTHLH/GDF6	4
BP	GO:0030278	regulation of ossification	1984-06-01	161/13864	0.000430295	0.0373982	ENSG00000107984/ENSG00000142871/ENSG00000143867/ENSG00000171522/ENSG00000131650/ENSG00000115353	DKK1/CYR61/OSR1/PTGER4/KREMEN2/TACR1	6
BP	GO:0097756	negative regulation of blood vessel diameter	1984-04-01	60/13864	0.000472334	0.0393415	ENSG00000180914/ENSG00000078401/ENSG00000150594/ENSG00000115353	OXTR/EDN1/ADRA2A/TACR1	4
BP	GO:0045987	positive regulation of smooth muscle contraction	1984-03-01	27/13864	0.000565026	0.0451795	ENSG00000180914/ENSG00000078401/ENSG00000115353	OXTR/EDN1/TACR1	3
BP	GO:0031346	positive regulation of cell projection organization	1984-08-01	315/13864	0.000633076	0.0486738	ENSG00000138623/ENSG00000171617/ENSG00000157168/ENSG00000148677/ENSG00000116106/ENSG00000085721/ENSG00000018236/ENSG00000079841	SEMA7A/ENC1/NRG1/ANKRD1/EPHA4/RRN3/CNTN1/RIMS1	8
MF	GO:0005178	integrin binding	1979-06-01	105/14365	2.38302884178754e-05	0.00631503	ENSG00000118523/ENSG00000142871/ENSG00000138623/ENSG00000157168/ENSG00000164283/ENSG00000154736	CTGF/CYR61/SEMA7A/NRG1/ESM1/ADAMTS5	6

## Sheet: 4h_sig_UP
Category	GOID	Description	GeneRatio	BgRatio	pvalue	padj	geneID	geneName	Count
BP	GO:0009617	response to bacterium	32/364	357/13864	1.30555679867889e-09	4.57205990897346e-06	ENSG00000169429/ENSG00000118503/ENSG00000108691/ENSG00000136244/ENSG00000100906/ENSG00000163739/ENSG00000090339/ENSG00000171223/ENSG00000073756/ENSG00000172216/ENSG00000162692/ENSG00000069399/ENSG00000163874/ENSG00000163734/ENSG00000117280/ENSG00000081041/ENSG00000134070/ENSG00000164400/ENSG00000215788/ENSG00000170542/ENSG00000162892/ENSG00000049249/ENSG00000100739/ENSG00000125538/ENSG00000124875…	CXCL8/TNFAIP3/CCL2/IL6/NFKBIA/CXCL1/ICAM1/JUNB/PTGS2/CEBPB/VCAM1/BCL3/ZC3H12A/CXCL3/RAB29/CXCL2/IRAK2/CSF2/TNFRSF25/SERPINB9/IL24/TNFRSF9/BDKRB1/IL1B/CXCL6/CYP1A1/IL22RA1/CCL20/NOD2/TLR1/CFP/LEAP2	32
BP	GO:0002237	response to molecule of bacterial origin	26/364	263/13864	6.48449018921955e-09	1.13543423213234e-05	ENSG00000169429/ENSG00000118503/ENSG00000108691/ENSG00000136244/ENSG00000100906/ENSG00000163739/ENSG00000090339/ENSG00000171223/ENSG00000073756/ENSG00000172216/ENSG00000162692/ENSG00000163874/ENSG00000163734/ENSG00000081041/ENSG00000134070/ENSG00000164400/ENSG00000215788/ENSG00000162892/ENSG00000049249/ENSG00000100739/ENSG00000125538/ENSG00000124875/ENSG00000140465/ENSG00000115009/ENSG00000167207…	CXCL8/TNFAIP3/CCL2/IL6/NFKBIA/CXCL1/ICAM1/JUNB/PTGS2/CEBPB/VCAM1/ZC3H12A/CXCL3/CXCL2/IRAK2/CSF2/TNFRSF25/IL24/TNFRSF9/BDKRB1/IL1B/CXCL6/CYP1A1/CCL20/NOD2/TLR1	26
BP	GO:0032496	response to lipopolysaccharide	24/364	250/13864	4.43391811985899e-08	5.17586041858206e-05	ENSG00000169429/ENSG00000118503/ENSG00000108691/ENSG00000136244/ENSG00000100906/ENSG00000163739/ENSG00000090339/ENSG00000171223/ENSG00000073756/ENSG00000172216/ENSG00000162692/ENSG00000163874/ENSG00000163734/ENSG00000081041/ENSG00000134070/ENSG00000164400/ENSG00000215788/ENSG00000162892/ENSG00000049249/ENSG00000100739/ENSG00000125538/ENSG00000124875/ENSG00000140465/ENSG00000115009	CXCL8/TNFAIP3/CCL2/IL6/NFKBIA/CXCL1/ICAM1/JUNB/PTGS2/CEBPB/VCAM1/ZC3H12A/CXCL3/CXCL2/IRAK2/CSF2/TNFRSF25/IL24/TNFRSF9/BDKRB1/IL1B/CXCL6/CYP1A1/CCL20	24
BP	GO:0071219	cellular response to molecule of bacterial origin	16/364	131/13864	3.26149834734897e-07	0.000285544	ENSG00000169429/ENSG00000118503/ENSG00000108691/ENSG00000136244/ENSG00000100906/ENSG00000090339/ENSG00000172216/ENSG00000163874/ENSG00000134070/ENSG00000164400/ENSG00000162892/ENSG00000125538/ENSG00000124875/ENSG00000115009/ENSG00000167207/ENSG00000174125	CXCL8/TNFAIP3/CCL2/IL6/NFKBIA/ICAM1/CEBPB/ZC3H12A/IRAK2/CSF2/IL24/IL1B/CXCL6/CCL20/NOD2/TLR1	16
BP	GO:0007259	JAK-STAT cascade	15/364	125/13864	9.59511671442183e-07	0.000620768	ENSG00000128342/ENSG00000108691/ENSG00000138061/ENSG00000136244/ENSG00000069399/ENSG00000164400/ENSG00000170581/ENSG00000162892/ENSG00000188993/ENSG00000136457/ENSG00000101213/ENSG00000110169/ENSG00000145777/ENSG00000126500/ENSG00000185245	LIF/CCL2/CYP1B1/IL6/BCL3/CSF2/STAT2/IL24/LRRC66/CHAD/PTK6/HPX/TSLP/FLRT1/GP1BA	15
BP	GO:0097696	STAT cascade	15/364	126/13864	1.06356671738357e-06	0.000620768	ENSG00000128342/ENSG00000108691/ENSG00000138061/ENSG00000136244/ENSG00000069399/ENSG00000164400/ENSG00000170581/ENSG00000162892/ENSG00000188993/ENSG00000136457/ENSG00000101213/ENSG00000110169/ENSG00000145777/ENSG00000126500/ENSG00000185245	LIF/CCL2/CYP1B1/IL6/BCL3/CSF2/STAT2/IL24/LRRC66/CHAD/PTK6/HPX/TSLP/FLRT1/GP1BA	15
BP	GO:0010469	regulation of signaling receptor activity	27/364	366/13864	1.3572500475948e-06	0.000679013	ENSG00000169429/ENSG00000128342/ENSG00000108691/ENSG00000113739/ENSG00000136244/ENSG00000163739/ENSG00000122861/ENSG00000130513/ENSG00000013588/ENSG00000163734/ENSG00000114796/ENSG00000081041/ENSG00000141574/ENSG00000164400/ENSG00000104899/ENSG00000162892/ENSG00000139269/ENSG00000125538/ENSG00000124875/ENSG00000196338/ENSG00000145777/ENSG00000163794/ENSG00000115009/ENSG00000169884/ENSG00000104432…	CXCL8/LIF/CCL2/STC2/IL6/CXCL1/PLAU/GDF15/GPRC5A/CXCL3/KLHL24/CXCL2/SECTM1/CSF2/AMH/IL24/INHBE/IL1B/CXCL6/NLGN3/TSLP/UCN/CCL20/WNT10B/IL7/NRG2/ARTN	27
BP	GO:0071216	cellular response to biotic stimulus	16/364	152/13864	2.44641183913142e-06	0.00107092	ENSG00000169429/ENSG00000118503/ENSG00000108691/ENSG00000136244/ENSG00000100906/ENSG00000090339/ENSG00000172216/ENSG00000163874/ENSG00000134070/ENSG00000164400/ENSG00000162892/ENSG00000125538/ENSG00000124875/ENSG00000115009/ENSG00000167207/ENSG00000174125	CXCL8/TNFAIP3/CCL2/IL6/NFKBIA/ICAM1/CEBPB/ZC3H12A/IRAK2/CSF2/IL24/IL1B/CXCL6/CCL20/NOD2/TLR1	16
BP	GO:0098542	defense response to other organism	23/364	300/13864	4.4210236468901e-06	0.00172027	ENSG00000168209/ENSG00000118503/ENSG00000136244/ENSG00000125347/ENSG00000023445/ENSG00000119922/ENSG00000172216/ENSG00000119917/ENSG00000069399/ENSG00000163874/ENSG00000185745/ENSG00000170581/ENSG00000115267/ENSG00000092929/ENSG00000125538/ENSG00000124875/ENSG00000142677/ENSG00000115009/ENSG00000167207/ENSG00000185436/ENSG00000174125/ENSG00000126759/ENSG00000164406	DDIT4/TNFAIP3/IL6/IRF1/BIRC3/IFIT2/CEBPB/IFIT3/BCL3/ZC3H12A/IFIT1/STAT2/IFIH1/UNC13D/IL1B/CXCL6/IL22RA1/CCL20/NOD2/IFNLR1/TLR1/CFP/LEAP2	23
BP	GO:0071222	cellular response to lipopolysaccharide	14/364	126/13864	5.54168710702048e-06	0.00192638	ENSG00000169429/ENSG00000118503/ENSG00000108691/ENSG00000136244/ENSG00000100906/ENSG00000090339/ENSG00000172216/ENSG00000163874/ENSG00000134070/ENSG00000164400/ENSG00000162892/ENSG00000125538/ENSG00000124875/ENSG00000115009	CXCL8/TNFAIP3/CCL2/IL6/NFKBIA/ICAM1/CEBPB/ZC3H12A/IRAK2/CSF2/IL24/IL1B/CXCL6/CCL20	14
BP	GO:0046425	regulation of JAK-STAT cascade	13/364	110/13864	6.05086673750079e-06	0.00192638	ENSG00000128342/ENSG00000138061/ENSG00000136244/ENSG00000069399/ENSG00000164400/ENSG00000162892/ENSG00000188993/ENSG00000136457/ENSG00000101213/ENSG00000110169/ENSG00000145777/ENSG00000126500/ENSG00000185245	LIF/CYP1B1/IL6/BCL3/CSF2/IL24/LRRC66/CHAD/PTK6/HPX/TSLP/FLRT1/GP1BA	13
BP	GO:1904892	regulation of STAT cascade	13/364	111/13864	6.69346790435425e-06	0.00195338	ENSG00000128342/ENSG00000138061/ENSG00000136244/ENSG00000069399/ENSG00000164400/ENSG00000162892/ENSG00000188993/ENSG00000136457/ENSG00000101213/ENSG00000110169/ENSG00000145777/ENSG00000126500/ENSG00000185245	LIF/CYP1B1/IL6/BCL3/CSF2/IL24/LRRC66/CHAD/PTK6/HPX/TSLP/FLRT1/GP1BA	13
BP	GO:0071347	cellular response to interleukin-1	14/364	141/13864	2.03706549229707e-05	0.00523577	ENSG00000169429/ENSG00000108691/ENSG00000136244/ENSG00000100906/ENSG00000090339/ENSG00000172216/ENSG00000163874/ENSG00000134070/ENSG00000107968/ENSG00000161011/ENSG00000108984/ENSG00000125538/ENSG00000115009/ENSG00000167207	CXCL8/CCL2/IL6/NFKBIA/ICAM1/CEBPB/ZC3H12A/IRAK2/MAP3K8/SQSTM1/MAP2K6/IL1B/CCL20/NOD2	14
BP	GO:0070098	chemokine-mediated signaling pathway	8/364	46/13864	2.2799491167041e-05	0.00523577	ENSG00000169429/ENSG00000108691/ENSG00000163739/ENSG00000163734/ENSG00000081041/ENSG00000184451/ENSG00000124875/ENSG00000115009	CXCL8/CCL2/CXCL1/CXCL3/CXCL2/CCR10/CXCL6/CCL20	8
BP	GO:0032675	regulation of interleukin-6 production	11/364	90/13864	2.28434903942035e-05	0.00523577	ENSG00000118503/ENSG00000136244/ENSG00000172216/ENSG00000163874/ENSG00000115267/ENSG00000197971/ENSG00000125538/ENSG00000145777/ENSG00000163794/ENSG00000167207/ENSG00000174125	TNFAIP3/IL6/CEBPB/ZC3H12A/IFIH1/MBP/IL1B/TSLP/UCN/NOD2/TLR1	11
BP	GO:0070555	response to interleukin-1	15/364	162/13864	2.39212940053611e-05	0.00523577	ENSG00000169429/ENSG00000108691/ENSG00000136244/ENSG00000100906/ENSG00000090339/ENSG00000172216/ENSG00000163874/ENSG00000134070/ENSG00000177000/ENSG00000107968/ENSG00000161011/ENSG00000108984/ENSG00000125538/ENSG00000115009/ENSG00000167207	CXCL8/CCL2/IL6/NFKBIA/ICAM1/CEBPB/ZC3H12A/IRAK2/MTHFR/MAP3K8/SQSTM1/MAP2K6/IL1B/CCL20/NOD2	15
BP	GO:0002687	positive regulation of leukocyte migration	11/364	92/13864	2.81640371164803e-05	0.00580179	ENSG00000169429/ENSG00000136244/ENSG00000163739/ENSG00000090339/ENSG00000163734/ENSG00000081041/ENSG00000100739/ENSG00000124875/ENSG00000115009/ENSG00000005961/ENSG00000099866	CXCL8/IL6/CXCL1/ICAM1/CXCL3/CXCL2/BDKRB1/CXCL6/CCL20/ITGA2B/MADCAM1	11
BP	GO:0032635	interleukin-6 production	11/364	94/13864	3.452219712822e-05	0.00671649	ENSG00000118503/ENSG00000136244/ENSG00000172216/ENSG00000163874/ENSG00000115267/ENSG00000197971/ENSG00000125538/ENSG00000145777/ENSG00000163794/ENSG00000167207/ENSG00000174125	TNFAIP3/IL6/CEBPB/ZC3H12A/IFIH1/MBP/IL1B/TSLP/UCN/NOD2/TLR1	11
BP	GO:0030593	neutrophil chemotaxis	8/364	52/13864	5.73252378162191e-05	0.0101945	ENSG00000169429/ENSG00000108691/ENSG00000163739/ENSG00000163734/ENSG00000081041/ENSG00000125538/ENSG00000124875/ENSG00000115009	CXCL8/CCL2/CXCL1/CXCL3/CXCL2/IL1B/CXCL6/CCL20	8
BP	GO:0007159	leukocyte cell-cell adhesion	18/364	238/13864	5.82210132838498e-05	0.0101945	ENSG00000108691/ENSG00000136244/ENSG00000125347/ENSG00000090339/ENSG00000172216/ENSG00000162692/ENSG00000143772/ENSG00000124508/ENSG00000107968/ENSG00000119508/ENSG00000139626/ENSG00000166349/ENSG00000108947/ENSG00000125538/ENSG00000167207/ENSG00000159958/ENSG00000099866/ENSG00000104432	CCL2/IL6/IRF1/ICAM1/CEBPB/VCAM1/ITPKB/BTN2A2/MAP3K8/NR4A3/ITGB7/RAG1/EFNB3/IL1B/NOD2/TNFRSF13C/MADCAM1/IL7	18
BP	GO:0019373	epoxygenase P450 pathway	4/364	10/13864	8.65915092154231e-05	0.0144402	ENSG00000138061/ENSG00000130649/ENSG00000167600/ENSG00000140465	CYP1B1/CYP2E1/CYP2S1/CYP1A1	4
BP	GO:0001819	positive regulation of cytokine production	21/364	316/13864	9.45363410831751e-05	0.0150378	ENSG00000138061/ENSG00000136244/ENSG00000125347/ENSG00000023445/ENSG00000073756/ENSG00000172216/ENSG00000069399/ENSG00000164400/ENSG00000167191/ENSG00000119508/ENSG00000115267/ENSG00000197971/ENSG00000125538/ENSG00000145777/ENSG00000163794/ENSG00000115009/ENSG00000167207/ENSG00000159958/ENSG00000174125/ENSG00000104432/ENSG00000154451	CYP1B1/IL6/IRF1/BIRC3/PTGS2/CEBPB/BCL3/CSF2/GPRC5B/NR4A3/IFIH1/MBP/IL1B/TSLP/UCN/CCL20/NOD2/TNFRSF13C/TLR1/IL7/GBP5	21
BP	GO:0046427	positive regulation of JAK-STAT cascade	8/364	56/13864	9.87630770936808e-05	0.0150378	ENSG00000128342/ENSG00000138061/ENSG00000136244/ENSG00000164400/ENSG00000162892/ENSG00000101213/ENSG00000110169/ENSG00000145777	LIF/CYP1B1/IL6/CSF2/IL24/PTK6/HPX/TSLP	8
BP	GO:1904894	positive regulation of STAT cascade	8/364	57/13864	0.000112296	0.0163859	ENSG00000128342/ENSG00000138061/ENSG00000136244/ENSG00000164400/ENSG00000162892/ENSG00000101213/ENSG00000110169/ENSG00000145777	LIF/CYP1B1/IL6/CSF2/IL24/PTK6/HPX/TSLP	8
BP	GO:0050900	leukocyte migration	20/364	300/13864	0.000132556	0.0185684	ENSG00000169429/ENSG00000108691/ENSG00000136244/ENSG00000163739/ENSG00000090339/ENSG00000162692/ENSG00000163734/ENSG00000081041/ENSG00000092068/ENSG00000139626/ENSG00000155465/ENSG00000100739/ENSG00000125538/ENSG00000124875/ENSG00000100156/ENSG00000115009/ENSG00000005961/ENSG00000141738/ENSG00000099866/ENSG00000117407	CXCL8/CCL2/IL6/CXCL1/ICAM1/VCAM1/CXCL3/CXCL2/SLC7A8/ITGB7/SLC7A7/BDKRB1/IL1B/CXCL6/SLC16A8/CCL20/ITGA2B/GRB7/MADCAM1/ARTN	20
BP	GO:0042531	positive regulation of tyrosine phosphorylation of STAT protein	7/364	45/13864	0.000155877	0.0209954	ENSG00000128342/ENSG00000136244/ENSG00000164400/ENSG00000162892/ENSG00000101213/ENSG00000110169/ENSG00000145777	LIF/IL6/CSF2/IL24/PTK6/HPX/TSLP	7
BP	GO:0032755	positive regulation of interleukin-6 production	8/364	60/13864	0.000162385	0.0210619	ENSG00000136244/ENSG00000115267/ENSG00000197971/ENSG00000125538/ENSG00000145777/ENSG00000163794/ENSG00000167207/ENSG00000174125	IL6/IFIH1/MBP/IL1B/TSLP/UCN/NOD2/TLR1	8
BP	GO:1903037	regulation of leukocyte cell-cell adhesion	16/364	214/13864	0.000170187	0.0212855	ENSG00000108691/ENSG00000136244/ENSG00000125347/ENSG00000090339/ENSG00000172216/ENSG00000162692/ENSG00000143772/ENSG00000124508/ENSG00000107968/ENSG00000119508/ENSG00000166349/ENSG00000108947/ENSG00000125538/ENSG00000167207/ENSG00000159958/ENSG00000104432	CCL2/IL6/IRF1/ICAM1/CEBPB/VCAM1/ITPKB/BTN2A2/MAP3K8/NR4A3/RAG1/EFNB3/IL1B/NOD2/TNFRSF13C/IL7	16
BP	GO:1990266	neutrophil migration	8/364	61/13864	0.000182685	0.0215384	ENSG00000169429/ENSG00000108691/ENSG00000163739/ENSG00000163734/ENSG00000081041/ENSG00000125538/ENSG00000124875/ENSG00000115009	CXCL8/CCL2/CXCL1/CXCL3/CXCL2/IL1B/CXCL6/CCL20	8
BP	GO:0002685	regulation of leukocyte migration	12/364	132/13864	0.00018451	0.0215384	ENSG00000169429/ENSG00000108691/ENSG00000136244/ENSG00000163739/ENSG00000090339/ENSG00000163734/ENSG00000081041/ENSG00000100739/ENSG00000124875/ENSG00000115009/ENSG00000005961/ENSG00000099866	CXCL8/CCL2/IL6/CXCL1/ICAM1/CXCL3/CXCL2/BDKRB1/CXCL6/CCL20/ITGA2B/MADCAM1	12
BP	GO:1903039	positive regulation of leukocyte cell-cell adhesion	13/364	153/13864	0.000198174	0.0223872	ENSG00000108691/ENSG00000136244/ENSG00000090339/ENSG00000162692/ENSG00000143772/ENSG00000107968/ENSG00000119508/ENSG00000166349/ENSG00000108947/ENSG00000125538/ENSG00000167207/ENSG00000159958/ENSG00000104432	CCL2/IL6/ICAM1/VCAM1/ITPKB/MAP3K8/NR4A3/RAG1/EFNB3/IL1B/NOD2/TNFRSF13C/IL7	13
BP	GO:0090023	positive regulation of neutrophil chemotaxis	5/364	23/13864	0.000276459	0.0293879	ENSG00000169429/ENSG00000163739/ENSG00000163734/ENSG00000081041/ENSG00000124875	CXCL8/CXCL1/CXCL3/CXCL2/CXCL6	5
BP	GO:0002467	germinal center formation	4/364	13/13864	0.000276927	0.0293879	ENSG00000118503/ENSG00000069399/ENSG00000092929/ENSG00000159958	TNFAIP3/BCL3/UNC13D/TNFRSF13C	4
BP	GO:0051607	defense response to virus	14/364	180/13864	0.000287064	0.0295676	ENSG00000168209/ENSG00000118503/ENSG00000136244/ENSG00000125347/ENSG00000023445/ENSG00000119922/ENSG00000119917/ENSG00000163874/ENSG00000185745/ENSG00000170581/ENSG00000115267/ENSG00000092929/ENSG00000125538/ENSG00000185436	DDIT4/TNFAIP3/IL6/IRF1/BIRC3/IFIT2/IFIT3/ZC3H12A/IFIT1/STAT2/IFIH1/UNC13D/IL1B/IFNLR1	14
BP	GO:0070423	nucleotide-binding oligomerization domain containing signaling pathway	6/364	36/13864	0.00031434	0.0310339	ENSG00000118503/ENSG00000100906/ENSG00000023445/ENSG00000134070/ENSG00000108984/ENSG00000167207	TNFAIP3/NFKBIA/BIRC3/IRAK2/MAP2K6/NOD2	6
BP	GO:0071624	positive regulation of granulocyte chemotaxis	5/364	24/13864	0.000341754	0.0310339	ENSG00000169429/ENSG00000163739/ENSG00000163734/ENSG00000081041/ENSG00000124875	CXCL8/CXCL1/CXCL3/CXCL2/CXCL6	5
BP	GO:0050729	positive regulation of inflammatory response	9/364	84/13864	0.000348696	0.0310339	ENSG00000136244/ENSG00000100906/ENSG00000073756/ENSG00000167191/ENSG00000164344/ENSG00000125538/ENSG00000145777/ENSG00000167207/ENSG00000154451	IL6/NFKBIA/PTGS2/GPRC5B/KLKB1/IL1B/TSLP/NOD2/GBP5	9
BP	GO:0071621	granulocyte chemotaxis	8/364	67/13864	0.000352967	0.0310339	ENSG00000169429/ENSG00000108691/ENSG00000163739/ENSG00000163734/ENSG00000081041/ENSG00000125538/ENSG00000124875/ENSG00000115009	CXCL8/CCL2/CXCL1/CXCL3/CXCL2/IL1B/CXCL6/CCL20	8
BP	GO:0035872	nucleotide-binding domain, leucine rich repeat containing receptor signaling pathway	6/364	37/13864	0.000366982	0.0310339	ENSG00000118503/ENSG00000100906/ENSG00000023445/ENSG00000134070/ENSG00000108984/ENSG00000167207	TNFAIP3/NFKBIA/BIRC3/IRAK2/MAP2K6/NOD2	6
BP	GO:0051770	positive regulation of nitric-oxide synthase biosynthetic process	4/364	14/13864	0.000379703	0.0310339	ENSG00000108691/ENSG00000108984/ENSG00000115009/ENSG00000167207	CCL2/MAP2K6/CCL20/NOD2	4
BP	GO:0007268	chemical synaptic transmission	26/364	479/13864	0.00038633	0.0310339	ENSG00000171246/ENSG00000073756/ENSG00000171408/ENSG00000143847/ENSG00000108852/ENSG00000134769/ENSG00000155980/ENSG00000161011/ENSG00000167371/ENSG00000197971/ENSG00000169220/ENSG00000099365/ENSG00000197283/ENSG00000196689/ENSG00000117016/ENSG00000184702/ENSG00000110436/ENSG00000125538/ENSG00000196338/ENSG00000128285/ENSG00000163794/ENSG00000111886/ENSG00000130203/ENSG00000116032/ENSG00000139910…	NPTX1/PTGS2/PDE7B/PPFIA4/MPP2/DTNA/KIF5A/SQSTM1/PRRT2/MBP/RGS14/STX1B/SYNGAP1/TRPV1/RIMS3/SEPT5/SLC1A2/IL1B/NLGN3/MCHR1/UCN/GABRR2/APOE/GRIN3B/NOVA1/COLQ	26
BP	GO:0098916	anterograde trans-synaptic signaling	26/364	479/13864	0.00038633	0.0310339	ENSG00000171246/ENSG00000073756/ENSG00000171408/ENSG00000143847/ENSG00000108852/ENSG00000134769/ENSG00000155980/ENSG00000161011/ENSG00000167371/ENSG00000197971/ENSG00000169220/ENSG00000099365/ENSG00000197283/ENSG00000196689/ENSG00000117016/ENSG00000184702/ENSG00000110436/ENSG00000125538/ENSG00000196338/ENSG00000128285/ENSG00000163794/ENSG00000111886/ENSG00000130203/ENSG00000116032/ENSG00000139910…	NPTX1/PTGS2/PDE7B/PPFIA4/MPP2/DTNA/KIF5A/SQSTM1/PRRT2/MBP/RGS14/STX1B/SYNGAP1/TRPV1/RIMS3/SEPT5/SLC1A2/IL1B/NLGN3/MCHR1/UCN/GABRR2/APOE/GRIN3B/NOVA1/COLQ	26
BP	GO:0006809	nitric oxide biosynthetic process	7/364	52/13864	0.000392623	0.0310339	ENSG00000138061/ENSG00000163661/ENSG00000090339/ENSG00000073756/ENSG00000163874/ENSG00000196689/ENSG00000125538	CYP1B1/PTX3/ICAM1/PTGS2/ZC3H12A/TRPV1/IL1B	7
BP	GO:0099536	synaptic signaling	26/364	480/13864	0.00039878	0.0310339	ENSG00000171246/ENSG00000073756/ENSG00000171408/ENSG00000143847/ENSG00000108852/ENSG00000134769/ENSG00000155980/ENSG00000161011/ENSG00000167371/ENSG00000197971/ENSG00000169220/ENSG00000099365/ENSG00000197283/ENSG00000196689/ENSG00000117016/ENSG00000184702/ENSG00000110436/ENSG00000125538/ENSG00000196338/ENSG00000128285/ENSG00000163794/ENSG00000111886/ENSG00000130203/ENSG00000116032/ENSG00000139910…	NPTX1/PTGS2/PDE7B/PPFIA4/MPP2/DTNA/KIF5A/SQSTM1/PRRT2/MBP/RGS14/STX1B/SYNGAP1/TRPV1/RIMS3/SEPT5/SLC1A2/IL1B/NLGN3/MCHR1/UCN/GABRR2/APOE/GRIN3B/NOVA1/COLQ	26
BP	GO:0099537	trans-synaptic signaling	26/364	480/13864	0.00039878	0.0310339	ENSG00000171246/ENSG00000073756/ENSG00000171408/ENSG00000143847/ENSG00000108852/ENSG00000134769/ENSG00000155980/ENSG00000161011/ENSG00000167371/ENSG00000197971/ENSG00000169220/ENSG00000099365/ENSG00000197283/ENSG00000196689/ENSG00000117016/ENSG00000184702/ENSG00000110436/ENSG00000125538/ENSG00000196338/ENSG00000128285/ENSG00000163794/ENSG00000111886/ENSG00000130203/ENSG00000116032/ENSG00000139910…	NPTX1/PTGS2/PDE7B/PPFIA4/MPP2/DTNA/KIF5A/SQSTM1/PRRT2/MBP/RGS14/STX1B/SYNGAP1/TRPV1/RIMS3/SEPT5/SLC1A2/IL1B/NLGN3/MCHR1/UCN/GABRR2/APOE/GRIN3B/NOVA1/COLQ	26
BP	GO:0009615	response to virus	17/364	255/13864	0.000418082	0.0318287	ENSG00000168209/ENSG00000118503/ENSG00000136244/ENSG00000125347/ENSG00000023445/ENSG00000119922/ENSG00000119917/ENSG00000069399/ENSG00000163874/ENSG00000185745/ENSG00000170581/ENSG00000115267/ENSG00000092929/ENSG00000167992/ENSG00000125538/ENSG00000140465/ENSG00000185436	DDIT4/TNFAIP3/IL6/IRF1/BIRC3/IFIT2/IFIT3/BCL3/ZC3H12A/IFIT1/STAT2/IFIH1/UNC13D/VWCE/IL1B/CYP1A1/IFNLR1	17
BP	GO:0032103	positive regulation of response to external stimulus	15/364	212/13864	0.000486438	0.0354806	ENSG00000169429/ENSG00000136244/ENSG00000100906/ENSG00000163739/ENSG00000073756/ENSG00000163734/ENSG00000081041/ENSG00000167191/ENSG00000164344/ENSG00000125538/ENSG00000124875/ENSG00000145777/ENSG00000167207/ENSG00000117407/ENSG00000154451	CXCL8/IL6/NFKBIA/CXCL1/PTGS2/CXCL3/CXCL2/GPRC5B/KLKB1/IL1B/CXCL6/TSLP/NOD2/ARTN/GBP5	15
BP	GO:0042108	positive regulation of cytokine biosynthetic process	6/364	39/13864	0.000492781	0.0354806	ENSG00000125347/ENSG00000069399/ENSG00000125538/ENSG00000115009/ENSG00000159958/ENSG00000174125	IRF1/BCL3/IL1B/CCL20/TNFRSF13C/TLR1	6
BP	GO:0042509	regulation of tyrosine phosphorylation of STAT protein	7/364	54/13864	0.000496929	0.0354806	ENSG00000128342/ENSG00000136244/ENSG00000164400/ENSG00000162892/ENSG00000101213/ENSG00000110169/ENSG00000145777	LIF/IL6/CSF2/IL24/PTK6/HPX/TSLP	7
BP	GO:1902624	positive regulation of neutrophil migration	5/364	26/13864	0.000506577	0.0354806	ENSG00000169429/ENSG00000163739/ENSG00000163734/ENSG00000081041/ENSG00000124875	CXCL8/CXCL1/CXCL3/CXCL2/CXCL6	5
BP	GO:0042035	regulation of cytokine biosynthetic process	8/364	72/13864	0.000578154	0.0396999	ENSG00000136244/ENSG00000125347/ENSG00000172216/ENSG00000069399/ENSG00000125538/ENSG00000115009/ENSG00000159958/ENSG00000174125	IL6/IRF1/CEBPB/BCL3/IL1B/CCL20/TNFRSF13C/TLR1	8
BP	GO:0007260	tyrosine phosphorylation of STAT protein	7/364	56/13864	0.000622196	0.0407184	ENSG00000128342/ENSG00000136244/ENSG00000164400/ENSG00000162892/ENSG00000101213/ENSG00000110169/ENSG00000145777	LIF/IL6/CSF2/IL24/PTK6/HPX/TSLP	7
BP	GO:0046209	nitric oxide metabolic process	7/364	56/13864	0.000622196	0.0407184	ENSG00000138061/ENSG00000163661/ENSG00000090339/ENSG00000073756/ENSG00000163874/ENSG00000196689/ENSG00000125538	CYP1B1/PTX3/ICAM1/PTGS2/ZC3H12A/TRPV1/IL1B	7
BP	GO:0015849	organic acid transport	16/364	241/13864	0.000641663	0.0407184	ENSG00000147872/ENSG00000168398/ENSG00000143847/ENSG00000146232/ENSG00000092068/ENSG00000174327/ENSG00000135502/ENSG00000196689/ENSG00000155465/ENSG00000108984/ENSG00000163053/ENSG00000110436/ENSG00000125538/ENSG00000100156/ENSG00000130203/ENSG00000011083	PLIN2/BDKRB2/PPFIA4/NFKBIE/SLC7A8/SLC16A13/SLC26A10/TRPV1/SLC7A7/MAP2K6/SLC16A14/SLC1A2/IL1B/SLC16A8/APOE/SLC6A7	16
BP	GO:0046942	carboxylic acid transport	16/364	241/13864	0.000641663	0.0407184	ENSG00000147872/ENSG00000168398/ENSG00000143847/ENSG00000146232/ENSG00000092068/ENSG00000174327/ENSG00000135502/ENSG00000196689/ENSG00000155465/ENSG00000108984/ENSG00000163053/ENSG00000110436/ENSG00000125538/ENSG00000100156/ENSG00000130203/ENSG00000011083	PLIN2/BDKRB2/PPFIA4/NFKBIE/SLC7A8/SLC16A13/SLC26A10/TRPV1/SLC7A7/MAP2K6/SLC16A14/SLC1A2/IL1B/SLC16A8/APOE/SLC6A7	16
BP	GO:0022409	positive regulation of cell-cell adhesion	13/364	173/13864	0.000651122	0.0407184	ENSG00000108691/ENSG00000136244/ENSG00000090339/ENSG00000162692/ENSG00000143772/ENSG00000107968/ENSG00000119508/ENSG00000166349/ENSG00000108947/ENSG00000125538/ENSG00000167207/ENSG00000159958/ENSG00000104432	CCL2/IL6/ICAM1/VCAM1/ITPKB/MAP3K8/NR4A3/RAG1/EFNB3/IL1B/NOD2/TNFRSF13C/IL7	13
BP	GO:0002753	cytoplasmic pattern recognition receptor signaling pathway	7/364	57/13864	0.000693582	0.0426127	ENSG00000118503/ENSG00000100906/ENSG00000023445/ENSG00000134070/ENSG00000115267/ENSG00000108984/ENSG00000167207	TNFAIP3/NFKBIA/BIRC3/IRAK2/IFIH1/MAP2K6/NOD2	7
BP	GO:0090022	regulation of neutrophil chemotaxis	5/364	28/13864	0.000724951	0.043772	ENSG00000169429/ENSG00000163739/ENSG00000163734/ENSG00000081041/ENSG00000124875	CXCL8/CXCL1/CXCL3/CXCL2/CXCL6	5
BP	GO:0045428	regulation of nitric oxide biosynthetic process	6/364	43/13864	0.000843084	0.0499473	ENSG00000163661/ENSG00000090339/ENSG00000073756/ENSG00000163874/ENSG00000196689/ENSG00000125538	PTX3/ICAM1/PTGS2/ZC3H12A/TRPV1/IL1B	6
BP	GO:2001057	reactive nitrogen species metabolic process	7/364	59/13864	0.000855751	0.0499473	ENSG00000138061/ENSG00000163661/ENSG00000090339/ENSG00000073756/ENSG00000163874/ENSG00000196689/ENSG00000125538	CYP1B1/PTX3/ICAM1/PTGS2/ZC3H12A/TRPV1/IL1B	7
MF	GO:0005125	cytokine activity	17/380	129/14365	5.05306006395013e-08	2.69328101408542e-05	ENSG00000169429/ENSG00000128342/ENSG00000108691/ENSG00000136244/ENSG00000163739/ENSG00000130513/ENSG00000163734/ENSG00000081041/ENSG00000141574/ENSG00000164400/ENSG00000162892/ENSG00000139269/ENSG00000125538/ENSG00000124875/ENSG00000145777/ENSG00000115009/ENSG00000104432	CXCL8/LIF/CCL2/IL6/CXCL1/GDF15/CXCL3/CXCL2/SECTM1/CSF2/IL24/INHBE/IL1B/CXCL6/TSLP/CCL20/IL7	17
MF	GO:0048018	receptor ligand activity	24/380	290/14365	8.16200123989938e-07	0.000217517	ENSG00000169429/ENSG00000128342/ENSG00000108691/ENSG00000113739/ENSG00000136244/ENSG00000163739/ENSG00000130513/ENSG00000163734/ENSG00000081041/ENSG00000141574/ENSG00000164400/ENSG00000104899/ENSG00000162892/ENSG00000139269/ENSG00000125538/ENSG00000124875/novel.133/ENSG00000145777/ENSG00000163794/ENSG00000115009/ENSG00000169884/ENSG00000104432/ENSG00000158458/ENSG00000117407	CXCL8/LIF/CCL2/STC2/IL6/CXCL1/GDF15/CXCL3/CXCL2/SECTM1/CSF2/AMH/IL24/INHBE/IL1B/CXCL6/-/TSLP/UCN/CCL20/WNT10B/IL7/NRG2/ARTN	24
MF	GO:0008009	chemokine activity	7/380	24/14365	2.01242957269456e-06	0.000298962	ENSG00000169429/ENSG00000108691/ENSG00000163739/ENSG00000163734/ENSG00000081041/ENSG00000124875/ENSG00000115009	CXCL8/CCL2/CXCL1/CXCL3/CXCL2/CXCL6/CCL20	7
MF	GO:0030545	receptor regulator activity	24/380	307/14365	2.24362028642645e-06	0.000298962	ENSG00000169429/ENSG00000128342/ENSG00000108691/ENSG00000113739/ENSG00000136244/ENSG00000163739/ENSG00000130513/ENSG00000163734/ENSG00000081041/ENSG00000141574/ENSG00000164400/ENSG00000104899/ENSG00000162892/ENSG00000139269/ENSG00000125538/ENSG00000124875/novel.133/ENSG00000145777/ENSG00000163794/ENSG00000115009/ENSG00000169884/ENSG00000104432/ENSG00000158458/ENSG00000117407	CXCL8/LIF/CCL2/STC2/IL6/CXCL1/GDF15/CXCL3/CXCL2/SECTM1/CSF2/AMH/IL24/INHBE/IL1B/CXCL6/-/TSLP/UCN/CCL20/WNT10B/IL7/NRG2/ARTN	24
MF	GO:0005126	cytokine receptor binding	17/380	187/14365	9.79690327369584e-06	0.00104435	ENSG00000169429/ENSG00000128342/ENSG00000108691/ENSG00000136244/ENSG00000163739/ENSG00000130513/ENSG00000163734/ENSG00000081041/ENSG00000164400/ENSG00000056558/ENSG00000104899/ENSG00000139269/ENSG00000125538/ENSG00000124875/ENSG00000145777/ENSG00000115009/ENSG00000104432	CXCL8/LIF/CCL2/IL6/CXCL1/GDF15/CXCL3/CXCL2/CSF2/TRAF1/AMH/INHBE/IL1B/CXCL6/TSLP/CCL20/IL7	17
MF	GO:0045236	CXCR chemokine receptor binding	5/380	13/14365	1.36304707582943e-05	0.00121084	ENSG00000169429/ENSG00000163739/ENSG00000163734/ENSG00000081041/ENSG00000124875	CXCL8/CXCL1/CXCL3/CXCL2/CXCL6	5
MF	GO:0042379	chemokine receptor binding	7/380	32/14365	1.63026349959831e-05	0.00124133	ENSG00000169429/ENSG00000108691/ENSG00000163739/ENSG00000163734/ENSG00000081041/ENSG00000124875/ENSG00000115009	CXCL8/CCL2/CXCL1/CXCL3/CXCL2/CXCL6/CCL20	7
MF	GO:0001664	G-protein coupled receptor binding	16/380	182/14365	2.70824442992288e-05	0.00180437	ENSG00000169429/ENSG00000108691/ENSG00000163739/ENSG00000168398/ENSG00000163734/ENSG00000081041/ENSG00000167191/ENSG00000134245/ENSG00000117425/ENSG00000099864/ENSG00000124875/ENSG00000163794/ENSG00000115009/ENSG00000162188/ENSG00000087258/ENSG00000169884	CXCL8/CCL2/CXCL1/BDKRB2/CXCL3/CXCL2/GPRC5B/WNT2B/PTCH2/PALM/CXCL6/UCN/CCL20/GNG3/GNAO1/WNT10B	16
MF	GO:0016712	oxidoreductase activity, acting on paired donors, with incorporation or reduction of molecular oxygen, reduced flavin or flavoprotein as one donor, and incorporation of one atom of oxygen	4/380	12/14365	0.000201601	0.0119393	ENSG00000138061/ENSG00000130649/ENSG00000167600/ENSG00000140465	CYP1B1/CYP2E1/CYP2S1/CYP1A1	4
MF	GO:0008083	growth factor activity	11/380	126/14365	0.000514276	0.0274109	ENSG00000128342/ENSG00000136244/ENSG00000163739/ENSG00000130513/ENSG00000164400/ENSG00000104899/ENSG00000139269/novel.133/ENSG00000104432/ENSG00000158458/ENSG00000117407	LIF/IL6/CXCL1/GDF15/CSF2/AMH/INHBE/-/IL7/NRG2/ARTN	11
MF	GO:0015291	secondary active transmembrane transporter activity	13/380	176/14365	0.000822623	0.0398598	ENSG00000092068/ENSG00000066230/ENSG00000146411/ENSG00000174327/ENSG00000135502/ENSG00000155465/ENSG00000163053/ENSG00000162426/ENSG00000110436/ENSG00000100156/ENSG00000011083/ENSG00000198569/ENSG00000144671	SLC7A8/SLC9A3/SLC2A12/SLC16A13/SLC26A10/SLC7A7/SLC16A14/SLC45A1/SLC1A2/SLC16A8/SLC6A7/SLC34A3/SLC22A14	13
MF	GO:0015101	organic cation transmembrane transporter activity	4/380	18/14365	0.00109888	0.0488087	ENSG00000142920/ENSG00000092068/ENSG00000144671/ENSG00000143036	AZIN2/SLC7A8/SLC22A14/SLC44A3	4

## Sheet: 24h_sig_ALL
Category	GOID	Description	GeneRatio	BgRatio	pvalue	padj	geneID	geneName	Count	Up	Up_Gene_id	Down	Down_Gene_id
BP	GO:0048514	blood vessel morphogenesis	84/1106	494/13811	2.11926306136223e-11	1.04967099429271e-07	ENSG00000106366/ENSG00000134013/ENSG00000102144/ENSG00000105974/ENSG00000138061/ENSG00000105220/ENSG00000135046/ENSG00000177606/ENSG00000073756/ENSG00000157227/ENSG00000006327/ENSG00000136235/ENSG00000124766/ENSG00000128805/ENSG00000145147/ENSG00000148848/ENSG00000135766/ENSG00000140105/ENSG00000183691/ENSG00000170961/ENSG00000167772/ENSG00000171388/ENSG00000159399/ENSG00000162337/ENSG00000185551…	SERPINE1/LOXL2/PGK1/CAV1/CYP1B1/GPI/ANXA1/JUN/PTGS2/MMP14/TNFRSF12A/GPNMB/SOX4/ARHGAP22/SLIT2/ADAM12/EGLN1/WARS/NOG/HAS2/ANGPTL4/APLN/HK2/LRP5/NR2F2/TYMP/DAB2IP/STAT1/TNFAIP2/JAG1/FOXF1/SAT1/CCL2/TCF21/MAPK7/F3/ID1/IL6/HDAC9/TNFAIP3/ADM2/HTATIP2/ACVRL1/C3/KLF2/WNT7B/FGF1/AGT/NR4A1/FZD4/FZD8/SHB/HHEX/SCG2/HMOX1/PLXDC1/BMP4/GREM1/EPHB1/PTPRB/EFNA3/ROBO4/CXCL8/KLF5/APOE/PGF/NRXN3/EDNRA/E2F8/ADAMTS9/…	84	45	ENSG00000138061/ENSG00000073756/ENSG00000157227/ENSG00000136235/ENSG00000124766/ENSG00000162337/ENSG00000025708/ENSG00000136848/ENSG00000115415/ENSG00000185215/ENSG00000101384/ENSG00000103241/ENSG00000130066/ENSG00000108691/ENSG00000118526/ENSG00000136244/ENSG00000048052/ENSG00000118503/ENSG00000109854/ENSG00000139567/ENSG00000125730/ENSG00000135744/ENSG00000123358/ENSG00000174804/ENSG00000152804…	39	ENSG00000106366/ENSG00000134013/ENSG00000102144/ENSG00000105974/ENSG00000105220/ENSG00000135046/ENSG00000177606/ENSG00000006327/ENSG00000128805/ENSG00000145147/ENSG00000148848/ENSG00000135766/ENSG00000140105/ENSG00000183691/ENSG00000170961/ENSG00000167772/ENSG00000171388/ENSG00000159399/ENSG00000185551/ENSG00000166484/ENSG00000117525/ENSG00000125968/ENSG00000128165/ENSG00000127528/ENSG00000188064…
BP	GO:0001525	angiogenesis	74/1106	420/13811	6.4213710669998e-11	1.5902525447425e-07	ENSG00000106366/ENSG00000134013/ENSG00000102144/ENSG00000105974/ENSG00000138061/ENSG00000105220/ENSG00000135046/ENSG00000177606/ENSG00000073756/ENSG00000157227/ENSG00000006327/ENSG00000136235/ENSG00000128805/ENSG00000145147/ENSG00000148848/ENSG00000135766/ENSG00000140105/ENSG00000167772/ENSG00000171388/ENSG00000159399/ENSG00000025708/ENSG00000136848/ENSG00000115415/ENSG00000185215/ENSG00000101384…	SERPINE1/LOXL2/PGK1/CAV1/CYP1B1/GPI/ANXA1/JUN/PTGS2/MMP14/TNFRSF12A/GPNMB/ARHGAP22/SLIT2/ADAM12/EGLN1/WARS/ANGPTL4/APLN/HK2/TYMP/DAB2IP/STAT1/TNFAIP2/JAG1/SAT1/CCL2/TCF21/MAPK7/F3/ID1/IL6/HDAC9/TNFAIP3/ADM2/HTATIP2/ACVRL1/C3/KLF2/FGF1/AGT/NR4A1/FZD8/SHB/HHEX/SCG2/HMOX1/PLXDC1/BMP4/GREM1/EPHB1/PTPRB/EFNA3/ROBO4/CXCL8/KLF5/PGF/NRXN3/EDNRA/E2F8/ADAMTS9/FZD5/ESM1/PPARG/VASH2/EFNA1/GPR4/AGTR1/CD34/THS…	74	39	ENSG00000138061/ENSG00000073756/ENSG00000157227/ENSG00000136235/ENSG00000025708/ENSG00000136848/ENSG00000115415/ENSG00000185215/ENSG00000101384/ENSG00000130066/ENSG00000108691/ENSG00000118526/ENSG00000136244/ENSG00000048052/ENSG00000118503/ENSG00000109854/ENSG00000139567/ENSG00000125730/ENSG00000135744/ENSG00000123358/ENSG00000152804/ENSG00000171951/ENSG00000100292/ENSG00000161381/ENSG00000125378…	35	ENSG00000106366/ENSG00000134013/ENSG00000102144/ENSG00000105974/ENSG00000105220/ENSG00000135046/ENSG00000177606/ENSG00000006327/ENSG00000128805/ENSG00000145147/ENSG00000148848/ENSG00000135766/ENSG00000140105/ENSG00000167772/ENSG00000171388/ENSG00000159399/ENSG00000166484/ENSG00000117525/ENSG00000125968/ENSG00000128165/ENSG00000127528/ENSG00000113578/ENSG00000177283/ENSG00000107338/ENSG00000154928…
BP	GO:0006007	glucose catabolic process	15/1106	29/13811	8.64831844875295e-10	1.42783737588911e-06	ENSG00000067225/ENSG00000074800/ENSG00000111669/ENSG00000102144/ENSG00000171314/ENSG00000111674/ENSG00000105220/ENSG00000067057/ENSG00000141959/ENSG00000159399/ENSG00000162337/ENSG00000109107/ENSG00000149925/ENSG00000123836/ENSG00000248746	PKM/ENO1/TPI1/PGK1/PGAM1/ENO2/GPI/PFKP/PFKL/HK2/LRP5/ALDOC/ALDOA/PFKFB2/ACTN3	15	3	ENSG00000162337/ENSG00000123836/ENSG00000248746	12	ENSG00000067225/ENSG00000074800/ENSG00000111669/ENSG00000102144/ENSG00000171314/ENSG00000111674/ENSG00000105220/ENSG00000067057/ENSG00000141959/ENSG00000159399/ENSG00000109107/ENSG00000149925
BP	GO:0010469	regulation of signaling receptor activity	63/1106	355/13811	1.30519749697138e-09	1.61616080062482e-06	ENSG00000106366/ENSG00000105220/ENSG00000140285/ENSG00000116285/ENSG00000130513/ENSG00000180155/ENSG00000136235/ENSG00000163083/ENSG00000128342/ENSG00000141574/ENSG00000184371/ENSG00000183691/ENSG00000171388/ENSG00000114796/ENSG00000025708/ENSG00000101384/ENSG00000162892/ENSG00000108691/ENSG00000107984/ENSG00000136244/ENSG00000128165/ENSG00000157168/ENSG00000140961/ENSG00000171208/ENSG00000113070…	SERPINE1/GPI/FGF7/ERRFI1/GDF15/LYNX1/GPNMB/INHBB/LIF/SECTM1/CSF1/NOG/APLN/KLHL24/TYMP/JAG1/IL24/CCL2/DKK1/IL6/ADM2/NRG1/OSGIN1/NETO2/HBEGF/WNT7B/FGF1/AGT/BMP2/ERFE/NMB/MEF2C/SCG2/BMP4/POMC/PDGFD/GREM1/BMP6/LYPD6B/CXCL1/LHB/CXCL8/CACNG7/CMTM8/FGF14/PGF/INHBE/NLGN3/INHA/CXCL6/CGB7/ADORA1/ZP3/NETO1/HEYL/TNFSF18/CHRFAM7A/CSPG5/TNFSF15/QRFP/FGF17/BMP8A/GDF9	63	44	ENSG00000140285/ENSG00000130513/ENSG00000180155/ENSG00000136235/ENSG00000128342/ENSG00000141574/ENSG00000184371/ENSG00000114796/ENSG00000025708/ENSG00000101384/ENSG00000162892/ENSG00000108691/ENSG00000136244/ENSG00000140961/ENSG00000135744/ENSG00000125845/ENSG00000178752/ENSG00000197696/ENSG00000081189/ENSG00000171951/ENSG00000125378/ENSG00000115138/ENSG00000170962/ENSG00000166923/ENSG00000153162…	19	ENSG00000106366/ENSG00000105220/ENSG00000116285/ENSG00000163083/ENSG00000183691/ENSG00000171388/ENSG00000107984/ENSG00000128165/ENSG00000157168/ENSG00000171208/ENSG00000113070/ENSG00000188064/ENSG00000113578/ENSG00000102466/ENSG00000139269/ENSG00000166342/ENSG00000120337/ENSG00000114646/ENSG00000188710
BP	GO:0072009	nephron epithelium development	25/1106	85/13811	6.01857134573935e-09	5.04904924647141e-06	ENSG00000128342/ENSG00000183691/ENSG00000115415/ENSG00000136997/ENSG00000170873/ENSG00000101384/ENSG00000118526/ENSG00000103449/ENSG00000188064/ENSG00000113578/ENSG00000135744/ENSG00000126562/ENSG00000125845/ENSG00000143867/ENSG00000081189/ENSG00000128567/ENSG00000125378/ENSG00000166923/ENSG00000251493/ENSG00000163884/ENSG00000119630/ENSG00000178301/ENSG00000114315/ENSG00000174059/ENSG00000163909	LIF/NOG/STAT1/MYC/MTSS1/JAG1/TCF21/SALL1/WNT7B/FGF1/AGT/WNK4/BMP2/OSR1/MEF2C/PODXL/BMP4/GREM1/FOXD1/KLF15/PGF/AQP11/HES1/CD34/HEYL	25	17	ENSG00000128342/ENSG00000115415/ENSG00000170873/ENSG00000101384/ENSG00000118526/ENSG00000103449/ENSG00000135744/ENSG00000125845/ENSG00000081189/ENSG00000125378/ENSG00000166923/ENSG00000163884/ENSG00000119630/ENSG00000178301/ENSG00000114315/ENSG00000174059/ENSG00000163909	8	ENSG00000183691/ENSG00000136997/ENSG00000188064/ENSG00000113578/ENSG00000126562/ENSG00000143867/ENSG00000128567/ENSG00000251493
BP	GO:0072006	nephron development	29/1106	110/13811	6.11635281220037e-09	5.04904924647141e-06	ENSG00000128342/ENSG00000183691/ENSG00000115415/ENSG00000136997/ENSG00000170873/ENSG00000101384/ENSG00000120738/ENSG00000118526/ENSG00000166396/ENSG00000103449/ENSG00000188064/ENSG00000113578/ENSG00000135744/ENSG00000126562/ENSG00000125845/ENSG00000143867/ENSG00000081189/ENSG00000128567/ENSG00000125378/ENSG00000170962/ENSG00000166923/ENSG00000251493/ENSG00000163884/ENSG00000119630/ENSG00000178301…	LIF/NOG/STAT1/MYC/MTSS1/JAG1/EGR1/TCF21/SERPINB7/SALL1/WNT7B/FGF1/AGT/WNK4/BMP2/OSR1/MEF2C/PODXL/BMP4/PDGFD/GREM1/FOXD1/KLF15/PGF/AQP11/HES1/GPR4/CD34/HEYL	29	19	ENSG00000128342/ENSG00000115415/ENSG00000170873/ENSG00000101384/ENSG00000118526/ENSG00000103449/ENSG00000135744/ENSG00000125845/ENSG00000081189/ENSG00000125378/ENSG00000170962/ENSG00000166923/ENSG00000163884/ENSG00000119630/ENSG00000178301/ENSG00000114315/ENSG00000177464/ENSG00000174059/ENSG00000163909	10	ENSG00000183691/ENSG00000136997/ENSG00000120738/ENSG00000166396/ENSG00000188064/ENSG00000113578/ENSG00000126562/ENSG00000143867/ENSG00000128567/ENSG00000251493
BP	GO:0006935	chemotaxis	71/1106	443/13811	1.06917022746298e-08	6.74979743677654e-06	ENSG00000106366/ENSG00000135046/ENSG00000140285/ENSG00000138623/ENSG00000136235/ENSG00000151640/ENSG00000145147/ENSG00000169032/ENSG00000184371/ENSG00000183691/ENSG00000025708/ENSG00000147852/ENSG00000130827/ENSG00000185070/ENSG00000108691/ENSG00000166484/ENSG00000119508/ENSG00000117525/ENSG00000136244/ENSG00000168546/ENSG00000157168/ENSG00000160712/ENSG00000113070/ENSG00000183049/ENSG00000099377…	SERPINE1/ANXA1/FGF7/SEMA7A/GPNMB/DPYSL4/SLIT2/MAP2K1/CSF1/NOG/TYMP/VLDLR/PLXNA3/FLRT2/CCL2/MAPK7/NR4A3/F3/IL6/GFRA2/NRG1/IL6R/HBEGF/CAMK1D/HSD3B7/PLD1/FGF1/MST1/NR4A1/LYST/CDH4/SCG2/CYP19A1/BMP4/SEMA3D/C5AR2/CD74/PDGFD/GREM1/EPHB1/FOXD1/SHC3/SCN1B/EFNA3/PLXNA4/CXCL1/DAPK2/ISPD/EPHA5/CXCL8/CMTM8/PGF/NRXN3/GFRA1/NTRK3/NTN1/CXCL6/CHL1/SPTBN5/SPON2/EFNA1/FPR1/ANOS1/AGTR1/DSCAM/ADGRE2/EDNRB/CORO1A/NRC…	71	37	ENSG00000140285/ENSG00000136235/ENSG00000184371/ENSG00000025708/ENSG00000185070/ENSG00000108691/ENSG00000119508/ENSG00000136244/ENSG00000160712/ENSG00000075651/ENSG00000173531/ENSG00000123358/ENSG00000143669/ENSG00000171951/ENSG00000137869/ENSG00000125378/ENSG00000134830/ENSG00000019582/ENSG00000170962/ENSG00000166923/ENSG00000148082/ENSG00000105711/ENSG00000163739/ENSG00000035664/ENSG00000145242…	34	ENSG00000106366/ENSG00000135046/ENSG00000138623/ENSG00000151640/ENSG00000145147/ENSG00000169032/ENSG00000183691/ENSG00000147852/ENSG00000130827/ENSG00000166484/ENSG00000117525/ENSG00000168546/ENSG00000157168/ENSG00000113070/ENSG00000183049/ENSG00000099377/ENSG00000113578/ENSG00000179242/ENSG00000153993/ENSG00000154928/ENSG00000251493/ENSG00000143590/ENSG00000221866/ENSG00000214960/ENSG00000021645…
BP	GO:0042330	taxis	71/1106	444/13811	1.17654232749215e-08	6.74979743677654e-06	ENSG00000106366/ENSG00000135046/ENSG00000140285/ENSG00000138623/ENSG00000136235/ENSG00000151640/ENSG00000145147/ENSG00000169032/ENSG00000184371/ENSG00000183691/ENSG00000025708/ENSG00000147852/ENSG00000130827/ENSG00000185070/ENSG00000108691/ENSG00000166484/ENSG00000119508/ENSG00000117525/ENSG00000136244/ENSG00000168546/ENSG00000157168/ENSG00000160712/ENSG00000113070/ENSG00000183049/ENSG00000099377…	SERPINE1/ANXA1/FGF7/SEMA7A/GPNMB/DPYSL4/SLIT2/MAP2K1/CSF1/NOG/TYMP/VLDLR/PLXNA3/FLRT2/CCL2/MAPK7/NR4A3/F3/IL6/GFRA2/NRG1/IL6R/HBEGF/CAMK1D/HSD3B7/PLD1/FGF1/MST1/NR4A1/LYST/CDH4/SCG2/CYP19A1/BMP4/SEMA3D/C5AR2/CD74/PDGFD/GREM1/EPHB1/FOXD1/SHC3/SCN1B/EFNA3/PLXNA4/CXCL1/DAPK2/ISPD/EPHA5/CXCL8/CMTM8/PGF/NRXN3/GFRA1/NTRK3/NTN1/CXCL6/CHL1/SPTBN5/SPON2/EFNA1/FPR1/ANOS1/AGTR1/DSCAM/ADGRE2/EDNRB/CORO1A/NRC…	71	37	ENSG00000140285/ENSG00000136235/ENSG00000184371/ENSG00000025708/ENSG00000185070/ENSG00000108691/ENSG00000119508/ENSG00000136244/ENSG00000160712/ENSG00000075651/ENSG00000173531/ENSG00000123358/ENSG00000143669/ENSG00000171951/ENSG00000137869/ENSG00000125378/ENSG00000134830/ENSG00000019582/ENSG00000170962/ENSG00000166923/ENSG00000148082/ENSG00000105711/ENSG00000163739/ENSG00000035664/ENSG00000145242…	34	ENSG00000106366/ENSG00000135046/ENSG00000138623/ENSG00000151640/ENSG00000145147/ENSG00000169032/ENSG00000183691/ENSG00000147852/ENSG00000130827/ENSG00000166484/ENSG00000117525/ENSG00000168546/ENSG00000157168/ENSG00000113070/ENSG00000183049/ENSG00000099377/ENSG00000113578/ENSG00000179242/ENSG00000153993/ENSG00000154928/ENSG00000251493/ENSG00000143590/ENSG00000221866/ENSG00000214960/ENSG00000021645…
BP	GO:0001655	urogenital system development	50/1106	268/13811	1.25876867202982e-08	6.74979743677654e-06	ENSG00000154734/ENSG00000135046/ENSG00000124145/ENSG00000124766/ENSG00000085662/ENSG00000145147/ENSG00000128342/ENSG00000041982/ENSG00000183691/ENSG00000170961/ENSG00000115415/ENSG00000136997/ENSG00000170873/ENSG00000077943/ENSG00000101384/ENSG00000103241/ENSG00000120738/ENSG00000118526/ENSG00000115758/ENSG00000166396/ENSG00000103449/ENSG00000121039/ENSG00000188064/ENSG00000153094/ENSG00000113578…	ADAMTS1/ANXA1/SDC4/SOX4/AKR1B1/SLIT2/LIF/TNC/NOG/HAS2/STAT1/MYC/MTSS1/ITGA8/JAG1/FOXF1/EGR1/TCF21/ODC1/SERPINB7/SALL1/RDH10/WNT7B/BCL2L11/FGF1/AGT/WNK4/BMP2/OSR1/MEF2C/PODXL/LRP4/CYP19A1/BMP4/PDGFD/GREM1/FOXD1/BMP6/KLF15/NFIA/PGF/AQP11/GCNT3/HES1/GPR4/AGTR1/CD34/HEYL/ITGB4/CRIP1	50	33	ENSG00000124766/ENSG00000085662/ENSG00000128342/ENSG00000115415/ENSG00000170873/ENSG00000077943/ENSG00000101384/ENSG00000103241/ENSG00000118526/ENSG00000103449/ENSG00000121039/ENSG00000153094/ENSG00000135744/ENSG00000125845/ENSG00000081189/ENSG00000134569/ENSG00000137869/ENSG00000125378/ENSG00000170962/ENSG00000166923/ENSG00000153162/ENSG00000163884/ENSG00000162599/ENSG00000119630/ENSG00000178301…	17	ENSG00000154734/ENSG00000135046/ENSG00000124145/ENSG00000145147/ENSG00000041982/ENSG00000183691/ENSG00000170961/ENSG00000136997/ENSG00000120738/ENSG00000115758/ENSG00000166396/ENSG00000188064/ENSG00000113578/ENSG00000126562/ENSG00000143867/ENSG00000128567/ENSG00000251493
BP	GO:0072001	renal system development	46/1106	237/13811	1.36276952085131e-08	6.74979743677654e-06	ENSG00000154734/ENSG00000124145/ENSG00000124766/ENSG00000085662/ENSG00000145147/ENSG00000128342/ENSG00000183691/ENSG00000170961/ENSG00000115415/ENSG00000136997/ENSG00000170873/ENSG00000077943/ENSG00000101384/ENSG00000103241/ENSG00000120738/ENSG00000118526/ENSG00000115758/ENSG00000166396/ENSG00000103449/ENSG00000121039/ENSG00000188064/ENSG00000153094/ENSG00000113578/ENSG00000135744/ENSG00000126562…	ADAMTS1/SDC4/SOX4/AKR1B1/SLIT2/LIF/NOG/HAS2/STAT1/MYC/MTSS1/ITGA8/JAG1/FOXF1/EGR1/TCF21/ODC1/SERPINB7/SALL1/RDH10/WNT7B/BCL2L11/FGF1/AGT/WNK4/BMP2/OSR1/MEF2C/PODXL/LRP4/BMP4/PDGFD/GREM1/FOXD1/BMP6/KLF15/NFIA/PGF/AQP11/GCNT3/HES1/GPR4/AGTR1/CD34/HEYL/ITGB4	46	31	ENSG00000124766/ENSG00000085662/ENSG00000128342/ENSG00000115415/ENSG00000170873/ENSG00000077943/ENSG00000101384/ENSG00000103241/ENSG00000118526/ENSG00000103449/ENSG00000121039/ENSG00000153094/ENSG00000135744/ENSG00000125845/ENSG00000081189/ENSG00000134569/ENSG00000125378/ENSG00000170962/ENSG00000166923/ENSG00000153162/ENSG00000163884/ENSG00000162599/ENSG00000119630/ENSG00000178301/ENSG00000140297…	15	ENSG00000154734/ENSG00000124145/ENSG00000145147/ENSG00000183691/ENSG00000170961/ENSG00000136997/ENSG00000120738/ENSG00000115758/ENSG00000166396/ENSG00000188064/ENSG00000113578/ENSG00000126562/ENSG00000143867/ENSG00000128567/ENSG00000251493
BP	GO:0009435	NAD biosynthetic process	18/1106	49/13811	1.68991129970596e-08	7.609209697676e-06	ENSG00000067225/ENSG00000074800/ENSG00000111669/ENSG00000102144/ENSG00000171314/ENSG00000111674/ENSG00000105220/ENSG00000067057/ENSG00000073756/ENSG00000141959/ENSG00000159399/ENSG00000115919/ENSG00000109107/ENSG00000149925/ENSG00000198805/ENSG00000103485/ENSG00000162882/ENSG00000204653	PKM/ENO1/TPI1/PGK1/PGAM1/ENO2/GPI/PFKP/PTGS2/PFKL/HK2/KYNU/ALDOC/ALDOA/PNP/QPRT/HAAO/ASPDH	18	5	ENSG00000073756/ENSG00000115919/ENSG00000103485/ENSG00000162882/ENSG00000204653	13	ENSG00000067225/ENSG00000074800/ENSG00000111669/ENSG00000102144/ENSG00000171314/ENSG00000111674/ENSG00000105220/ENSG00000067057/ENSG00000141959/ENSG00000159399/ENSG00000109107/ENSG00000149925/ENSG00000198805
BP	GO:0072080	nephron tubule development	22/1106	73/13811	2.99036909533758e-08	1.23427484410058e-05	ENSG00000128342/ENSG00000183691/ENSG00000115415/ENSG00000136997/ENSG00000170873/ENSG00000101384/ENSG00000118526/ENSG00000103449/ENSG00000188064/ENSG00000113578/ENSG00000135744/ENSG00000126562/ENSG00000125845/ENSG00000143867/ENSG00000081189/ENSG00000125378/ENSG00000166923/ENSG00000251493/ENSG00000119630/ENSG00000178301/ENSG00000114315/ENSG00000163909	LIF/NOG/STAT1/MYC/MTSS1/JAG1/TCF21/SALL1/WNT7B/FGF1/AGT/WNK4/BMP2/OSR1/MEF2C/BMP4/GREM1/FOXD1/PGF/AQP11/HES1/HEYL	22	15	ENSG00000128342/ENSG00000115415/ENSG00000170873/ENSG00000101384/ENSG00000118526/ENSG00000103449/ENSG00000135744/ENSG00000125845/ENSG00000081189/ENSG00000125378/ENSG00000166923/ENSG00000119630/ENSG00000178301/ENSG00000114315/ENSG00000163909	7	ENSG00000183691/ENSG00000136997/ENSG00000188064/ENSG00000113578/ENSG00000126562/ENSG00000143867/ENSG00000251493
BP	GO:0001822	kidney development	43/1106	221/13811	3.74984772832878e-08	1.42869198449326e-05	ENSG00000154734/ENSG00000124145/ENSG00000124766/ENSG00000085662/ENSG00000145147/ENSG00000128342/ENSG00000183691/ENSG00000170961/ENSG00000115415/ENSG00000136997/ENSG00000170873/ENSG00000077943/ENSG00000101384/ENSG00000120738/ENSG00000118526/ENSG00000115758/ENSG00000166396/ENSG00000103449/ENSG00000121039/ENSG00000188064/ENSG00000153094/ENSG00000113578/ENSG00000135744/ENSG00000126562/ENSG00000125845…	ADAMTS1/SDC4/SOX4/AKR1B1/SLIT2/LIF/NOG/HAS2/STAT1/MYC/MTSS1/ITGA8/JAG1/EGR1/TCF21/ODC1/SERPINB7/SALL1/RDH10/WNT7B/BCL2L11/FGF1/AGT/WNK4/BMP2/OSR1/MEF2C/PODXL/LRP4/BMP4/PDGFD/GREM1/FOXD1/BMP6/KLF15/PGF/AQP11/GCNT3/HES1/GPR4/AGTR1/CD34/HEYL	43	28	ENSG00000124766/ENSG00000085662/ENSG00000128342/ENSG00000115415/ENSG00000170873/ENSG00000077943/ENSG00000101384/ENSG00000118526/ENSG00000103449/ENSG00000121039/ENSG00000153094/ENSG00000135744/ENSG00000125845/ENSG00000081189/ENSG00000134569/ENSG00000125378/ENSG00000170962/ENSG00000166923/ENSG00000153162/ENSG00000163884/ENSG00000119630/ENSG00000178301/ENSG00000140297/ENSG00000114315/ENSG00000177464…	15	ENSG00000154734/ENSG00000124145/ENSG00000145147/ENSG00000183691/ENSG00000170961/ENSG00000136997/ENSG00000120738/ENSG00000115758/ENSG00000166396/ENSG00000188064/ENSG00000113578/ENSG00000126562/ENSG00000143867/ENSG00000128567/ENSG00000251493
BP	GO:0061326	renal tubule development	22/1106	76/13811	6.71336343715463e-08	2.08813957148397e-05	ENSG00000128342/ENSG00000183691/ENSG00000115415/ENSG00000136997/ENSG00000170873/ENSG00000101384/ENSG00000118526/ENSG00000103449/ENSG00000188064/ENSG00000113578/ENSG00000135744/ENSG00000126562/ENSG00000125845/ENSG00000143867/ENSG00000081189/ENSG00000125378/ENSG00000166923/ENSG00000251493/ENSG00000119630/ENSG00000178301/ENSG00000114315/ENSG00000163909	LIF/NOG/STAT1/MYC/MTSS1/JAG1/TCF21/SALL1/WNT7B/FGF1/AGT/WNK4/BMP2/OSR1/MEF2C/BMP4/GREM1/FOXD1/PGF/AQP11/HES1/HEYL	22	15	ENSG00000128342/ENSG00000115415/ENSG00000170873/ENSG00000101384/ENSG00000118526/ENSG00000103449/ENSG00000135744/ENSG00000125845/ENSG00000081189/ENSG00000125378/ENSG00000166923/ENSG00000119630/ENSG00000178301/ENSG00000114315/ENSG00000163909	7	ENSG00000183691/ENSG00000136997/ENSG00000188064/ENSG00000113578/ENSG00000126562/ENSG00000143867/ENSG00000251493
BP	GO:0006735	NADH regeneration	12/1106	24/13811	7.16704476382545e-08	2.08813957148397e-05	ENSG00000067225/ENSG00000074800/ENSG00000111669/ENSG00000102144/ENSG00000171314/ENSG00000111674/ENSG00000105220/ENSG00000067057/ENSG00000141959/ENSG00000159399/ENSG00000109107/ENSG00000149925	PKM/ENO1/TPI1/PGK1/PGAM1/ENO2/GPI/PFKP/PFKL/HK2/ALDOC/ALDOA	12	0		12	ENSG00000067225/ENSG00000074800/ENSG00000111669/ENSG00000102144/ENSG00000171314/ENSG00000111674/ENSG00000105220/ENSG00000067057/ENSG00000141959/ENSG00000159399/ENSG00000109107/ENSG00000149925
BP	GO:0061621	canonical glycolysis	12/1106	24/13811	7.16704476382545e-08	2.08813957148397e-05	ENSG00000067225/ENSG00000074800/ENSG00000111669/ENSG00000102144/ENSG00000171314/ENSG00000111674/ENSG00000105220/ENSG00000067057/ENSG00000141959/ENSG00000159399/ENSG00000109107/ENSG00000149925	PKM/ENO1/TPI1/PGK1/PGAM1/ENO2/GPI/PFKP/PFKL/HK2/ALDOC/ALDOA	12	0		12	ENSG00000067225/ENSG00000074800/ENSG00000111669/ENSG00000102144/ENSG00000171314/ENSG00000111674/ENSG00000105220/ENSG00000067057/ENSG00000141959/ENSG00000159399/ENSG00000109107/ENSG00000149925
BP	GO:0061718	glucose catabolic process to pyruvate	12/1106	24/13811	7.16704476382545e-08	2.08813957148397e-05	ENSG00000067225/ENSG00000074800/ENSG00000111669/ENSG00000102144/ENSG00000171314/ENSG00000111674/ENSG00000105220/ENSG00000067057/ENSG00000141959/ENSG00000159399/ENSG00000109107/ENSG00000149925	PKM/ENO1/TPI1/PGK1/PGAM1/ENO2/GPI/PFKP/PFKL/HK2/ALDOC/ALDOA	12	0		12	ENSG00000067225/ENSG00000074800/ENSG00000111669/ENSG00000102144/ENSG00000171314/ENSG00000111674/ENSG00000105220/ENSG00000067057/ENSG00000141959/ENSG00000159399/ENSG00000109107/ENSG00000149925
BP	GO:0072073	kidney epithelium development	27/1106	110/13811	1.02929362423407e-07	2.83227295601742e-05	ENSG00000124145/ENSG00000145147/ENSG00000128342/ENSG00000183691/ENSG00000115415/ENSG00000136997/ENSG00000170873/ENSG00000101384/ENSG00000118526/ENSG00000103449/ENSG00000188064/ENSG00000113578/ENSG00000135744/ENSG00000126562/ENSG00000125845/ENSG00000143867/ENSG00000081189/ENSG00000128567/ENSG00000125378/ENSG00000166923/ENSG00000251493/ENSG00000163884/ENSG00000119630/ENSG00000178301/ENSG00000114315…	SDC4/SLIT2/LIF/NOG/STAT1/MYC/MTSS1/JAG1/TCF21/SALL1/WNT7B/FGF1/AGT/WNK4/BMP2/OSR1/MEF2C/PODXL/BMP4/GREM1/FOXD1/KLF15/PGF/AQP11/HES1/CD34/HEYL	27	17	ENSG00000128342/ENSG00000115415/ENSG00000170873/ENSG00000101384/ENSG00000118526/ENSG00000103449/ENSG00000135744/ENSG00000125845/ENSG00000081189/ENSG00000125378/ENSG00000166923/ENSG00000163884/ENSG00000119630/ENSG00000178301/ENSG00000114315/ENSG00000174059/ENSG00000163909	10	ENSG00000124145/ENSG00000145147/ENSG00000183691/ENSG00000136997/ENSG00000188064/ENSG00000113578/ENSG00000126562/ENSG00000143867/ENSG00000128567/ENSG00000251493
BP	GO:0061615	glycolytic process through fructose-6-phosphate	12/1106	25/13811	1.27793234890617e-07	3.16479946206614e-05	ENSG00000067225/ENSG00000074800/ENSG00000111669/ENSG00000102144/ENSG00000171314/ENSG00000111674/ENSG00000105220/ENSG00000067057/ENSG00000141959/ENSG00000159399/ENSG00000109107/ENSG00000149925	PKM/ENO1/TPI1/PGK1/PGAM1/ENO2/GPI/PFKP/PFKL/HK2/ALDOC/ALDOA	12	0		12	ENSG00000067225/ENSG00000074800/ENSG00000111669/ENSG00000102144/ENSG00000171314/ENSG00000111674/ENSG00000105220/ENSG00000067057/ENSG00000141959/ENSG00000159399/ENSG00000109107/ENSG00000149925
BP	GO:0061620	glycolytic process through glucose-6-phosphate	12/1106	25/13811	1.27793234890617e-07	3.16479946206614e-05	ENSG00000067225/ENSG00000074800/ENSG00000111669/ENSG00000102144/ENSG00000171314/ENSG00000111674/ENSG00000105220/ENSG00000067057/ENSG00000141959/ENSG00000159399/ENSG00000109107/ENSG00000149925	PKM/ENO1/TPI1/PGK1/PGAM1/ENO2/GPI/PFKP/PFKL/HK2/ALDOC/ALDOA	12	0		12	ENSG00000067225/ENSG00000074800/ENSG00000111669/ENSG00000102144/ENSG00000171314/ENSG00000111674/ENSG00000105220/ENSG00000067057/ENSG00000141959/ENSG00000159399/ENSG00000109107/ENSG00000149925
BP	GO:0072525	pyridine-containing compound biosynthetic process	29/1106	127/13811	1.8880098844245e-07	4.26010317858054e-05	ENSG00000067225/ENSG00000074800/ENSG00000134333/ENSG00000111669/ENSG00000102144/ENSG00000171314/ENSG00000111674/ENSG00000105220/ENSG00000135069/ENSG00000168209/ENSG00000114268/ENSG00000067057/ENSG00000073756/ENSG00000141959/ENSG00000170525/ENSG00000159399/ENSG00000115919/ENSG00000136997/ENSG00000109107/ENSG00000149925/ENSG00000198805/ENSG00000103485/novel.388/ENSG00000123836/ENSG00000162882/ENSG0…	PKM/ENO1/LDHA/TPI1/PGK1/PGAM1/ENO2/GPI/PSAT1/DDIT4/PFKFB4/PFKP/PTGS2/PFKL/PFKFB3/HK2/KYNU/MYC/ALDOC/ALDOA/PNP/QPRT/-/PFKFB2/HAAO/ASPDH/PGAM4/HTR2A/ACTN3	29	8	ENSG00000073756/ENSG00000115919/ENSG00000103485/ENSG00000123836/ENSG00000162882/ENSG00000204653/ENSG00000102468/ENSG00000248746	21	ENSG00000067225/ENSG00000074800/ENSG00000134333/ENSG00000111669/ENSG00000102144/ENSG00000171314/ENSG00000111674/ENSG00000105220/ENSG00000135069/ENSG00000168209/ENSG00000114268/ENSG00000067057/ENSG00000141959/ENSG00000170525/ENSG00000159399/ENSG00000136997/ENSG00000109107/ENSG00000149925/ENSG00000198805/novel.388/ENSG00000226784
BP	GO:1901342	regulation of vasculature development	47/1106	266/13811	1.89912738034252e-07	4.26010317858054e-05	ENSG00000106366/ENSG00000102144/ENSG00000138061/ENSG00000135046/ENSG00000073756/ENSG00000006327/ENSG00000136235/ENSG00000148848/ENSG00000135766/ENSG00000140105/ENSG00000167772/ENSG00000159399/ENSG00000136848/ENSG00000115415/ENSG00000120738/ENSG00000166484/ENSG00000117525/ENSG00000125968/ENSG00000136244/ENSG00000048052/ENSG00000118503/ENSG00000128165/ENSG00000109854/ENSG00000166396/ENSG00000139567…	SERPINE1/PGK1/CYP1B1/ANXA1/PTGS2/TNFRSF12A/GPNMB/ADAM12/EGLN1/WARS/ANGPTL4/HK2/DAB2IP/STAT1/EGR1/MAPK7/F3/ID1/IL6/HDAC9/TNFAIP3/ADM2/HTATIP2/SERPINB7/ACVRL1/C3/KLF2/GPER1/FGF1/AGT/HHEX/HMOX1/BMP4/PDGFD/GREM1/EFNA3/CXCL8/PGF/ADAMTS9/PPARG/VASH2/EFNA1/GPR4/AGTR1/CD34/MIR222/MIR210	47	26	ENSG00000138061/ENSG00000073756/ENSG00000136235/ENSG00000136848/ENSG00000115415/ENSG00000136244/ENSG00000048052/ENSG00000118503/ENSG00000109854/ENSG00000139567/ENSG00000125730/ENSG00000135744/ENSG00000152804/ENSG00000100292/ENSG00000125378/ENSG00000170962/ENSG00000166923/ENSG00000169429/ENSG00000119630/ENSG00000163638/ENSG00000132170/ENSG00000143494/ENSG00000169242/ENSG00000177464/ENSG00000144891…	21	ENSG00000106366/ENSG00000102144/ENSG00000135046/ENSG00000006327/ENSG00000148848/ENSG00000135766/ENSG00000140105/ENSG00000167772/ENSG00000159399/ENSG00000120738/ENSG00000166484/ENSG00000117525/ENSG00000125968/ENSG00000128165/ENSG00000166396/ENSG00000127528/ENSG00000164850/ENSG00000113578/ENSG00000143590/ENSG00000207725/ENSG00000199038
BP	GO:0019674	NAD metabolic process	20/1106	68/13811	1.97824294583792e-07	4.26010317858054e-05	ENSG00000067225/ENSG00000074800/ENSG00000134333/ENSG00000111669/ENSG00000102144/ENSG00000171314/ENSG00000111674/ENSG00000105220/ENSG00000067057/ENSG00000073756/ENSG00000141959/ENSG00000159399/ENSG00000115919/ENSG00000109107/ENSG00000149925/ENSG00000198805/ENSG00000103485/ENSG00000162882/ENSG00000204653/ENSG00000248746	PKM/ENO1/LDHA/TPI1/PGK1/PGAM1/ENO2/GPI/PFKP/PTGS2/PFKL/HK2/KYNU/ALDOC/ALDOA/PNP/QPRT/HAAO/ASPDH/ACTN3	20	6	ENSG00000073756/ENSG00000115919/ENSG00000103485/ENSG00000162882/ENSG00000204653/ENSG00000248746	14	ENSG00000067225/ENSG00000074800/ENSG00000134333/ENSG00000111669/ENSG00000102144/ENSG00000171314/ENSG00000111674/ENSG00000105220/ENSG00000067057/ENSG00000141959/ENSG00000159399/ENSG00000109107/ENSG00000149925/ENSG00000198805
BP	GO:0019359	nicotinamide nucleotide biosynthetic process	28/1106	124/13811	3.91209748214536e-07	7.71050648097168e-05	ENSG00000067225/ENSG00000074800/ENSG00000134333/ENSG00000111669/ENSG00000102144/ENSG00000171314/ENSG00000111674/ENSG00000105220/ENSG00000168209/ENSG00000114268/ENSG00000067057/ENSG00000073756/ENSG00000141959/ENSG00000170525/ENSG00000159399/ENSG00000115919/ENSG00000136997/ENSG00000109107/ENSG00000149925/ENSG00000198805/ENSG00000103485/novel.388/ENSG00000123836/ENSG00000162882/ENSG00000204653/ENSG0…	PKM/ENO1/LDHA/TPI1/PGK1/PGAM1/ENO2/GPI/DDIT4/PFKFB4/PFKP/PTGS2/PFKL/PFKFB3/HK2/KYNU/MYC/ALDOC/ALDOA/PNP/QPRT/-/PFKFB2/HAAO/ASPDH/PGAM4/HTR2A/ACTN3	28	8	ENSG00000073756/ENSG00000115919/ENSG00000103485/ENSG00000123836/ENSG00000162882/ENSG00000204653/ENSG00000102468/ENSG00000248746	20	ENSG00000067225/ENSG00000074800/ENSG00000134333/ENSG00000111669/ENSG00000102144/ENSG00000171314/ENSG00000111674/ENSG00000105220/ENSG00000168209/ENSG00000114268/ENSG00000067057/ENSG00000141959/ENSG00000170525/ENSG00000159399/ENSG00000136997/ENSG00000109107/ENSG00000149925/ENSG00000198805/novel.388/ENSG00000226784
BP	GO:0019363	pyridine nucleotide biosynthetic process	28/1106	124/13811	3.91209748214536e-07	7.71050648097168e-05	ENSG00000067225/ENSG00000074800/ENSG00000134333/ENSG00000111669/ENSG00000102144/ENSG00000171314/ENSG00000111674/ENSG00000105220/ENSG00000168209/ENSG00000114268/ENSG00000067057/ENSG00000073756/ENSG00000141959/ENSG00000170525/ENSG00000159399/ENSG00000115919/ENSG00000136997/ENSG00000109107/ENSG00000149925/ENSG00000198805/ENSG00000103485/novel.388/ENSG00000123836/ENSG00000162882/ENSG00000204653/ENSG0…	PKM/ENO1/LDHA/TPI1/PGK1/PGAM1/ENO2/GPI/DDIT4/PFKFB4/PFKP/PTGS2/PFKL/PFKFB3/HK2/KYNU/MYC/ALDOC/ALDOA/PNP/QPRT/-/PFKFB2/HAAO/ASPDH/PGAM4/HTR2A/ACTN3	28	8	ENSG00000073756/ENSG00000115919/ENSG00000103485/ENSG00000123836/ENSG00000162882/ENSG00000204653/ENSG00000102468/ENSG00000248746	20	ENSG00000067225/ENSG00000074800/ENSG00000134333/ENSG00000111669/ENSG00000102144/ENSG00000171314/ENSG00000111674/ENSG00000105220/ENSG00000168209/ENSG00000114268/ENSG00000067057/ENSG00000141959/ENSG00000170525/ENSG00000159399/ENSG00000136997/ENSG00000109107/ENSG00000149925/ENSG00000198805/novel.388/ENSG00000226784
BP	GO:0010817	regulation of hormone levels	60/1106	385/13811	4.04750996376466e-07	7.71050648097168e-05	ENSG00000138061/ENSG00000135046/ENSG00000117394/ENSG00000141959/ENSG00000135821/ENSG00000187134/ENSG00000124766/ENSG00000085662/ENSG00000163083/ENSG00000128342/ENSG00000171388/ENSG00000173918/ENSG00000162337/ENSG00000120738/ENSG00000087076/ENSG00000136244/ENSG00000135437/ENSG00000151632/ENSG00000164850/ENSG00000170498/ENSG00000196139/ENSG00000121039/ENSG00000135744/ENSG00000174804/ENSG00000125845…	CYP1B1/ANXA1/SLC2A1/PFKL/GLUL/AKR1C1/SOX4/AKR1B1/INHBB/LIF/APLN/C1QTNF1/LRP5/EGR1/HSD17B14/IL6/RDH5/AKR1C2/GPER1/KISS1/AKR1C3/RDH10/AGT/FZD4/BMP2/PFKFB2/HSD11B1/TFR2/CYP19A1/TSPOAP1/POMC/FOXD1/BMP6/LHB/EPHA5/GIPR/ABCB4/INHA/SNAP25/ADORA1/DKKL1/AFP/HSD17B6/RAPGEF4/CYP27B1/RIMS2/SULT1B1/CACNA2D2/AGTR1/DPP4/DDO/CYP26C1/DUOX2/PLB1/SYT7/HTR2A/DGAT2/BMP8A/GDF9/CYP11A1	60	43	ENSG00000138061/ENSG00000135821/ENSG00000187134/ENSG00000124766/ENSG00000085662/ENSG00000128342/ENSG00000173918/ENSG00000162337/ENSG00000087076/ENSG00000136244/ENSG00000151632/ENSG00000196139/ENSG00000121039/ENSG00000135744/ENSG00000174804/ENSG00000125845/ENSG00000123836/ENSG00000117594/ENSG00000137869/ENSG00000005379/ENSG00000115138/ENSG00000153162/ENSG00000104826/ENSG00000145242/ENSG00000010310…	17	ENSG00000135046/ENSG00000117394/ENSG00000141959/ENSG00000163083/ENSG00000171388/ENSG00000120738/ENSG00000135437/ENSG00000164850/ENSG00000170498/ENSG00000106327/ENSG00000251493/ENSG00000081051/ENSG00000091428/ENSG00000111012/ENSG00000173597/ENSG00000187553/ENSG00000011347
BP	GO:0032835	glomerulus development	16/1106	48/13811	4.96779292933953e-07	9.11314014037729e-05	ENSG00000183691/ENSG00000170873/ENSG00000101384/ENSG00000120738/ENSG00000118526/ENSG00000166396/ENSG00000143867/ENSG00000081189/ENSG00000128567/ENSG00000125378/ENSG00000170962/ENSG00000163884/ENSG00000114315/ENSG00000177464/ENSG00000174059/ENSG00000163909	NOG/MTSS1/JAG1/EGR1/TCF21/SERPINB7/OSR1/MEF2C/PODXL/BMP4/PDGFD/KLF15/HES1/GPR4/CD34/HEYL	16	11	ENSG00000170873/ENSG00000101384/ENSG00000118526/ENSG00000081189/ENSG00000125378/ENSG00000170962/ENSG00000163884/ENSG00000114315/ENSG00000177464/ENSG00000174059/ENSG00000163909	5	ENSG00000183691/ENSG00000120738/ENSG00000166396/ENSG00000143867/ENSG00000128567
BP	GO:0061005	cell differentiation involved in kidney development	15/1106	43/13811	5.7836833643249e-07	0.000102309	ENSG00000128342/ENSG00000115415/ENSG00000170873/ENSG00000101384/ENSG00000118526/ENSG00000103449/ENSG00000143867/ENSG00000081189/ENSG00000128567/ENSG00000125378/ENSG00000166923/ENSG00000163884/ENSG00000114315/ENSG00000177464/ENSG00000174059	LIF/STAT1/MTSS1/JAG1/TCF21/SALL1/OSR1/MEF2C/PODXL/BMP4/GREM1/KLF15/HES1/GPR4/CD34	15	13	ENSG00000128342/ENSG00000115415/ENSG00000170873/ENSG00000101384/ENSG00000118526/ENSG00000103449/ENSG00000081189/ENSG00000125378/ENSG00000166923/ENSG00000163884/ENSG00000114315/ENSG00000177464/ENSG00000174059	2	ENSG00000143867/ENSG00000128567
BP	GO:0050673	epithelial cell proliferation	52/1106	323/13811	8.84129063461212e-07	0.000151003	ENSG00000134013/ENSG00000105974/ENSG00000146674/ENSG00000119138/ENSG00000140285/ENSG00000177606/ENSG00000116285/ENSG00000135821/ENSG00000157227/ENSG00000141753/ENSG00000169032/ENSG00000183691/ENSG00000170961/ENSG00000171388/ENSG00000185551/ENSG00000136848/ENSG00000115415/ENSG00000136997/ENSG00000170873/ENSG00000126561/ENSG00000119508/ENSG00000117525/ENSG00000125968/ENSG00000118503/ENSG00000239672…	LOXL2/CAV1/IGFBP3/KLF9/FGF7/JUN/ERRFI1/GLUL/MMP14/IGFBP4/MAP2K1/NOG/HAS2/APLN/NR2F2/DAB2IP/STAT1/MYC/MTSS1/STAT5A/NR4A3/F3/ID1/TNFAIP3/NME1/ACVRL1/FGF1/MST1/NR4A1/BMP2/OSR1/MEF2C/SCG2/HMOX1/BMP4/C5AR2/BMP6/FERMT1/IRF6/APOE/PGF/CTSV/PPARG/VASH2/TINF2/HES1/AGTR1/EDNRB/CD34/MIR222/NOD2/TGM1	52	33	ENSG00000119138/ENSG00000140285/ENSG00000135821/ENSG00000157227/ENSG00000141753/ENSG00000136848/ENSG00000115415/ENSG00000170873/ENSG00000126561/ENSG00000119508/ENSG00000118503/ENSG00000139567/ENSG00000173531/ENSG00000123358/ENSG00000125845/ENSG00000081189/ENSG00000171951/ENSG00000100292/ENSG00000125378/ENSG00000134830/ENSG00000153162/ENSG00000117595/ENSG00000130203/ENSG00000119630/ENSG00000136943…	19	ENSG00000134013/ENSG00000105974/ENSG00000146674/ENSG00000177606/ENSG00000116285/ENSG00000169032/ENSG00000183691/ENSG00000170961/ENSG00000171388/ENSG00000185551/ENSG00000136997/ENSG00000117525/ENSG00000125968/ENSG00000239672/ENSG00000113578/ENSG00000143867/ENSG00000101311/ENSG00000207725/ENSG00000092295
BP	GO:0010876	lipid localization	49/1106	298/13811	9.72118144649216e-07	0.000156493	ENSG00000105974/ENSG00000141458/ENSG00000135046/ENSG00000168398/ENSG00000187134/ENSG00000110047/ENSG00000119655/ENSG00000125257/ENSG00000135245/ENSG00000173918/ENSG00000147852/ENSG00000180530/ENSG00000116711/ENSG00000154217/ENSG00000165029/ENSG00000135454/ENSG00000136244/ENSG00000100342/ENSG00000108846/ENSG00000125730/ENSG00000064687/ENSG00000214530/ENSG00000135744/ENSG00000146205/ENSG00000110721…	CAV1/NPC1/ANXA1/BDKRB2/AKR1C1/EHD1/NPC2/ABCC4/HILPDA/C1QTNF1/VLDLR/NRIP1/PLA2G4A/PITPNC1/ABCA1/B4GALNT1/IL6/APOL1/ABCC3/C3/ABCA7/STARD10/AGT/ANO7/CHKA/FZD4/ERFE/TNFAIP8L3/STARD5/AC099489.1/ABCG4/CYP19A1/POMC/PRELID2/BMP6/TMEM30B/ABCB4/APOE/ATP8B4/SOAT2/ATP8A2/PPARG/APOBR/AGTR1/CD36/SYT7/SLC10A4/DGAT2/GDF9	49	38	ENSG00000141458/ENSG00000168398/ENSG00000187134/ENSG00000119655/ENSG00000125257/ENSG00000173918/ENSG00000116711/ENSG00000154217/ENSG00000165029/ENSG00000135454/ENSG00000136244/ENSG00000100342/ENSG00000108846/ENSG00000125730/ENSG00000064687/ENSG00000214530/ENSG00000135744/ENSG00000110721/ENSG00000174804/ENSG00000178752/ENSG00000183578/ENSG00000172345/ENSG00000188897/ENSG00000172350/ENSG00000137869…	11	ENSG00000105974/ENSG00000135046/ENSG00000110047/ENSG00000135245/ENSG00000147852/ENSG00000180530/ENSG00000146205/ENSG00000186314/ENSG00000167780/ENSG00000011347/ENSG00000145248
BP	GO:0035850	epithelial cell differentiation involved in kidney development	13/1106	34/13811	9.79462065417582e-07	0.000156493	ENSG00000128342/ENSG00000115415/ENSG00000170873/ENSG00000101384/ENSG00000103449/ENSG00000143867/ENSG00000081189/ENSG00000128567/ENSG00000125378/ENSG00000166923/ENSG00000163884/ENSG00000177464/ENSG00000174059	LIF/STAT1/MTSS1/JAG1/SALL1/OSR1/MEF2C/PODXL/BMP4/GREM1/KLF15/GPR4/CD34	13	11	ENSG00000128342/ENSG00000115415/ENSG00000170873/ENSG00000101384/ENSG00000103449/ENSG00000081189/ENSG00000125378/ENSG00000166923/ENSG00000163884/ENSG00000177464/ENSG00000174059	2	ENSG00000143867/ENSG00000128567
BP	GO:0019320	hexose catabolic process	15/1106	45/13811	1.12982725704829e-06	0.000174876	ENSG00000067225/ENSG00000074800/ENSG00000111669/ENSG00000102144/ENSG00000171314/ENSG00000111674/ENSG00000105220/ENSG00000067057/ENSG00000141959/ENSG00000159399/ENSG00000162337/ENSG00000109107/ENSG00000149925/ENSG00000123836/ENSG00000248746	PKM/ENO1/TPI1/PGK1/PGAM1/ENO2/GPI/PFKP/PFKL/HK2/LRP5/ALDOC/ALDOA/PFKFB2/ACTN3	15	3	ENSG00000162337/ENSG00000123836/ENSG00000248746	12	ENSG00000067225/ENSG00000074800/ENSG00000111669/ENSG00000102144/ENSG00000171314/ENSG00000111674/ENSG00000105220/ENSG00000067057/ENSG00000141959/ENSG00000159399/ENSG00000109107/ENSG00000149925
BP	GO:0046394	carboxylic acid biosynthetic process	56/1106	362/13811	1.25292408183211e-06	0.000188053	ENSG00000067225/ENSG00000074800/ENSG00000134333/ENSG00000152952/ENSG00000111669/ENSG00000102144/ENSG00000171314/ENSG00000111674/ENSG00000105220/ENSG00000135069/ENSG00000168209/ENSG00000114268/ENSG00000135046/ENSG00000148344/ENSG00000067057/ENSG00000073756/ENSG00000141959/ENSG00000170525/ENSG00000135821/ENSG00000166123/ENSG00000149485/ENSG00000183010/ENSG00000103888/ENSG00000170961/ENSG00000159399…	PKM/ENO1/LDHA/PLOD2/TPI1/PGK1/PGAM1/ENO2/GPI/PSAT1/DDIT4/PFKFB4/ANXA1/PTGES/PFKP/PTGS2/PFKL/PFKFB3/GLUL/GPT2/FADS1/PYCR1/CEMIP/HAS2/HK2/CYP27A1/KYNU/MYC/ALDOC/ALDH18A1/PLA2G4A/TRIB3/SLC1A3/INSIG2/ALDOA/BHMT2/AKR1C3/-/RDH10/HSD3B7/GCH1/PFKFB2/ASNS/HAS3/CD74/CBS/ACSS1/HAAO/ELOVL3/PTGDS/CBSL/ACSM3/CSPG5/PGAM4/HTR2A/ACTN3	56	23	ENSG00000148344/ENSG00000073756/ENSG00000135821/ENSG00000149485/ENSG00000103888/ENSG00000135929/ENSG00000115919/ENSG00000116711/ENSG00000079215/ENSG00000132840/ENSG00000196139/ENSG00000121039/ENSG00000131979/ENSG00000123836/ENSG00000103044/ENSG00000019582/ENSG00000154930/ENSG00000162882/ENSG00000119915/ENSG00000107317/ENSG00000005187/ENSG00000102468/ENSG00000248746	33	ENSG00000067225/ENSG00000074800/ENSG00000134333/ENSG00000152952/ENSG00000111669/ENSG00000102144/ENSG00000171314/ENSG00000111674/ENSG00000105220/ENSG00000135069/ENSG00000168209/ENSG00000114268/ENSG00000135046/ENSG00000067057/ENSG00000141959/ENSG00000170525/ENSG00000166123/ENSG00000183010/ENSG00000170961/ENSG00000159399/ENSG00000136997/ENSG00000109107/ENSG00000059573/ENSG00000101255/ENSG00000125629…
BP	GO:0016053	organic acid biosynthetic process	56/1106	363/13811	1.36942189775955e-06	0.000199493	ENSG00000067225/ENSG00000074800/ENSG00000134333/ENSG00000152952/ENSG00000111669/ENSG00000102144/ENSG00000171314/ENSG00000111674/ENSG00000105220/ENSG00000135069/ENSG00000168209/ENSG00000114268/ENSG00000135046/ENSG00000148344/ENSG00000067057/ENSG00000073756/ENSG00000141959/ENSG00000170525/ENSG00000135821/ENSG00000166123/ENSG00000149485/ENSG00000183010/ENSG00000103888/ENSG00000170961/ENSG00000159399…	PKM/ENO1/LDHA/PLOD2/TPI1/PGK1/PGAM1/ENO2/GPI/PSAT1/DDIT4/PFKFB4/ANXA1/PTGES/PFKP/PTGS2/PFKL/PFKFB3/GLUL/GPT2/FADS1/PYCR1/CEMIP/HAS2/HK2/CYP27A1/KYNU/MYC/ALDOC/ALDH18A1/PLA2G4A/TRIB3/SLC1A3/INSIG2/ALDOA/BHMT2/AKR1C3/-/RDH10/HSD3B7/GCH1/PFKFB2/ASNS/HAS3/CD74/CBS/ACSS1/HAAO/ELOVL3/PTGDS/CBSL/ACSM3/CSPG5/PGAM4/HTR2A/ACTN3	56	23	ENSG00000148344/ENSG00000073756/ENSG00000135821/ENSG00000149485/ENSG00000103888/ENSG00000135929/ENSG00000115919/ENSG00000116711/ENSG00000079215/ENSG00000132840/ENSG00000196139/ENSG00000121039/ENSG00000131979/ENSG00000123836/ENSG00000103044/ENSG00000019582/ENSG00000154930/ENSG00000162882/ENSG00000119915/ENSG00000107317/ENSG00000005187/ENSG00000102468/ENSG00000248746	33	ENSG00000067225/ENSG00000074800/ENSG00000134333/ENSG00000152952/ENSG00000111669/ENSG00000102144/ENSG00000171314/ENSG00000111674/ENSG00000105220/ENSG00000135069/ENSG00000168209/ENSG00000114268/ENSG00000135046/ENSG00000067057/ENSG00000141959/ENSG00000170525/ENSG00000166123/ENSG00000183010/ENSG00000170961/ENSG00000159399/ENSG00000136997/ENSG00000109107/ENSG00000059573/ENSG00000101255/ENSG00000125629…
BP	GO:0009135	purine nucleoside diphosphate metabolic process	26/1106	118/13811	1.65673977867227e-06	0.00022794	ENSG00000067225/ENSG00000074800/ENSG00000134333/ENSG00000111669/ENSG00000102144/ENSG00000171314/ENSG00000111674/ENSG00000105220/ENSG00000168209/ENSG00000114268/ENSG00000067057/ENSG00000141959/ENSG00000170525/ENSG00000004455/ENSG00000159399/ENSG00000136997/ENSG00000109107/ENSG00000149925/novel.388/ENSG00000123836/ENSG00000108852/ENSG00000161647/ENSG00000150672/ENSG00000226784/ENSG00000102468/ENSG0…	PKM/ENO1/LDHA/TPI1/PGK1/PGAM1/ENO2/GPI/DDIT4/PFKFB4/PFKP/PFKL/PFKFB3/AK2/HK2/MYC/ALDOC/ALDOA/-/PFKFB2/MPP2/MPP3/DLG2/PGAM4/HTR2A/ACTN3	26	4	ENSG00000123836/ENSG00000150672/ENSG00000102468/ENSG00000248746	22	ENSG00000067225/ENSG00000074800/ENSG00000134333/ENSG00000111669/ENSG00000102144/ENSG00000171314/ENSG00000111674/ENSG00000105220/ENSG00000168209/ENSG00000114268/ENSG00000067057/ENSG00000141959/ENSG00000170525/ENSG00000004455/ENSG00000159399/ENSG00000136997/ENSG00000109107/ENSG00000149925/novel.388/ENSG00000108852/ENSG00000161647/ENSG00000226784
BP	GO:0009179	purine ribonucleoside diphosphate metabolic process	26/1106	118/13811	1.65673977867227e-06	0.00022794	ENSG00000067225/ENSG00000074800/ENSG00000134333/ENSG00000111669/ENSG00000102144/ENSG00000171314/ENSG00000111674/ENSG00000105220/ENSG00000168209/ENSG00000114268/ENSG00000067057/ENSG00000141959/ENSG00000170525/ENSG00000004455/ENSG00000159399/ENSG00000136997/ENSG00000109107/ENSG00000149925/novel.388/ENSG00000123836/ENSG00000108852/ENSG00000161647/ENSG00000150672/ENSG00000226784/ENSG00000102468/ENSG0…	PKM/ENO1/LDHA/TPI1/PGK1/PGAM1/ENO2/GPI/DDIT4/PFKFB4/PFKP/PFKL/PFKFB3/AK2/HK2/MYC/ALDOC/ALDOA/-/PFKFB2/MPP2/MPP3/DLG2/PGAM4/HTR2A/ACTN3	26	4	ENSG00000123836/ENSG00000150672/ENSG00000102468/ENSG00000248746	22	ENSG00000067225/ENSG00000074800/ENSG00000134333/ENSG00000111669/ENSG00000102144/ENSG00000171314/ENSG00000111674/ENSG00000105220/ENSG00000168209/ENSG00000114268/ENSG00000067057/ENSG00000141959/ENSG00000170525/ENSG00000004455/ENSG00000159399/ENSG00000136997/ENSG00000109107/ENSG00000149925/novel.388/ENSG00000108852/ENSG00000161647/ENSG00000226784
BP	GO:0045765	regulation of angiogenesis	42/1106	245/13811	1.91721839689961e-06	0.000256648	ENSG00000106366/ENSG00000102144/ENSG00000138061/ENSG00000135046/ENSG00000073756/ENSG00000006327/ENSG00000136235/ENSG00000148848/ENSG00000135766/ENSG00000140105/ENSG00000167772/ENSG00000159399/ENSG00000136848/ENSG00000115415/ENSG00000166484/ENSG00000117525/ENSG00000125968/ENSG00000136244/ENSG00000048052/ENSG00000118503/ENSG00000128165/ENSG00000109854/ENSG00000139567/ENSG00000125730/ENSG00000127528…	SERPINE1/PGK1/CYP1B1/ANXA1/PTGS2/TNFRSF12A/GPNMB/ADAM12/EGLN1/WARS/ANGPTL4/HK2/DAB2IP/STAT1/MAPK7/F3/ID1/IL6/HDAC9/TNFAIP3/ADM2/HTATIP2/ACVRL1/C3/KLF2/FGF1/AGT/HHEX/HMOX1/GREM1/EFNA3/CXCL8/PGF/ADAMTS9/PPARG/VASH2/EFNA1/GPR4/AGTR1/CD34/MIR222/MIR210	42	24	ENSG00000138061/ENSG00000073756/ENSG00000136235/ENSG00000136848/ENSG00000115415/ENSG00000136244/ENSG00000048052/ENSG00000118503/ENSG00000109854/ENSG00000139567/ENSG00000125730/ENSG00000135744/ENSG00000152804/ENSG00000100292/ENSG00000166923/ENSG00000169429/ENSG00000119630/ENSG00000163638/ENSG00000132170/ENSG00000143494/ENSG00000169242/ENSG00000177464/ENSG00000144891/ENSG00000174059	18	ENSG00000106366/ENSG00000102144/ENSG00000135046/ENSG00000006327/ENSG00000148848/ENSG00000135766/ENSG00000140105/ENSG00000167772/ENSG00000159399/ENSG00000166484/ENSG00000117525/ENSG00000125968/ENSG00000128165/ENSG00000127528/ENSG00000113578/ENSG00000143590/ENSG00000207725/ENSG00000199038
BP	GO:0006820	anion transport	66/1106	459/13811	2.03842794567702e-06	0.000265693	ENSG00000143847/ENSG00000135046/ENSG00000117394/ENSG00000017483/ENSG00000168398/ENSG00000141526/ENSG00000187134/ENSG00000139514/ENSG00000092068/ENSG00000144136/ENSG00000119655/ENSG00000125257/ENSG00000136997/ENSG00000116711/ENSG00000154217/ENSG00000165029/ENSG00000107159/ENSG00000100342/ENSG00000108846/ENSG00000108932/ENSG00000079215/ENSG00000177542/ENSG00000064687/ENSG00000214530/ENSG00000196517…	PPFIA4/ANXA1/SLC2A1/SLC38A5/BDKRB2/SLC16A3/AKR1C1/SLC7A1/SLC7A8/SLC20A1/NPC2/ABCC4/MYC/PLA2G4A/PITPNC1/ABCA1/CA9/APOL1/ABCC3/SLC16A6/SLC1A3/SLC25A22/ABCA7/STARD10/SLC6A9/AGT/ANO7/WNK4/SLC7A7/ERFE/OSR1/TNFAIP8L3/SLC16A14/STARD5/CYB5RL/TCAF2/TSPOAP1/SLC13A3/PRELID2/SLC12A7/FOLR3/SLC26A4/NMUR1/TMEM30B/ABCB4/APOE/CLCN5/ATP8B4/SNAP25/APBA1/ADORA1/SLC6A17/RIMS1/ATP8A2/PPARG/ABCC9/SLC25A24/CA14/SNCA/CLC…	66	44	ENSG00000168398/ENSG00000187134/ENSG00000092068/ENSG00000119655/ENSG00000125257/ENSG00000116711/ENSG00000154217/ENSG00000165029/ENSG00000100342/ENSG00000108846/ENSG00000108932/ENSG00000079215/ENSG00000064687/ENSG00000214530/ENSG00000135744/ENSG00000155465/ENSG00000178752/ENSG00000183578/ENSG00000163053/ENSG00000172345/ENSG00000215883/ENSG00000005379/ENSG00000158296/ENSG00000113504/ENSG00000110203…	22	ENSG00000143847/ENSG00000135046/ENSG00000117394/ENSG00000017483/ENSG00000141526/ENSG00000139514/ENSG00000144136/ENSG00000136997/ENSG00000107159/ENSG00000177542/ENSG00000196517/ENSG00000146205/ENSG00000126562/ENSG00000143867/ENSG00000170379/ENSG00000186314/ENSG00000091137/ENSG00000197106/ENSG00000079841/ENSG00000069431/ENSG00000085491/ENSG00000145248
BP	GO:0009185	ribonucleoside diphosphate metabolic process	26/1106	120/13811	2.31614200006536e-06	0.00029415	ENSG00000067225/ENSG00000074800/ENSG00000134333/ENSG00000111669/ENSG00000102144/ENSG00000171314/ENSG00000111674/ENSG00000105220/ENSG00000168209/ENSG00000114268/ENSG00000067057/ENSG00000141959/ENSG00000170525/ENSG00000004455/ENSG00000159399/ENSG00000136997/ENSG00000109107/ENSG00000149925/novel.388/ENSG00000123836/ENSG00000108852/ENSG00000161647/ENSG00000150672/ENSG00000226784/ENSG00000102468/ENSG0…	PKM/ENO1/LDHA/TPI1/PGK1/PGAM1/ENO2/GPI/DDIT4/PFKFB4/PFKP/PFKL/PFKFB3/AK2/HK2/MYC/ALDOC/ALDOA/-/PFKFB2/MPP2/MPP3/DLG2/PGAM4/HTR2A/ACTN3	26	4	ENSG00000123836/ENSG00000150672/ENSG00000102468/ENSG00000248746	22	ENSG00000067225/ENSG00000074800/ENSG00000134333/ENSG00000111669/ENSG00000102144/ENSG00000171314/ENSG00000111674/ENSG00000105220/ENSG00000168209/ENSG00000114268/ENSG00000067057/ENSG00000141959/ENSG00000170525/ENSG00000004455/ENSG00000159399/ENSG00000136997/ENSG00000109107/ENSG00000149925/novel.388/ENSG00000108852/ENSG00000161647/ENSG00000226784
BP	GO:1901615	organic hydroxy compound metabolic process	60/1106	408/13811	2.87568987997759e-06	0.000356082	ENSG00000134333/ENSG00000111669/ENSG00000138061/ENSG00000135069/ENSG00000141458/ENSG00000187134/ENSG00000085662/ENSG00000101333/ENSG00000072210/ENSG00000119655/ENSG00000135929/ENSG00000162337/ENSG00000147852/ENSG00000165029/ENSG00000100342/ENSG00000125629/ENSG00000105655/ENSG00000198814/ENSG00000135437/ENSG00000143772/ENSG00000164850/ENSG00000196139/ENSG00000121039/ENSG00000099377/ENSG00000113578…	LDHA/TPI1/CYP1B1/PSAT1/NPC1/AKR1C1/AKR1B1/PLCB4/ALDH3A2/NPC2/CYP27A1/LRP5/VLDLR/ABCA1/APOL1/INSIG2/ISYNA1/GK/RDH5/ITPKB/GPER1/AKR1C3/RDH10/HSD3B7/FGF1/CHKA/GCH1/BMP2/NR4A2/PFKFB2/CYP19A1/BMP6/IMPA2/ACSS1/MT3/ADH1B/APOE/MAOA/PMEL/ITPKA/PDXP/SOAT2/DKKL1/SNCB/SULT1C4/CYP27B1/SULT1B1/APOBR/SNCA/CYP26C1/AKR1B10/DUOX2/GDPD1/PLB1/SGPP2/TPH1/DGAT2/ACTN3/PLCB2/CYP11A1	60	39	ENSG00000138061/ENSG00000141458/ENSG00000187134/ENSG00000085662/ENSG00000072210/ENSG00000119655/ENSG00000135929/ENSG00000162337/ENSG00000165029/ENSG00000100342/ENSG00000105655/ENSG00000198814/ENSG00000143772/ENSG00000196139/ENSG00000121039/ENSG00000110721/ENSG00000131979/ENSG00000125845/ENSG00000153234/ENSG00000123836/ENSG00000137869/ENSG00000153162/ENSG00000141401/ENSG00000154930/ENSG00000196616…	21	ENSG00000134333/ENSG00000111669/ENSG00000135069/ENSG00000101333/ENSG00000147852/ENSG00000125629/ENSG00000135437/ENSG00000164850/ENSG00000099377/ENSG00000113578/ENSG00000087250/ENSG00000137825/ENSG00000241360/ENSG00000167780/ENSG00000074317/ENSG00000111012/ENSG00000173597/ENSG00000187553/ENSG00000163082/ENSG00000129167/ENSG00000137841
BP	GO:0006734	NADH metabolic process	13/1106	37/13811	2.99590932255901e-06	0.00036192	ENSG00000067225/ENSG00000074800/ENSG00000111669/ENSG00000102144/ENSG00000171314/ENSG00000111674/ENSG00000105220/ENSG00000067057/ENSG00000141959/ENSG00000159399/ENSG00000109107/ENSG00000149925/ENSG00000248746	PKM/ENO1/TPI1/PGK1/PGAM1/ENO2/GPI/PFKP/PFKL/HK2/ALDOC/ALDOA/ACTN3	13	1	ENSG00000248746	12	ENSG00000067225/ENSG00000074800/ENSG00000111669/ENSG00000102144/ENSG00000171314/ENSG00000111674/ENSG00000105220/ENSG00000067057/ENSG00000141959/ENSG00000159399/ENSG00000109107/ENSG00000149925
BP	GO:0072111	cell proliferation involved in kidney development	8/1106	14/13811	3.19899152620718e-06	0.000375226	ENSG00000115415/ENSG00000136997/ENSG00000120738/ENSG00000166396/ENSG00000125845/ENSG00000143867/ENSG00000125378/ENSG00000170962	STAT1/MYC/EGR1/SERPINB7/BMP2/OSR1/BMP4/PDGFD	8	4	ENSG00000115415/ENSG00000125845/ENSG00000125378/ENSG00000170962	4	ENSG00000136997/ENSG00000120738/ENSG00000166396/ENSG00000143867
BP	GO:0015711	organic anion transport	54/1106	355/13811	3.25756269400403e-06	0.000375226	ENSG00000143847/ENSG00000135046/ENSG00000117394/ENSG00000017483/ENSG00000168398/ENSG00000141526/ENSG00000187134/ENSG00000139514/ENSG00000092068/ENSG00000119655/ENSG00000125257/ENSG00000136997/ENSG00000116711/ENSG00000154217/ENSG00000165029/ENSG00000107159/ENSG00000108846/ENSG00000108932/ENSG00000079215/ENSG00000177542/ENSG00000064687/ENSG00000214530/ENSG00000196517/ENSG00000135744/ENSG00000155465…	PPFIA4/ANXA1/SLC2A1/SLC38A5/BDKRB2/SLC16A3/AKR1C1/SLC7A1/SLC7A8/NPC2/ABCC4/MYC/PLA2G4A/PITPNC1/ABCA1/CA9/ABCC3/SLC16A6/SLC1A3/SLC25A22/ABCA7/STARD10/SLC6A9/AGT/SLC7A7/ERFE/OSR1/TNFAIP8L3/SLC16A14/STARD5/CYB5RL/TSPOAP1/SLC13A3/PRELID2/FOLR3/SLC26A4/TMEM30B/ABCB4/APOE/ATP8B4/SNAP25/APBA1/ADORA1/SLC6A17/RIMS1/ATP8A2/PPARG/SLC25A24/CA14/SNCA/SLC52A1/CD36/SLC16A11/SLC10A4	54	37	ENSG00000168398/ENSG00000187134/ENSG00000092068/ENSG00000119655/ENSG00000125257/ENSG00000116711/ENSG00000154217/ENSG00000165029/ENSG00000108846/ENSG00000108932/ENSG00000079215/ENSG00000064687/ENSG00000214530/ENSG00000135744/ENSG00000155465/ENSG00000178752/ENSG00000183578/ENSG00000163053/ENSG00000172345/ENSG00000215883/ENSG00000005379/ENSG00000158296/ENSG00000110203/ENSG00000182107/ENSG00000005471…	17	ENSG00000143847/ENSG00000135046/ENSG00000117394/ENSG00000017483/ENSG00000141526/ENSG00000139514/ENSG00000136997/ENSG00000107159/ENSG00000177542/ENSG00000196517/ENSG00000143867/ENSG00000186314/ENSG00000091137/ENSG00000197106/ENSG00000079841/ENSG00000085491/ENSG00000145248
BP	GO:0002685	regulation of leukocyte migration	27/1106	130/13811	3.51124742234036e-06	0.000395255	ENSG00000106366/ENSG00000135046/ENSG00000157227/ENSG00000115594/ENSG00000145147/ENSG00000184371/ENSG00000108691/ENSG00000136244/ENSG00000090339/ENSG00000160712/ENSG00000183049/ENSG00000173531/ENSG00000100292/ENSG00000137869/ENSG00000134242/ENSG00000134830/ENSG00000019582/ENSG00000170962/ENSG00000166923/ENSG00000163739/ENSG00000035664/ENSG00000169429/ENSG00000119630/ENSG00000124875/ENSG00000163485…	SERPINE1/ANXA1/MMP14/IL1R1/SLIT2/CSF1/CCL2/IL6/ICAM1/IL6R/CAMK1D/MST1/HMOX1/CYP19A1/PTPN22/C5AR2/CD74/PDGFD/GREM1/CXCL1/DAPK2/CXCL8/PGF/CXCL6/ADORA1/ZP3/TNFSF18	27	22	ENSG00000157227/ENSG00000115594/ENSG00000184371/ENSG00000108691/ENSG00000136244/ENSG00000090339/ENSG00000160712/ENSG00000173531/ENSG00000100292/ENSG00000137869/ENSG00000134242/ENSG00000134830/ENSG00000019582/ENSG00000170962/ENSG00000166923/ENSG00000163739/ENSG00000035664/ENSG00000169429/ENSG00000119630/ENSG00000124875/ENSG00000163485/ENSG00000188372	5	ENSG00000106366/ENSG00000135046/ENSG00000145147/ENSG00000183049/ENSG00000120337
BP	GO:0009132	nucleoside diphosphate metabolic process	28/1106	138/13811	3.764779113011e-06	0.000405599	ENSG00000067225/ENSG00000074800/ENSG00000134333/ENSG00000111669/ENSG00000102144/ENSG00000171314/ENSG00000111674/ENSG00000105220/ENSG00000168209/ENSG00000114268/ENSG00000162433/ENSG00000067057/ENSG00000141959/ENSG00000170525/ENSG00000004455/ENSG00000159399/ENSG00000136997/ENSG00000109107/ENSG00000239672/ENSG00000149925/novel.388/ENSG00000123836/ENSG00000108852/ENSG00000161647/ENSG00000150672/ENSG0…	PKM/ENO1/LDHA/TPI1/PGK1/PGAM1/ENO2/GPI/DDIT4/PFKFB4/AK4/PFKP/PFKL/PFKFB3/AK2/HK2/MYC/ALDOC/NME1/ALDOA/-/PFKFB2/MPP2/MPP3/DLG2/PGAM4/HTR2A/ACTN3	28	4	ENSG00000123836/ENSG00000150672/ENSG00000102468/ENSG00000248746	24	ENSG00000067225/ENSG00000074800/ENSG00000134333/ENSG00000111669/ENSG00000102144/ENSG00000171314/ENSG00000111674/ENSG00000105220/ENSG00000168209/ENSG00000114268/ENSG00000162433/ENSG00000067057/ENSG00000141959/ENSG00000170525/ENSG00000004455/ENSG00000159399/ENSG00000136997/ENSG00000109107/ENSG00000239672/ENSG00000149925/novel.388/ENSG00000108852/ENSG00000161647/ENSG00000226784
BP	GO:0046365	monosaccharide catabolic process	16/1106	55/13811	3.83510608029642e-06	0.000405599	ENSG00000067225/ENSG00000074800/ENSG00000111669/ENSG00000102144/ENSG00000171314/ENSG00000111674/ENSG00000105220/ENSG00000067057/ENSG00000141959/ENSG00000159399/ENSG00000162337/ENSG00000109107/ENSG00000149925/ENSG00000123836/ENSG00000104808/ENSG00000248746	PKM/ENO1/TPI1/PGK1/PGAM1/ENO2/GPI/PFKP/PFKL/HK2/LRP5/ALDOC/ALDOA/PFKFB2/DHDH/ACTN3	16	4	ENSG00000162337/ENSG00000123836/ENSG00000104808/ENSG00000248746	12	ENSG00000067225/ENSG00000074800/ENSG00000111669/ENSG00000102144/ENSG00000171314/ENSG00000111674/ENSG00000105220/ENSG00000067057/ENSG00000141959/ENSG00000159399/ENSG00000109107/ENSG00000149925
BP	GO:0060993	kidney morphogenesis	19/1106	74/13811	3.84880999120321e-06	0.000405599	ENSG00000124766/ENSG00000128342/ENSG00000183691/ENSG00000115415/ENSG00000136997/ENSG00000118526/ENSG00000103449/ENSG00000188064/ENSG00000113578/ENSG00000135744/ENSG00000126562/ENSG00000125845/ENSG00000143867/ENSG00000125378/ENSG00000166923/ENSG00000251493/ENSG00000119630/ENSG00000140297/ENSG00000114315	SOX4/LIF/NOG/STAT1/MYC/TCF21/SALL1/WNT7B/FGF1/AGT/WNK4/BMP2/OSR1/BMP4/GREM1/FOXD1/PGF/GCNT3/HES1	19	12	ENSG00000124766/ENSG00000128342/ENSG00000115415/ENSG00000118526/ENSG00000103449/ENSG00000135744/ENSG00000125845/ENSG00000125378/ENSG00000166923/ENSG00000119630/ENSG00000140297/ENSG00000114315	7	ENSG00000183691/ENSG00000136997/ENSG00000188064/ENSG00000113578/ENSG00000126562/ENSG00000143867/ENSG00000251493
BP	GO:0072524	pyridine-containing compound metabolic process	32/1106	170/13811	4.27671319504461e-06	0.000431178	ENSG00000067225/ENSG00000074800/ENSG00000134333/ENSG00000111669/ENSG00000102144/ENSG00000171314/ENSG00000111674/ENSG00000105220/ENSG00000135069/ENSG00000168209/ENSG00000114268/ENSG00000067057/ENSG00000073756/ENSG00000141959/ENSG00000170525/ENSG00000163931/ENSG00000159399/ENSG00000142657/ENSG00000115919/ENSG00000136997/ENSG00000109107/ENSG00000149925/ENSG00000198805/ENSG00000103485/novel.388/ENSG0…	PKM/ENO1/LDHA/TPI1/PGK1/PGAM1/ENO2/GPI/PSAT1/DDIT4/PFKFB4/PFKP/PTGS2/PFKL/PFKFB3/TKT/HK2/PGD/KYNU/MYC/ALDOC/ALDOA/PNP/QPRT/-/PFKFB2/HAAO/PDXP/ASPDH/PGAM4/HTR2A/ACTN3	32	10	ENSG00000073756/ENSG00000163931/ENSG00000142657/ENSG00000115919/ENSG00000103485/ENSG00000123836/ENSG00000162882/ENSG00000204653/ENSG00000102468/ENSG00000248746	22	ENSG00000067225/ENSG00000074800/ENSG00000134333/ENSG00000111669/ENSG00000102144/ENSG00000171314/ENSG00000111674/ENSG00000105220/ENSG00000135069/ENSG00000168209/ENSG00000114268/ENSG00000067057/ENSG00000141959/ENSG00000170525/ENSG00000159399/ENSG00000136997/ENSG00000109107/ENSG00000149925/ENSG00000198805/novel.388/ENSG00000241360/ENSG00000226784
BP	GO:0046031	ADP metabolic process	23/1106	102/13811	4.30320755456456e-06	0.000431178	ENSG00000067225/ENSG00000074800/ENSG00000134333/ENSG00000111669/ENSG00000102144/ENSG00000171314/ENSG00000111674/ENSG00000105220/ENSG00000168209/ENSG00000114268/ENSG00000067057/ENSG00000141959/ENSG00000170525/ENSG00000004455/ENSG00000159399/ENSG00000136997/ENSG00000109107/ENSG00000149925/novel.388/ENSG00000123836/ENSG00000226784/ENSG00000102468/ENSG00000248746	PKM/ENO1/LDHA/TPI1/PGK1/PGAM1/ENO2/GPI/DDIT4/PFKFB4/PFKP/PFKL/PFKFB3/AK2/HK2/MYC/ALDOC/ALDOA/-/PFKFB2/PGAM4/HTR2A/ACTN3	23	3	ENSG00000123836/ENSG00000102468/ENSG00000248746	20	ENSG00000067225/ENSG00000074800/ENSG00000134333/ENSG00000111669/ENSG00000102144/ENSG00000171314/ENSG00000111674/ENSG00000105220/ENSG00000168209/ENSG00000114268/ENSG00000067057/ENSG00000141959/ENSG00000170525/ENSG00000004455/ENSG00000159399/ENSG00000136997/ENSG00000109107/ENSG00000149925/novel.388/ENSG00000226784
BP	GO:0006096	glycolytic process	22/1106	95/13811	4.35269427797484e-06	0.000431178	ENSG00000067225/ENSG00000074800/ENSG00000134333/ENSG00000111669/ENSG00000102144/ENSG00000171314/ENSG00000111674/ENSG00000105220/ENSG00000168209/ENSG00000114268/ENSG00000067057/ENSG00000141959/ENSG00000170525/ENSG00000159399/ENSG00000136997/ENSG00000109107/ENSG00000149925/novel.388/ENSG00000123836/ENSG00000226784/ENSG00000102468/ENSG00000248746	PKM/ENO1/LDHA/TPI1/PGK1/PGAM1/ENO2/GPI/DDIT4/PFKFB4/PFKP/PFKL/PFKFB3/HK2/MYC/ALDOC/ALDOA/-/PFKFB2/PGAM4/HTR2A/ACTN3	22	3	ENSG00000123836/ENSG00000102468/ENSG00000248746	19	ENSG00000067225/ENSG00000074800/ENSG00000134333/ENSG00000111669/ENSG00000102144/ENSG00000171314/ENSG00000111674/ENSG00000105220/ENSG00000168209/ENSG00000114268/ENSG00000067057/ENSG00000141959/ENSG00000170525/ENSG00000159399/ENSG00000136997/ENSG00000109107/ENSG00000149925/novel.388/ENSG00000226784
BP	GO:0046939	nucleotide phosphorylation	25/1106	117/13811	4.69584370901982e-06	0.000447881	ENSG00000067225/ENSG00000074800/ENSG00000134333/ENSG00000111669/ENSG00000102144/ENSG00000171314/ENSG00000111674/ENSG00000105220/ENSG00000168209/ENSG00000114268/ENSG00000162433/ENSG00000067057/ENSG00000141959/ENSG00000170525/ENSG00000004455/ENSG00000159399/ENSG00000136997/ENSG00000109107/ENSG00000239672/ENSG00000149925/novel.388/ENSG00000123836/ENSG00000226784/ENSG00000102468/ENSG00000248746	PKM/ENO1/LDHA/TPI1/PGK1/PGAM1/ENO2/GPI/DDIT4/PFKFB4/AK4/PFKP/PFKL/PFKFB3/AK2/HK2/MYC/ALDOC/NME1/ALDOA/-/PFKFB2/PGAM4/HTR2A/ACTN3	25	3	ENSG00000123836/ENSG00000102468/ENSG00000248746	22	ENSG00000067225/ENSG00000074800/ENSG00000134333/ENSG00000111669/ENSG00000102144/ENSG00000171314/ENSG00000111674/ENSG00000105220/ENSG00000168209/ENSG00000114268/ENSG00000162433/ENSG00000067057/ENSG00000141959/ENSG00000170525/ENSG00000004455/ENSG00000159399/ENSG00000136997/ENSG00000109107/ENSG00000239672/ENSG00000149925/novel.388/ENSG00000226784
BP	GO:0051962	positive regulation of nervous system development	59/1106	405/13811	4.70216477904001e-06	0.000447881	ENSG00000044574/ENSG00000138623/ENSG00000116584/ENSG00000006327/ENSG00000145147/ENSG00000110047/ENSG00000128342/ENSG00000169032/ENSG00000184371/ENSG00000136848/ENSG00000147852/ENSG00000120833/ENSG00000136997/ENSG00000180914/ENSG00000185070/ENSG00000171617/ENSG00000167191/ENSG00000107984/ENSG00000239672/ENSG00000157168/ENSG00000108960/ENSG00000164850/ENSG00000183049/ENSG00000135744/ENSG00000174804…	HSPA5/SEMA7A/ARHGEF2/TNFRSF12A/SLIT2/EHD1/LIF/MAP2K1/CSF1/DAB2IP/VLDLR/SOCS2/MYC/OXTR/FLRT2/ENC1/GPRC5B/DKK1/NME1/NRG1/MMD/GPER1/CAMK1D/AGT/FZD4/BMP2/CDH4/MEF2C/BMP4/EPHB1/LRRTM2/SCN1B/LRRN3/BMP6/LRRTM3/APOE/ITPKA/NLGN3/NTRK3/NTN1/RGMA/CNTN1/RIMS1/ATP8A2/PPARG/HES1/RIMS2/RND2/DSCAM/HEYL/MIR222/GJC2/ANKRD1/EEF2K/NRCAM/PAK3/CPNE5/GFAP/TUBB2B	59	26	ENSG00000128342/ENSG00000184371/ENSG00000136848/ENSG00000120833/ENSG00000185070/ENSG00000167191/ENSG00000108960/ENSG00000135744/ENSG00000174804/ENSG00000125845/ENSG00000081189/ENSG00000125378/ENSG00000105711/ENSG00000173114/ENSG00000153162/ENSG00000130203/ENSG00000196338/ENSG00000065320/ENSG00000182175/ENSG00000132932/ENSG00000132170/ENSG00000114315/ENSG00000176406/ENSG00000108830/ENSG00000163909…	33	ENSG00000044574/ENSG00000138623/ENSG00000116584/ENSG00000006327/ENSG00000145147/ENSG00000110047/ENSG00000169032/ENSG00000147852/ENSG00000136997/ENSG00000180914/ENSG00000171617/ENSG00000107984/ENSG00000239672/ENSG00000157168/ENSG00000164850/ENSG00000183049/ENSG00000179242/ENSG00000154928/ENSG00000146006/ENSG00000198739/ENSG00000137825/ENSG00000140538/ENSG00000018236/ENSG00000079841/ENSG00000171587…
BP	GO:0034308	primary alcohol metabolic process	14/1106	44/13811	4.80742491646271e-06	0.000449267	ENSG00000138061/ENSG00000072210/ENSG00000135437/ENSG00000196139/ENSG00000121039/ENSG00000110721/ENSG00000154930/ENSG00000196616/ENSG00000198075/ENSG00000173597/ENSG00000198074/ENSG00000153982/ENSG00000163803/ENSG00000062282	CYP1B1/ALDH3A2/RDH5/AKR1C3/RDH10/CHKA/ACSS1/ADH1B/SULT1C4/SULT1B1/AKR1B10/GDPD1/PLB1/DGAT2	14	12	ENSG00000138061/ENSG00000072210/ENSG00000196139/ENSG00000121039/ENSG00000110721/ENSG00000154930/ENSG00000196616/ENSG00000198075/ENSG00000198074/ENSG00000153982/ENSG00000163803/ENSG00000062282	2	ENSG00000135437/ENSG00000173597
BP	GO:0006757	ATP generation from ADP	22/1106	96/13811	5.22616300439994e-06	0.000479355	ENSG00000067225/ENSG00000074800/ENSG00000134333/ENSG00000111669/ENSG00000102144/ENSG00000171314/ENSG00000111674/ENSG00000105220/ENSG00000168209/ENSG00000114268/ENSG00000067057/ENSG00000141959/ENSG00000170525/ENSG00000159399/ENSG00000136997/ENSG00000109107/ENSG00000149925/novel.388/ENSG00000123836/ENSG00000226784/ENSG00000102468/ENSG00000248746	PKM/ENO1/LDHA/TPI1/PGK1/PGAM1/ENO2/GPI/DDIT4/PFKFB4/PFKP/PFKL/PFKFB3/HK2/MYC/ALDOC/ALDOA/-/PFKFB2/PGAM4/HTR2A/ACTN3	22	3	ENSG00000123836/ENSG00000102468/ENSG00000248746	19	ENSG00000067225/ENSG00000074800/ENSG00000134333/ENSG00000111669/ENSG00000102144/ENSG00000171314/ENSG00000111674/ENSG00000105220/ENSG00000168209/ENSG00000114268/ENSG00000067057/ENSG00000141959/ENSG00000170525/ENSG00000159399/ENSG00000136997/ENSG00000109107/ENSG00000149925/novel.388/ENSG00000226784
BP	GO:0072012	glomerulus vasculature development	9/1106	19/13811	5.79526179322676e-06	0.00052189	ENSG00000120738/ENSG00000118526/ENSG00000166396/ENSG00000143867/ENSG00000125378/ENSG00000170962/ENSG00000114315/ENSG00000177464/ENSG00000174059	EGR1/TCF21/SERPINB7/OSR1/BMP4/PDGFD/HES1/GPR4/CD34	9	6	ENSG00000118526/ENSG00000125378/ENSG00000170962/ENSG00000114315/ENSG00000177464/ENSG00000174059	3	ENSG00000120738/ENSG00000166396/ENSG00000143867
BP	GO:0006165	nucleoside diphosphate phosphorylation	24/1106	112/13811	6.87254977002675e-06	0.000607852	ENSG00000067225/ENSG00000074800/ENSG00000134333/ENSG00000111669/ENSG00000102144/ENSG00000171314/ENSG00000111674/ENSG00000105220/ENSG00000168209/ENSG00000114268/ENSG00000162433/ENSG00000067057/ENSG00000141959/ENSG00000170525/ENSG00000159399/ENSG00000136997/ENSG00000109107/ENSG00000239672/ENSG00000149925/novel.388/ENSG00000123836/ENSG00000226784/ENSG00000102468/ENSG00000248746	PKM/ENO1/LDHA/TPI1/PGK1/PGAM1/ENO2/GPI/DDIT4/PFKFB4/AK4/PFKP/PFKL/PFKFB3/HK2/MYC/ALDOC/NME1/ALDOA/-/PFKFB2/PGAM4/HTR2A/ACTN3	24	3	ENSG00000123836/ENSG00000102468/ENSG00000248746	21	ENSG00000067225/ENSG00000074800/ENSG00000134333/ENSG00000111669/ENSG00000102144/ENSG00000171314/ENSG00000111674/ENSG00000105220/ENSG00000168209/ENSG00000114268/ENSG00000162433/ENSG00000067057/ENSG00000141959/ENSG00000170525/ENSG00000159399/ENSG00000136997/ENSG00000109107/ENSG00000239672/ENSG00000149925/novel.388/ENSG00000226784
BP	GO:0042866	pyruvate biosynthetic process	22/1106	98/13811	7.46614577506809e-06	0.000648769	ENSG00000067225/ENSG00000074800/ENSG00000134333/ENSG00000111669/ENSG00000102144/ENSG00000171314/ENSG00000111674/ENSG00000105220/ENSG00000168209/ENSG00000114268/ENSG00000067057/ENSG00000141959/ENSG00000170525/ENSG00000159399/ENSG00000136997/ENSG00000109107/ENSG00000149925/novel.388/ENSG00000123836/ENSG00000226784/ENSG00000102468/ENSG00000248746	PKM/ENO1/LDHA/TPI1/PGK1/PGAM1/ENO2/GPI/DDIT4/PFKFB4/PFKP/PFKL/PFKFB3/HK2/MYC/ALDOC/ALDOA/-/PFKFB2/PGAM4/HTR2A/ACTN3	22	3	ENSG00000123836/ENSG00000102468/ENSG00000248746	19	ENSG00000067225/ENSG00000074800/ENSG00000134333/ENSG00000111669/ENSG00000102144/ENSG00000171314/ENSG00000111674/ENSG00000105220/ENSG00000168209/ENSG00000114268/ENSG00000067057/ENSG00000141959/ENSG00000170525/ENSG00000159399/ENSG00000136997/ENSG00000109107/ENSG00000149925/novel.388/ENSG00000226784
BP	GO:0097237	cellular response to toxic substance	34/1106	191/13811	7.78124694119993e-06	0.000664492	ENSG00000181019/ENSG00000176171/ENSG00000112096/ENSG00000138061/ENSG00000198431/ENSG00000135046/ENSG00000073756/ENSG00000183010/ENSG00000136997/ENSG00000104687/ENSG00000120738/ENSG00000166484/ENSG00000119508/ENSG00000136244/ENSG00000118503/ENSG00000161544/ENSG00000156711/ENSG00000127528/ENSG00000121281/ENSG00000131979/ENSG00000109610/ENSG00000100292/ENSG00000271303/ENSG00000170962/ENSG00000122378…	NQO1/BNIP3/SOD2/CYP1B1/TXNRD1/ANXA1/PTGS2/PYCR1/MYC/GSR/EGR1/MAPK7/NR4A3/IL6/TNFAIP3/CYGB/MAPK13/KLF2/ADCY7/GCH1/SOD3/HMOX1/SRXN1/PDGFD/FAM213A/GSTO2/MT3/ABCB4/APOE/FOXO1/DUOX2/PXDNL/CD36/GSTA1	34	23	ENSG00000181019/ENSG00000112096/ENSG00000138061/ENSG00000198431/ENSG00000073756/ENSG00000104687/ENSG00000119508/ENSG00000136244/ENSG00000118503/ENSG00000161544/ENSG00000156711/ENSG00000131979/ENSG00000109610/ENSG00000100292/ENSG00000271303/ENSG00000170962/ENSG00000122378/ENSG00000065621/ENSG00000005471/ENSG00000130203/ENSG00000150907/ENSG00000140279/ENSG00000135218	11	ENSG00000176171/ENSG00000135046/ENSG00000183010/ENSG00000136997/ENSG00000120738/ENSG00000166484/ENSG00000127528/ENSG00000121281/ENSG00000087250/ENSG00000147485/ENSG00000243955
BP	GO:0006090	pyruvate metabolic process	26/1106	128/13811	8.10487300670382e-06	0.000680397	ENSG00000067225/ENSG00000074800/ENSG00000134333/ENSG00000111669/ENSG00000102144/ENSG00000171314/ENSG00000111674/ENSG00000105220/ENSG00000168209/ENSG00000114268/ENSG00000152256/ENSG00000067057/ENSG00000141959/ENSG00000170525/ENSG00000141526/ENSG00000159399/ENSG00000136997/ENSG00000109107/ENSG00000119508/ENSG00000149925/novel.388/ENSG00000123836/ENSG00000172497/ENSG00000226784/ENSG00000102468/ENSG0…	PKM/ENO1/LDHA/TPI1/PGK1/PGAM1/ENO2/GPI/DDIT4/PFKFB4/PDK1/PFKP/PFKL/PFKFB3/SLC16A3/HK2/MYC/ALDOC/NR4A3/ALDOA/-/PFKFB2/ACOT12/PGAM4/HTR2A/ACTN3	26	5	ENSG00000119508/ENSG00000123836/ENSG00000172497/ENSG00000102468/ENSG00000248746	21	ENSG00000067225/ENSG00000074800/ENSG00000134333/ENSG00000111669/ENSG00000102144/ENSG00000171314/ENSG00000111674/ENSG00000105220/ENSG00000168209/ENSG00000114268/ENSG00000152256/ENSG00000067057/ENSG00000141959/ENSG00000170525/ENSG00000141526/ENSG00000159399/ENSG00000136997/ENSG00000109107/ENSG00000149925/novel.388/ENSG00000226784
BP	GO:0034754	cellular hormone metabolic process	20/1106	85/13811	9.09792601941232e-06	0.000751034	ENSG00000138061/ENSG00000187134/ENSG00000085662/ENSG00000120738/ENSG00000087076/ENSG00000135437/ENSG00000151632/ENSG00000196139/ENSG00000121039/ENSG00000125845/ENSG00000137869/ENSG00000005379/ENSG00000153162/ENSG00000104826/ENSG00000081051/ENSG00000025423/ENSG00000187553/ENSG00000163803/ENSG00000062282/ENSG00000140459	CYP1B1/AKR1C1/AKR1B1/EGR1/HSD17B14/RDH5/AKR1C2/AKR1C3/RDH10/BMP2/CYP19A1/TSPOAP1/BMP6/LHB/AFP/HSD17B6/CYP26C1/PLB1/DGAT2/CYP11A1	20	16	ENSG00000138061/ENSG00000187134/ENSG00000085662/ENSG00000087076/ENSG00000151632/ENSG00000196139/ENSG00000121039/ENSG00000125845/ENSG00000137869/ENSG00000005379/ENSG00000153162/ENSG00000104826/ENSG00000025423/ENSG00000163803/ENSG00000062282/ENSG00000140459	4	ENSG00000120738/ENSG00000135437/ENSG00000081051/ENSG00000187553
BP	GO:0097529	myeloid leukocyte migration	25/1106	122/13811	1.02434396050543e-05	0.000831044	ENSG00000106366/ENSG00000135046/ENSG00000157227/ENSG00000115594/ENSG00000145147/ENSG00000184371/ENSG00000108691/ENSG00000136244/ENSG00000160712/ENSG00000183049/ENSG00000173531/ENSG00000171951/ENSG00000137869/ENSG00000134830/ENSG00000019582/ENSG00000170962/ENSG00000166923/ENSG00000163739/ENSG00000035664/ENSG00000169429/ENSG00000119630/ENSG00000124875/ENSG00000169071/ENSG00000127507/ENSG00000136160	SERPINE1/ANXA1/MMP14/IL1R1/SLIT2/CSF1/CCL2/IL6/IL6R/CAMK1D/MST1/SCG2/CYP19A1/C5AR2/CD74/PDGFD/GREM1/CXCL1/DAPK2/CXCL8/PGF/CXCL6/ROR2/ADGRE2/EDNRB	25	21	ENSG00000157227/ENSG00000115594/ENSG00000184371/ENSG00000108691/ENSG00000136244/ENSG00000160712/ENSG00000173531/ENSG00000171951/ENSG00000137869/ENSG00000134830/ENSG00000019582/ENSG00000170962/ENSG00000166923/ENSG00000163739/ENSG00000035664/ENSG00000169429/ENSG00000119630/ENSG00000124875/ENSG00000169071/ENSG00000127507/ENSG00000136160	4	ENSG00000106366/ENSG00000135046/ENSG00000145147/ENSG00000183049
BP	GO:0050678	regulation of epithelial cell proliferation	44/1106	279/13811	1.04027320963506e-05	0.000831044	ENSG00000105974/ENSG00000119138/ENSG00000140285/ENSG00000177606/ENSG00000116285/ENSG00000135821/ENSG00000183691/ENSG00000170961/ENSG00000171388/ENSG00000185551/ENSG00000136848/ENSG00000115415/ENSG00000136997/ENSG00000170873/ENSG00000126561/ENSG00000119508/ENSG00000117525/ENSG00000125968/ENSG00000118503/ENSG00000239672/ENSG00000139567/ENSG00000113578/ENSG00000173531/ENSG00000123358/ENSG00000125845…	CAV1/KLF9/FGF7/JUN/ERRFI1/GLUL/NOG/HAS2/APLN/NR2F2/DAB2IP/STAT1/MYC/MTSS1/STAT5A/NR4A3/F3/ID1/TNFAIP3/NME1/ACVRL1/FGF1/MST1/NR4A1/BMP2/OSR1/MEF2C/SCG2/HMOX1/BMP4/C5AR2/BMP6/APOE/PGF/CTSV/PPARG/VASH2/TINF2/HES1/AGTR1/EDNRB/MIR222/NOD2/TGM1	44	29	ENSG00000119138/ENSG00000140285/ENSG00000135821/ENSG00000136848/ENSG00000115415/ENSG00000170873/ENSG00000126561/ENSG00000119508/ENSG00000118503/ENSG00000139567/ENSG00000173531/ENSG00000123358/ENSG00000125845/ENSG00000081189/ENSG00000171951/ENSG00000100292/ENSG00000125378/ENSG00000134830/ENSG00000153162/ENSG00000130203/ENSG00000119630/ENSG00000136943/ENSG00000132170/ENSG00000143494/ENSG00000092330…	15	ENSG00000105974/ENSG00000177606/ENSG00000116285/ENSG00000183691/ENSG00000170961/ENSG00000171388/ENSG00000185551/ENSG00000136997/ENSG00000117525/ENSG00000125968/ENSG00000239672/ENSG00000113578/ENSG00000143867/ENSG00000207725/ENSG00000092295
BP	GO:0008207	C21-steroid hormone metabolic process	11/1106	30/13811	1.08687703148729e-05	0.000854492	ENSG00000187134/ENSG00000085662/ENSG00000120738/ENSG00000151632/ENSG00000196139/ENSG00000125845/ENSG00000005379/ENSG00000153162/ENSG00000104826/ENSG00000081051/ENSG00000140459	AKR1C1/AKR1B1/EGR1/AKR1C2/AKR1C3/BMP2/TSPOAP1/BMP6/LHB/AFP/CYP11A1	11	9	ENSG00000187134/ENSG00000085662/ENSG00000151632/ENSG00000196139/ENSG00000125845/ENSG00000005379/ENSG00000153162/ENSG00000104826/ENSG00000140459	2	ENSG00000120738/ENSG00000081051
BP	GO:0009636	response to toxic substance	58/1106	407/13811	1.11675404982162e-05	0.000864263	ENSG00000134333/ENSG00000181019/ENSG00000176171/ENSG00000112096/ENSG00000138061/ENSG00000198431/ENSG00000135046/ENSG00000177606/ENSG00000124762/ENSG00000073756/ENSG00000120129/ENSG00000183010/ENSG00000092068/ENSG00000041982/ENSG00000115415/ENSG00000136997/ENSG00000104687/ENSG00000143819/ENSG00000180914/ENSG00000120738/ENSG00000166484/ENSG00000119508/ENSG00000183023/ENSG00000136244/ENSG00000048052…	LDHA/NQO1/BNIP3/SOD2/CYP1B1/TXNRD1/ANXA1/JUN/CDKN1A/PTGS2/DUSP1/PYCR1/SLC7A8/TNC/STAT1/MYC/GSR/EPHX1/OXTR/EGR1/MAPK7/NR4A3/SLC8A1/IL6/HDAC9/SNN/TNFAIP3/CYGB/ICAM1/MAPK13/KLF2/ADCY7/CHKA/GCH1/NR4A2/SOD3/CLDN7/HMOX1/ASNS/SRXN1/PDGFD/FAM213A/SCN1B/MARC2/GSTO2/MT3/ABCB4/APOE/FOXO1/NTRK3/CD27/GJC2/DUOX2/GRIN1/PXDNL/CD36/CD14/GSTA1	58	37	ENSG00000181019/ENSG00000112096/ENSG00000138061/ENSG00000198431/ENSG00000124762/ENSG00000073756/ENSG00000092068/ENSG00000115415/ENSG00000104687/ENSG00000143819/ENSG00000119508/ENSG00000136244/ENSG00000048052/ENSG00000184602/ENSG00000118503/ENSG00000161544/ENSG00000090339/ENSG00000156711/ENSG00000110721/ENSG00000131979/ENSG00000153234/ENSG00000109610/ENSG00000181885/ENSG00000100292/ENSG00000271303…	21	ENSG00000134333/ENSG00000176171/ENSG00000135046/ENSG00000177606/ENSG00000120129/ENSG00000183010/ENSG00000041982/ENSG00000136997/ENSG00000180914/ENSG00000120738/ENSG00000166484/ENSG00000183023/ENSG00000127528/ENSG00000121281/ENSG00000070669/ENSG00000087250/ENSG00000140538/ENSG00000198835/ENSG00000176884/ENSG00000147485/ENSG00000243955
BP	GO:0005996	monosaccharide metabolic process	38/1106	228/13811	1.14753957546938e-05	0.000874425	ENSG00000067225/ENSG00000074800/ENSG00000111669/ENSG00000102144/ENSG00000146674/ENSG00000171314/ENSG00000111674/ENSG00000105220/ENSG00000114268/ENSG00000152256/ENSG00000117394/ENSG00000067057/ENSG00000141959/ENSG00000170525/ENSG00000085662/ENSG00000141753/ENSG00000163931/ENSG00000159399/ENSG00000173918/ENSG00000142657/ENSG00000162337/ENSG00000136997/ENSG00000109107/ENSG00000149925/ENSG00000179163…	PKM/ENO1/TPI1/PGK1/IGFBP3/PGAM1/ENO2/GPI/PFKFB4/PDK1/SLC2A1/PFKP/PFKL/PFKFB3/AKR1B1/IGFBP4/TKT/HK2/C1QTNF1/PGD/LRP5/MYC/ALDOC/ALDOA/FUCA1/FABP5/PMAIP1/-/PFKFB2/POMC/OAS1/GSTO2/FOXO1/DHDH/GAL3ST3/PGAM4/DGAT2/ACTN3	38	16	ENSG00000085662/ENSG00000141753/ENSG00000163931/ENSG00000173918/ENSG00000142657/ENSG00000162337/ENSG00000179163/ENSG00000123836/ENSG00000115138/ENSG00000089127/ENSG00000065621/ENSG00000150907/ENSG00000104808/ENSG00000175229/ENSG00000062282/ENSG00000248746	22	ENSG00000067225/ENSG00000074800/ENSG00000111669/ENSG00000102144/ENSG00000146674/ENSG00000171314/ENSG00000111674/ENSG00000105220/ENSG00000114268/ENSG00000152256/ENSG00000117394/ENSG00000067057/ENSG00000141959/ENSG00000170525/ENSG00000159399/ENSG00000136997/ENSG00000109107/ENSG00000149925/ENSG00000164687/ENSG00000141682/novel.388/ENSG00000226784
BP	GO:0010035	response to inorganic substance	61/1106	436/13811	1.18992876566988e-05	0.000892987	ENSG00000134333/ENSG00000134013/ENSG00000105974/ENSG00000044574/ENSG00000181019/ENSG00000176171/ENSG00000112096/ENSG00000138061/ENSG00000105220/ENSG00000141458/ENSG00000198431/ENSG00000135046/ENSG00000148344/ENSG00000177606/ENSG00000073756/ENSG00000120129/ENSG00000071967/ENSG00000104419/ENSG00000085662/ENSG00000135766/ENSG00000183010/ENSG00000196365/ENSG00000115415/ENSG00000136997/ENSG00000166484…	LDHA/LOXL2/CAV1/HSPA5/NQO1/BNIP3/SOD2/CYP1B1/GPI/NPC1/TXNRD1/ANXA1/PTGES/JUN/PTGS2/DUSP1/CYBRD1/NDRG1/AKR1B1/EGLN1/PYCR1/LONP1/STAT1/MYC/MAPK7/NR4A3/SLC8A1/SLC40A1/IL6/ADPRHL2/TNFAIP3/ICAM1/ITPKB/MAPK13/KLF2/AKR1C3/HOMER1/GCH1/SOD3/MEF2C/TFR2/CARF/HMOX1/PDGFD/BMP6/EEF1A2/MT3/GIPR/ABCB4/HAAO/FOXO1/SNCB/CACNA1G/MT1X/SLC25A24/SNCA/EEF2K/CRIP1/CD36/CD14/GUCY1B1	61	36	ENSG00000181019/ENSG00000112096/ENSG00000138061/ENSG00000141458/ENSG00000198431/ENSG00000148344/ENSG00000073756/ENSG00000071967/ENSG00000085662/ENSG00000115415/ENSG00000119508/ENSG00000138449/ENSG00000136244/ENSG00000118503/ENSG00000090339/ENSG00000143772/ENSG00000156711/ENSG00000196139/ENSG00000131979/ENSG00000109610/ENSG00000081189/ENSG00000138380/ENSG00000100292/ENSG00000170962/ENSG00000153162…	25	ENSG00000134333/ENSG00000134013/ENSG00000105974/ENSG00000044574/ENSG00000176171/ENSG00000105220/ENSG00000135046/ENSG00000177606/ENSG00000120129/ENSG00000104419/ENSG00000135766/ENSG00000183010/ENSG00000196365/ENSG00000136997/ENSG00000166484/ENSG00000183023/ENSG00000116863/ENSG00000127528/ENSG00000152413/ENSG00000106327/ENSG00000087250/ENSG00000074317/ENSG00000187193/ENSG00000085491/ENSG00000103319
BP	GO:0040017	positive regulation of locomotion	60/1106	427/13811	1.22614551730084e-05	0.000906433	ENSG00000106366/ENSG00000044574/ENSG00000135046/ENSG00000140285/ENSG00000177606/ENSG00000073756/ENSG00000157227/ENSG00000108854/ENSG00000115594/ENSG00000116584/ENSG00000136235/ENSG00000145147/ENSG00000103888/ENSG00000184371/ENSG00000170961/ENSG00000136848/ENSG00000136997/ENSG00000103241/ENSG00000126561/ENSG00000117525/ENSG00000183023/ENSG00000136244/ENSG00000048052/ENSG00000090339/ENSG00000123610…	SERPINE1/HSPA5/ANXA1/FGF7/JUN/PTGS2/MMP14/SMURF2/IL1R1/ARHGEF2/GPNMB/SLIT2/CEMIP/CSF1/HAS2/DAB2IP/MYC/FOXF1/STAT5A/F3/SLC8A1/IL6/HDAC9/ICAM1/TNFAIP6/PDPN/GPER1/IL6R/HBEGF/CAMK1D/FGF1/AGT/BMP2/CD274/PODXL/CLDN7/SCG2/TCAF2/HMOX1/BMP4/CD74/PDGFD/CXCL1/DAPK2/CXCL8/PGF/NTRK3/NTN1/CXCL6/ROR2/ZP3/DSCAM/MIR222/TNFSF18/CORO1A/PAK3/PGAM4/FGR/MIR210/TUBB2B	60	33	ENSG00000140285/ENSG00000073756/ENSG00000157227/ENSG00000115594/ENSG00000136235/ENSG00000103888/ENSG00000184371/ENSG00000136848/ENSG00000103241/ENSG00000126561/ENSG00000136244/ENSG00000048052/ENSG00000090339/ENSG00000123610/ENSG00000162493/ENSG00000160712/ENSG00000135744/ENSG00000125845/ENSG00000181885/ENSG00000171951/ENSG00000100292/ENSG00000125378/ENSG00000019582/ENSG00000170962/ENSG00000163739…	27	ENSG00000106366/ENSG00000044574/ENSG00000135046/ENSG00000177606/ENSG00000108854/ENSG00000116584/ENSG00000145147/ENSG00000170961/ENSG00000136997/ENSG00000117525/ENSG00000183023/ENSG00000164850/ENSG00000113070/ENSG00000183049/ENSG00000113578/ENSG00000120217/ENSG00000128567/ENSG00000170379/ENSG00000140538/ENSG00000171587/ENSG00000207725/ENSG00000120337/ENSG00000102879/ENSG00000077264/ENSG00000226784…
BP	GO:0072088	nephron epithelium morphogenesis	16/1106	60/13811	1.31625984998009e-05	0.000939693	ENSG00000128342/ENSG00000183691/ENSG00000115415/ENSG00000136997/ENSG00000118526/ENSG00000103449/ENSG00000113578/ENSG00000135744/ENSG00000126562/ENSG00000125845/ENSG00000143867/ENSG00000125378/ENSG00000166923/ENSG00000251493/ENSG00000119630/ENSG00000114315	LIF/NOG/STAT1/MYC/TCF21/SALL1/FGF1/AGT/WNK4/BMP2/OSR1/BMP4/GREM1/FOXD1/PGF/HES1	16	10	ENSG00000128342/ENSG00000115415/ENSG00000118526/ENSG00000103449/ENSG00000135744/ENSG00000125845/ENSG00000125378/ENSG00000166923/ENSG00000119630/ENSG00000114315	6	ENSG00000183691/ENSG00000136997/ENSG00000113578/ENSG00000126562/ENSG00000143867/ENSG00000251493
BP	GO:0015849	organic acid transport	39/1106	238/13811	1.32805341976212e-05	0.000939693	ENSG00000143847/ENSG00000135046/ENSG00000017483/ENSG00000168398/ENSG00000141526/ENSG00000187134/ENSG00000139514/ENSG00000092068/ENSG00000125257/ENSG00000136997/ENSG00000116711/ENSG00000108846/ENSG00000108932/ENSG00000079215/ENSG00000177542/ENSG00000214530/ENSG00000196517/ENSG00000135744/ENSG00000155465/ENSG00000178752/ENSG00000143867/ENSG00000163053/ENSG00000172345/ENSG00000005379/ENSG00000158296…	PPFIA4/ANXA1/SLC38A5/BDKRB2/SLC16A3/AKR1C1/SLC7A1/SLC7A8/ABCC4/MYC/PLA2G4A/ABCC3/SLC16A6/SLC1A3/SLC25A22/STARD10/SLC6A9/AGT/SLC7A7/ERFE/OSR1/SLC16A14/STARD5/TSPOAP1/SLC13A3/FOLR3/SLC26A4/ABCB4/APOE/SNAP25/APBA1/ADORA1/SLC6A17/RIMS1/PPARG/SNCA/CD36/SLC16A11/SLC10A4	39	26	ENSG00000168398/ENSG00000187134/ENSG00000092068/ENSG00000125257/ENSG00000116711/ENSG00000108846/ENSG00000108932/ENSG00000079215/ENSG00000214530/ENSG00000135744/ENSG00000155465/ENSG00000178752/ENSG00000163053/ENSG00000172345/ENSG00000005379/ENSG00000158296/ENSG00000110203/ENSG00000005471/ENSG00000130203/ENSG00000132639/ENSG00000107282/ENSG00000163485/ENSG00000132170/ENSG00000145335/ENSG00000135218…	13	ENSG00000143847/ENSG00000135046/ENSG00000017483/ENSG00000141526/ENSG00000139514/ENSG00000136997/ENSG00000177542/ENSG00000196517/ENSG00000143867/ENSG00000091137/ENSG00000197106/ENSG00000079841/ENSG00000145248
BP	GO:0046942	carboxylic acid transport	39/1106	238/13811	1.32805341976212e-05	0.000939693	ENSG00000143847/ENSG00000135046/ENSG00000017483/ENSG00000168398/ENSG00000141526/ENSG00000187134/ENSG00000139514/ENSG00000092068/ENSG00000125257/ENSG00000136997/ENSG00000116711/ENSG00000108846/ENSG00000108932/ENSG00000079215/ENSG00000177542/ENSG00000214530/ENSG00000196517/ENSG00000135744/ENSG00000155465/ENSG00000178752/ENSG00000143867/ENSG00000163053/ENSG00000172345/ENSG00000005379/ENSG00000158296…	PPFIA4/ANXA1/SLC38A5/BDKRB2/SLC16A3/AKR1C1/SLC7A1/SLC7A8/ABCC4/MYC/PLA2G4A/ABCC3/SLC16A6/SLC1A3/SLC25A22/STARD10/SLC6A9/AGT/SLC7A7/ERFE/OSR1/SLC16A14/STARD5/TSPOAP1/SLC13A3/FOLR3/SLC26A4/ABCB4/APOE/SNAP25/APBA1/ADORA1/SLC6A17/RIMS1/PPARG/SNCA/CD36/SLC16A11/SLC10A4	39	26	ENSG00000168398/ENSG00000187134/ENSG00000092068/ENSG00000125257/ENSG00000116711/ENSG00000108846/ENSG00000108932/ENSG00000079215/ENSG00000214530/ENSG00000135744/ENSG00000155465/ENSG00000178752/ENSG00000163053/ENSG00000172345/ENSG00000005379/ENSG00000158296/ENSG00000110203/ENSG00000005471/ENSG00000130203/ENSG00000132639/ENSG00000107282/ENSG00000163485/ENSG00000132170/ENSG00000145335/ENSG00000135218…	13	ENSG00000143847/ENSG00000135046/ENSG00000017483/ENSG00000141526/ENSG00000139514/ENSG00000136997/ENSG00000177542/ENSG00000196517/ENSG00000143867/ENSG00000091137/ENSG00000197106/ENSG00000079841/ENSG00000145248
BP	GO:0030855	epithelial cell differentiation	66/1106	486/13811	1.41123826098834e-05	0.000984488	ENSG00000106366/ENSG00000102144/ENSG00000105974/ENSG00000135046/ENSG00000177606/ENSG00000124762/ENSG00000116285/ENSG00000187134/ENSG00000124766/ENSG00000128342/ENSG00000169032/ENSG00000185551/ENSG00000115415/ENSG00000109107/ENSG00000170873/ENSG00000101384/ENSG00000103241/ENSG00000118526/ENSG00000125968/ENSG00000090339/ENSG00000221926/ENSG00000157168/ENSG00000139567/ENSG00000103449/ENSG00000127528…	SERPINE1/PGK1/CAV1/ANXA1/JUN/CDKN1A/ERRFI1/AKR1C1/SOX4/LIF/MAP2K1/NR2F2/STAT1/ALDOC/MTSS1/JAG1/FOXF1/TCF21/ID1/ICAM1/TRIM16/NRG1/ACVRL1/SALL1/KLF2/AKR1C2/PDPN/AKR1C3/WNT7B/BMP2/PPL/OSR1/MEF2C/KRT18/PODXL/HHEX/KRT34/KRT80/BMP4/MAF/GREM1/KRT15/PKP1/BMP6/KLF15/IRF6/PDZD7/KLF5/SPINT2/KRT14/NTRK3/E2F8/CTSV/FRZB/PDE2A/PPARG/HES1/CYP27B1/GPR4/SULT1B1/PTPRQ/CD34/LCE2A/THRB/TGM1/GSTA1	66	35	ENSG00000124762/ENSG00000187134/ENSG00000124766/ENSG00000128342/ENSG00000115415/ENSG00000170873/ENSG00000101384/ENSG00000103241/ENSG00000118526/ENSG00000090339/ENSG00000221926/ENSG00000139567/ENSG00000103449/ENSG00000151632/ENSG00000162493/ENSG00000196139/ENSG00000125845/ENSG00000081189/ENSG00000152804/ENSG00000125378/ENSG00000178573/ENSG00000166923/ENSG00000153162/ENSG00000163884/ENSG00000117595…	31	ENSG00000106366/ENSG00000102144/ENSG00000105974/ENSG00000135046/ENSG00000177606/ENSG00000116285/ENSG00000169032/ENSG00000185551/ENSG00000109107/ENSG00000125968/ENSG00000157168/ENSG00000127528/ENSG00000188064/ENSG00000118898/ENSG00000143867/ENSG00000111057/ENSG00000128567/ENSG00000131737/ENSG00000167767/ENSG00000171346/ENSG00000081277/ENSG00000102554/ENSG00000186847/ENSG00000140538/ENSG00000129173…
BP	GO:0072210	metanephric nephron development	11/1106	31/13811	1.56337669923086e-05	0.00106525	ENSG00000128342/ENSG00000115415/ENSG00000120738/ENSG00000118526/ENSG00000103449/ENSG00000143867/ENSG00000125378/ENSG00000166923/ENSG00000251493/ENSG00000114315/ENSG00000174059	LIF/STAT1/EGR1/TCF21/SALL1/OSR1/BMP4/GREM1/FOXD1/HES1/CD34	11	8	ENSG00000128342/ENSG00000115415/ENSG00000118526/ENSG00000103449/ENSG00000125378/ENSG00000166923/ENSG00000114315/ENSG00000174059	3	ENSG00000120738/ENSG00000143867/ENSG00000251493
BP	GO:0061437	renal system vasculature development	9/1106	21/13811	1.59152538905504e-05	0.00106525	ENSG00000120738/ENSG00000118526/ENSG00000166396/ENSG00000143867/ENSG00000125378/ENSG00000170962/ENSG00000114315/ENSG00000177464/ENSG00000174059	EGR1/TCF21/SERPINB7/OSR1/BMP4/PDGFD/HES1/GPR4/CD34	9	6	ENSG00000118526/ENSG00000125378/ENSG00000170962/ENSG00000114315/ENSG00000177464/ENSG00000174059	3	ENSG00000120738/ENSG00000166396/ENSG00000143867
BP	GO:0061440	kidney vasculature development	9/1106	21/13811	1.59152538905504e-05	0.00106525	ENSG00000120738/ENSG00000118526/ENSG00000166396/ENSG00000143867/ENSG00000125378/ENSG00000170962/ENSG00000114315/ENSG00000177464/ENSG00000174059	EGR1/TCF21/SERPINB7/OSR1/BMP4/PDGFD/HES1/GPR4/CD34	9	6	ENSG00000118526/ENSG00000125378/ENSG00000170962/ENSG00000114315/ENSG00000177464/ENSG00000174059	3	ENSG00000120738/ENSG00000166396/ENSG00000143867
BP	GO:0072028	nephron morphogenesis	16/1106	61/13811	1.65314317354238e-05	0.00108948	ENSG00000128342/ENSG00000183691/ENSG00000115415/ENSG00000136997/ENSG00000118526/ENSG00000103449/ENSG00000113578/ENSG00000135744/ENSG00000126562/ENSG00000125845/ENSG00000143867/ENSG00000125378/ENSG00000166923/ENSG00000251493/ENSG00000119630/ENSG00000114315	LIF/NOG/STAT1/MYC/TCF21/SALL1/FGF1/AGT/WNK4/BMP2/OSR1/BMP4/GREM1/FOXD1/PGF/HES1	16	10	ENSG00000128342/ENSG00000115415/ENSG00000118526/ENSG00000103449/ENSG00000135744/ENSG00000125845/ENSG00000125378/ENSG00000166923/ENSG00000119630/ENSG00000114315	6	ENSG00000183691/ENSG00000136997/ENSG00000113578/ENSG00000126562/ENSG00000143867/ENSG00000251493
BP	GO:0019362	pyridine nucleotide metabolic process	30/1106	165/13811	1.71608796927286e-05	0.00108948	ENSG00000067225/ENSG00000074800/ENSG00000134333/ENSG00000111669/ENSG00000102144/ENSG00000171314/ENSG00000111674/ENSG00000105220/ENSG00000168209/ENSG00000114268/ENSG00000067057/ENSG00000073756/ENSG00000141959/ENSG00000170525/ENSG00000163931/ENSG00000159399/ENSG00000142657/ENSG00000115919/ENSG00000136997/ENSG00000109107/ENSG00000149925/ENSG00000198805/ENSG00000103485/novel.388/ENSG00000123836/ENSG0…	PKM/ENO1/LDHA/TPI1/PGK1/PGAM1/ENO2/GPI/DDIT4/PFKFB4/PFKP/PTGS2/PFKL/PFKFB3/TKT/HK2/PGD/KYNU/MYC/ALDOC/ALDOA/PNP/QPRT/-/PFKFB2/HAAO/ASPDH/PGAM4/HTR2A/ACTN3	30	10	ENSG00000073756/ENSG00000163931/ENSG00000142657/ENSG00000115919/ENSG00000103485/ENSG00000123836/ENSG00000162882/ENSG00000204653/ENSG00000102468/ENSG00000248746	20	ENSG00000067225/ENSG00000074800/ENSG00000134333/ENSG00000111669/ENSG00000102144/ENSG00000171314/ENSG00000111674/ENSG00000105220/ENSG00000168209/ENSG00000114268/ENSG00000067057/ENSG00000141959/ENSG00000170525/ENSG00000159399/ENSG00000136997/ENSG00000109107/ENSG00000149925/ENSG00000198805/novel.388/ENSG00000226784
BP	GO:0046496	nicotinamide nucleotide metabolic process	30/1106	165/13811	1.71608796927286e-05	0.00108948	ENSG00000067225/ENSG00000074800/ENSG00000134333/ENSG00000111669/ENSG00000102144/ENSG00000171314/ENSG00000111674/ENSG00000105220/ENSG00000168209/ENSG00000114268/ENSG00000067057/ENSG00000073756/ENSG00000141959/ENSG00000170525/ENSG00000163931/ENSG00000159399/ENSG00000142657/ENSG00000115919/ENSG00000136997/ENSG00000109107/ENSG00000149925/ENSG00000198805/ENSG00000103485/novel.388/ENSG00000123836/ENSG0…	PKM/ENO1/LDHA/TPI1/PGK1/PGAM1/ENO2/GPI/DDIT4/PFKFB4/PFKP/PTGS2/PFKL/PFKFB3/TKT/HK2/PGD/KYNU/MYC/ALDOC/ALDOA/PNP/QPRT/-/PFKFB2/HAAO/ASPDH/PGAM4/HTR2A/ACTN3	30	10	ENSG00000073756/ENSG00000163931/ENSG00000142657/ENSG00000115919/ENSG00000103485/ENSG00000123836/ENSG00000162882/ENSG00000204653/ENSG00000102468/ENSG00000248746	20	ENSG00000067225/ENSG00000074800/ENSG00000134333/ENSG00000111669/ENSG00000102144/ENSG00000171314/ENSG00000111674/ENSG00000105220/ENSG00000168209/ENSG00000114268/ENSG00000067057/ENSG00000141959/ENSG00000170525/ENSG00000159399/ENSG00000136997/ENSG00000109107/ENSG00000149925/ENSG00000198805/novel.388/ENSG00000226784
BP	GO:0050679	positive regulation of epithelial cell proliferation	29/1106	157/13811	1.72984885355114e-05	0.00108948	ENSG00000140285/ENSG00000177606/ENSG00000135821/ENSG00000183691/ENSG00000170961/ENSG00000171388/ENSG00000136997/ENSG00000126561/ENSG00000119508/ENSG00000117525/ENSG00000125968/ENSG00000118503/ENSG00000239672/ENSG00000139567/ENSG00000113578/ENSG00000173531/ENSG00000123358/ENSG00000125845/ENSG00000143867/ENSG00000171951/ENSG00000100292/ENSG00000125378/ENSG00000134830/ENSG00000153162/ENSG00000119630…	FGF7/JUN/GLUL/NOG/HAS2/APLN/MYC/STAT5A/NR4A3/F3/ID1/TNFAIP3/NME1/ACVRL1/FGF1/MST1/NR4A1/BMP2/OSR1/SCG2/HMOX1/BMP4/C5AR2/BMP6/PGF/VASH2/AGTR1/NOD2/TGM1	29	18	ENSG00000140285/ENSG00000135821/ENSG00000126561/ENSG00000119508/ENSG00000118503/ENSG00000139567/ENSG00000173531/ENSG00000123358/ENSG00000125845/ENSG00000171951/ENSG00000100292/ENSG00000125378/ENSG00000134830/ENSG00000153162/ENSG00000119630/ENSG00000143494/ENSG00000144891/ENSG00000167207	11	ENSG00000177606/ENSG00000183691/ENSG00000170961/ENSG00000171388/ENSG00000136997/ENSG00000117525/ENSG00000125968/ENSG00000239672/ENSG00000113578/ENSG00000143867/ENSG00000092295
BP	GO:0051272	positive regulation of cellular component movement	58/1106	413/13811	1.73771230882024e-05	0.00108948	ENSG00000106366/ENSG00000044574/ENSG00000135046/ENSG00000140285/ENSG00000177606/ENSG00000073756/ENSG00000157227/ENSG00000108854/ENSG00000115594/ENSG00000116584/ENSG00000136235/ENSG00000103888/ENSG00000184371/ENSG00000170961/ENSG00000136848/ENSG00000136997/ENSG00000103241/ENSG00000126561/ENSG00000117525/ENSG00000183023/ENSG00000136244/ENSG00000048052/ENSG00000090339/ENSG00000123610/ENSG00000162493…	SERPINE1/HSPA5/ANXA1/FGF7/JUN/PTGS2/MMP14/SMURF2/IL1R1/ARHGEF2/GPNMB/CEMIP/CSF1/HAS2/DAB2IP/MYC/FOXF1/STAT5A/F3/SLC8A1/IL6/HDAC9/ICAM1/TNFAIP6/PDPN/GPER1/IL6R/HBEGF/CAMK1D/FGF1/AGT/BMP2/CD274/PODXL/CLDN7/TCAF2/HMOX1/BMP4/CD74/PDGFD/CXCL1/DAPK2/CXCL8/PGF/NTRK3/NTN1/CXCL6/ROR2/ZP3/DSCAM/MIR222/TNFSF18/CORO1A/PAK3/PGAM4/FGR/MIR210/TUBB2B	58	32	ENSG00000140285/ENSG00000073756/ENSG00000157227/ENSG00000115594/ENSG00000136235/ENSG00000103888/ENSG00000184371/ENSG00000136848/ENSG00000103241/ENSG00000126561/ENSG00000136244/ENSG00000048052/ENSG00000090339/ENSG00000123610/ENSG00000162493/ENSG00000160712/ENSG00000135744/ENSG00000125845/ENSG00000181885/ENSG00000100292/ENSG00000125378/ENSG00000019582/ENSG00000170962/ENSG00000163739/ENSG00000035664…	26	ENSG00000106366/ENSG00000044574/ENSG00000135046/ENSG00000177606/ENSG00000108854/ENSG00000116584/ENSG00000170961/ENSG00000136997/ENSG00000117525/ENSG00000183023/ENSG00000164850/ENSG00000113070/ENSG00000183049/ENSG00000113578/ENSG00000120217/ENSG00000128567/ENSG00000170379/ENSG00000140538/ENSG00000171587/ENSG00000207725/ENSG00000120337/ENSG00000102879/ENSG00000077264/ENSG00000226784/ENSG00000199038…
BP	GO:0032787	monocarboxylic acid metabolic process	67/1106	500/13811	1.88451963759943e-05	0.00116675	ENSG00000067225/ENSG00000074800/ENSG00000134333/ENSG00000111669/ENSG00000102144/ENSG00000105974/ENSG00000171314/ENSG00000111674/ENSG00000138061/ENSG00000105220/ENSG00000141458/ENSG00000168209/ENSG00000114268/ENSG00000152256/ENSG00000135046/ENSG00000148344/ENSG00000067057/ENSG00000073756/ENSG00000141959/ENSG00000170525/ENSG00000106853/ENSG00000141526/ENSG00000187134/ENSG00000149485/ENSG00000072210…	PKM/ENO1/LDHA/TPI1/PGK1/CAV1/PGAM1/ENO2/CYP1B1/GPI/NPC1/DDIT4/PFKFB4/PDK1/ANXA1/PTGES/PFKP/PTGS2/PFKL/PFKFB3/PTGR1/SLC16A3/AKR1C1/FADS1/ALDH3A2/HK2/PGD/CYP27A1/KYNU/MYC/ALDOC/PLA2G4A/STAT5A/NR4A3/CYGB/TRIB3/SLC1A3/PHYH/PLA2G4C/INSIG2/ALDOA/C3/AKR1C2/AKR1C3/-/RDH10/HSD3B7/ERFE/PFKFB2/ACOT1/ASNS/CD74/ACSS1/ELOVL3/CYP2S1/PTGDS/PPARG/SNCA/ACOT12/ACSM3/CYP26C1/CSPG5/PGAM4/HTR2A/DGAT2/ACTN3/GSTA1	67	37	ENSG00000138061/ENSG00000141458/ENSG00000148344/ENSG00000073756/ENSG00000106853/ENSG00000187134/ENSG00000149485/ENSG00000072210/ENSG00000142657/ENSG00000135929/ENSG00000115919/ENSG00000116711/ENSG00000126561/ENSG00000119508/ENSG00000161544/ENSG00000079215/ENSG00000107537/ENSG00000105499/ENSG00000125730/ENSG00000151632/ENSG00000196139/ENSG00000121039/ENSG00000178752/ENSG00000123836/ENSG00000184227…	30	ENSG00000067225/ENSG00000074800/ENSG00000134333/ENSG00000111669/ENSG00000102144/ENSG00000105974/ENSG00000171314/ENSG00000111674/ENSG00000105220/ENSG00000168209/ENSG00000114268/ENSG00000152256/ENSG00000135046/ENSG00000067057/ENSG00000141959/ENSG00000170525/ENSG00000141526/ENSG00000159399/ENSG00000136997/ENSG00000109107/ENSG00000101255/ENSG00000125629/ENSG00000149925/novel.388/ENSG00000099377/ENSG0…
BP	GO:0061333	renal tubule morphogenesis	16/1106	62/13811	2.06446572762019e-05	0.00126238	ENSG00000183691/ENSG00000136997/ENSG00000170873/ENSG00000118526/ENSG00000103449/ENSG00000113578/ENSG00000135744/ENSG00000126562/ENSG00000125845/ENSG00000143867/ENSG00000081189/ENSG00000125378/ENSG00000166923/ENSG00000251493/ENSG00000119630/ENSG00000114315	NOG/MYC/MTSS1/TCF21/SALL1/FGF1/AGT/WNK4/BMP2/OSR1/MEF2C/BMP4/GREM1/FOXD1/PGF/HES1	16	10	ENSG00000170873/ENSG00000118526/ENSG00000103449/ENSG00000135744/ENSG00000125845/ENSG00000081189/ENSG00000125378/ENSG00000166923/ENSG00000119630/ENSG00000114315	6	ENSG00000183691/ENSG00000136997/ENSG00000113578/ENSG00000126562/ENSG00000143867/ENSG00000251493
BP	GO:0070482	response to oxygen levels	50/1106	342/13811	2.24759086692196e-05	0.0013576	ENSG00000067225/ENSG00000074800/ENSG00000134333/ENSG00000134013/ENSG00000152952/ENSG00000102144/ENSG00000105974/ENSG00000176171/ENSG00000168209/ENSG00000152256/ENSG00000124762/ENSG00000073756/ENSG00000157227/ENSG00000104419/ENSG00000135766/ENSG00000114023/ENSG00000104765/ENSG00000104368/ENSG00000196365/ENSG00000167772/ENSG00000135245/ENSG00000136997/ENSG00000197930/ENSG00000180914/ENSG00000120738…	PKM/ENO1/LDHA/LOXL2/PLOD2/PGK1/CAV1/BNIP3/DDIT4/PDK1/CDKN1A/PTGS2/MMP14/NDRG1/EGLN1/FAM162A/BNIP3L/PLAT/LONP1/ANGPTL4/HILPDA/MYC/ERO1A/OXTR/EGR1/SLC8A1/CA9/CYGB/ICAM1/ACVRL1/CASP1/PMAIP1/MST1/BMP2/NR4A2/SOD3/HMOX1/SLC29A1/MT3/EGLN3/ABCB4/PGF/EDNRA/FOXO1/ADORA1/PPARG/CD34/DPP4/ANKRD1/EEF2K	50	20	ENSG00000124762/ENSG00000073756/ENSG00000157227/ENSG00000161544/ENSG00000090339/ENSG00000139567/ENSG00000137752/ENSG00000173531/ENSG00000125845/ENSG00000153234/ENSG00000109610/ENSG00000100292/ENSG00000005471/ENSG00000119630/ENSG00000151617/ENSG00000150907/ENSG00000163485/ENSG00000132170/ENSG00000174059/ENSG00000197635	30	ENSG00000067225/ENSG00000074800/ENSG00000134333/ENSG00000134013/ENSG00000152952/ENSG00000102144/ENSG00000105974/ENSG00000176171/ENSG00000168209/ENSG00000152256/ENSG00000104419/ENSG00000135766/ENSG00000114023/ENSG00000104765/ENSG00000104368/ENSG00000196365/ENSG00000167772/ENSG00000135245/ENSG00000136997/ENSG00000197930/ENSG00000180914/ENSG00000120738/ENSG00000183023/ENSG00000107159/ENSG00000141682…
BP	GO:0060425	lung morphogenesis	13/1106	44/13811	2.57268481576223e-05	0.00153524	ENSG00000140285/ENSG00000128342/ENSG00000041982/ENSG00000169032/ENSG00000183691/ENSG00000103241/ENSG00000118526/ENSG00000196182/ENSG00000125968/ENSG00000121039/ENSG00000188064/ENSG00000152804/ENSG00000125378	FGF7/LIF/TNC/MAP2K1/NOG/FOXF1/TCF21/STK40/ID1/RDH10/WNT7B/HHEX/BMP4	13	7	ENSG00000140285/ENSG00000128342/ENSG00000103241/ENSG00000118526/ENSG00000121039/ENSG00000152804/ENSG00000125378	6	ENSG00000041982/ENSG00000169032/ENSG00000183691/ENSG00000196182/ENSG00000125968/ENSG00000188064
BP	GO:2000147	positive regulation of cell motility	56/1106	401/13811	2.84330379801759e-05	0.00167653	ENSG00000106366/ENSG00000044574/ENSG00000135046/ENSG00000140285/ENSG00000177606/ENSG00000073756/ENSG00000157227/ENSG00000108854/ENSG00000115594/ENSG00000116584/ENSG00000136235/ENSG00000103888/ENSG00000184371/ENSG00000170961/ENSG00000136848/ENSG00000136997/ENSG00000103241/ENSG00000126561/ENSG00000117525/ENSG00000183023/ENSG00000136244/ENSG00000048052/ENSG00000090339/ENSG00000123610/ENSG00000162493…	SERPINE1/HSPA5/ANXA1/FGF7/JUN/PTGS2/MMP14/SMURF2/IL1R1/ARHGEF2/GPNMB/CEMIP/CSF1/HAS2/DAB2IP/MYC/FOXF1/STAT5A/F3/SLC8A1/IL6/HDAC9/ICAM1/TNFAIP6/PDPN/GPER1/IL6R/HBEGF/CAMK1D/FGF1/AGT/BMP2/CD274/PODXL/CLDN7/TCAF2/HMOX1/BMP4/CD74/PDGFD/CXCL1/DAPK2/CXCL8/PGF/NTRK3/NTN1/CXCL6/ROR2/ZP3/MIR222/TNFSF18/CORO1A/PAK3/PGAM4/FGR/MIR210	56	32	ENSG00000140285/ENSG00000073756/ENSG00000157227/ENSG00000115594/ENSG00000136235/ENSG00000103888/ENSG00000184371/ENSG00000136848/ENSG00000103241/ENSG00000126561/ENSG00000136244/ENSG00000048052/ENSG00000090339/ENSG00000123610/ENSG00000162493/ENSG00000160712/ENSG00000135744/ENSG00000125845/ENSG00000181885/ENSG00000100292/ENSG00000125378/ENSG00000019582/ENSG00000170962/ENSG00000163739/ENSG00000035664…	24	ENSG00000106366/ENSG00000044574/ENSG00000135046/ENSG00000177606/ENSG00000108854/ENSG00000116584/ENSG00000170961/ENSG00000136997/ENSG00000117525/ENSG00000183023/ENSG00000164850/ENSG00000113070/ENSG00000183049/ENSG00000113578/ENSG00000120217/ENSG00000128567/ENSG00000170379/ENSG00000140538/ENSG00000207725/ENSG00000120337/ENSG00000102879/ENSG00000077264/ENSG00000226784/ENSG00000199038
BP	GO:0001505	regulation of neurotransmitter levels	39/1106	246/13811	2.88632834833665e-05	0.00168188	ENSG00000105974/ENSG00000181019/ENSG00000138061/ENSG00000143847/ENSG00000073756/ENSG00000135821/ENSG00000163661/ENSG00000079215/ENSG00000090339/ENSG00000196517/ENSG00000127528/ENSG00000164850/ENSG00000135744/ENSG00000110721/ENSG00000131979/ENSG00000081189/ENSG00000005379/ENSG00000100116/ENSG00000102575/ENSG00000149927/ENSG00000189221/ENSG00000021645/ENSG00000132639/ENSG00000107282/ENSG00000070808…	CAV1/NQO1/CYP1B1/PPFIA4/PTGS2/GLUL/PTX3/SLC1A3/ICAM1/SLC6A9/KLF2/GPER1/AGT/CHKA/GCH1/MEF2C/TSPOAP1/GCAT/ACP5/DOC2A/MAOA/NRXN3/SNAP25/APBA1/CAMK2A/DMGDH/ENPP6/RIMS1/SYT15/RIMS2/SNCA/CD34/RIMS3/TRIM9/CD36/TPH1/SYT7/GFAP/MCTP1	39	27	ENSG00000181019/ENSG00000138061/ENSG00000073756/ENSG00000135821/ENSG00000079215/ENSG00000090339/ENSG00000135744/ENSG00000110721/ENSG00000131979/ENSG00000081189/ENSG00000005379/ENSG00000102575/ENSG00000149927/ENSG00000189221/ENSG00000132639/ENSG00000107282/ENSG00000070808/ENSG00000132837/ENSG00000164303/ENSG00000204176/ENSG00000176406/ENSG00000145335/ENSG00000174059/ENSG00000117016/ENSG00000135218…	12	ENSG00000105974/ENSG00000143847/ENSG00000163661/ENSG00000196517/ENSG00000127528/ENSG00000164850/ENSG00000100116/ENSG00000021645/ENSG00000079841/ENSG00000100505/ENSG00000129167/ENSG00000011347
BP	GO:0032103	positive regulation of response to external stimulus	34/1106	203/13811	2.94239535701298e-05	0.00169461	ENSG00000106366/ENSG00000073756/ENSG00000145147/ENSG00000184371/ENSG00000167191/ENSG00000117525/ENSG00000136244/ENSG00000125730/ENSG00000178726/ENSG00000108771/ENSG00000156711/ENSG00000160712/ENSG00000183049/ENSG00000135744/ENSG00000171951/ENSG00000019582/ENSG00000170962/ENSG00000153162/ENSG00000163739/ENSG00000035664/ENSG00000169429/ENSG00000119630/ENSG00000140538/ENSG00000124875/ENSG00000186642…	SERPINE1/PTGS2/SLIT2/CSF1/GPRC5B/F3/IL6/C3/THBD/DHX58/MAPK13/IL6R/CAMK1D/AGT/SCG2/CD74/PDGFD/BMP6/CXCL1/DAPK2/CXCL8/PGF/NTRK3/CXCL6/PDE2A/ZP3/CYP27B1/AGTR1/DSCAM/SNCA/MIR222/NOD2/GBP5/TUBB2B	34	25	ENSG00000073756/ENSG00000184371/ENSG00000167191/ENSG00000136244/ENSG00000125730/ENSG00000178726/ENSG00000108771/ENSG00000156711/ENSG00000160712/ENSG00000135744/ENSG00000171951/ENSG00000019582/ENSG00000170962/ENSG00000153162/ENSG00000163739/ENSG00000035664/ENSG00000169429/ENSG00000119630/ENSG00000124875/ENSG00000186642/ENSG00000188372/ENSG00000144891/ENSG00000145335/ENSG00000167207/ENSG00000154451	9	ENSG00000106366/ENSG00000145147/ENSG00000117525/ENSG00000183049/ENSG00000140538/ENSG00000111012/ENSG00000171587/ENSG00000207725/ENSG00000137285
BP	GO:0002718	regulation of cytokine production involved in immune response	14/1106	51/13811	3.17947942751116e-05	0.00180787	ENSG00000138623/ENSG00000167191/ENSG00000119508/ENSG00000136244/ENSG00000090376/ENSG00000100292/ENSG00000019582/ENSG00000163251/ENSG00000159674/ENSG00000134321/ENSG00000167207/ENSG00000135218/ENSG00000130303/ENSG00000255690	SEMA7A/GPRC5B/NR4A3/IL6/IRAK3/HMOX1/CD74/FZD5/SPON2/RSAD2/NOD2/CD36/BST2/TRIL	14	13	ENSG00000167191/ENSG00000119508/ENSG00000136244/ENSG00000090376/ENSG00000100292/ENSG00000019582/ENSG00000163251/ENSG00000159674/ENSG00000134321/ENSG00000167207/ENSG00000135218/ENSG00000130303/ENSG00000255690	1	ENSG00000138623
BP	GO:0009615	response to virus	40/1106	256/13811	3.22305276408187e-05	0.00180787	ENSG00000074800/ENSG00000176171/ENSG00000168209/ENSG00000104765/ENSG00000185885/ENSG00000119655/ENSG00000115415/ENSG00000183258/ENSG00000115758/ENSG00000136244/ENSG00000118503/ENSG00000111335/ENSG00000108771/ENSG00000172716/ENSG00000141682/ENSG00000167992/ENSG00000188313/ENSG00000153094/ENSG00000115267/ENSG00000143669/ENSG00000090376/ENSG00000137959/ENSG00000157601/ENSG00000134242/ENSG00000137965…	ENO1/BNIP3/DDIT4/BNIP3L/IFITM1/NPC2/STAT1/DDX41/ODC1/IL6/TNFAIP3/OAS2/DHX58/SLFN11/PMAIP1/VWCE/PLSCR1/BCL2L11/IFIH1/LYST/IRAK3/IFI44L/MX1/PTPN22/IFI44/OAS1/UNC13D/HERC5/APOBEC3H/SPON2/ABCC9/IFIT3/IFNLR1/RSAD2/IFIT2/DUOX2/IFIT1/FGR/APOBEC3D/BST2	40	31	ENSG00000185885/ENSG00000119655/ENSG00000115415/ENSG00000136244/ENSG00000118503/ENSG00000111335/ENSG00000108771/ENSG00000167992/ENSG00000188313/ENSG00000153094/ENSG00000115267/ENSG00000143669/ENSG00000090376/ENSG00000137959/ENSG00000157601/ENSG00000134242/ENSG00000137965/ENSG00000089127/ENSG00000092929/ENSG00000138646/ENSG00000100298/ENSG00000159674/ENSG00000119917/ENSG00000185436/ENSG00000134321…	9	ENSG00000074800/ENSG00000176171/ENSG00000168209/ENSG00000104765/ENSG00000183258/ENSG00000115758/ENSG00000172716/ENSG00000141682/ENSG00000069431
BP	GO:0050920	regulation of chemotaxis	26/1106	138/13811	3.25599871332578e-05	0.00180787	ENSG00000106366/ENSG00000145147/ENSG00000184371/ENSG00000130827/ENSG00000108691/ENSG00000117525/ENSG00000136244/ENSG00000160712/ENSG00000183049/ENSG00000113578/ENSG00000173531/ENSG00000171951/ENSG00000137869/ENSG00000134830/ENSG00000019582/ENSG00000170962/ENSG00000166923/ENSG00000221866/ENSG00000163739/ENSG00000035664/ENSG00000169429/ENSG00000119630/ENSG00000140538/ENSG00000124875/ENSG00000171587…	SERPINE1/SLIT2/CSF1/PLXNA3/CCL2/F3/IL6/IL6R/CAMK1D/FGF1/MST1/SCG2/CYP19A1/C5AR2/CD74/PDGFD/GREM1/PLXNA4/CXCL1/DAPK2/CXCL8/PGF/NTRK3/CXCL6/DSCAM/TUBB2B	26	16	ENSG00000184371/ENSG00000108691/ENSG00000136244/ENSG00000160712/ENSG00000173531/ENSG00000171951/ENSG00000137869/ENSG00000134830/ENSG00000019582/ENSG00000170962/ENSG00000166923/ENSG00000163739/ENSG00000035664/ENSG00000169429/ENSG00000119630/ENSG00000124875	10	ENSG00000106366/ENSG00000145147/ENSG00000130827/ENSG00000117525/ENSG00000183049/ENSG00000113578/ENSG00000221866/ENSG00000140538/ENSG00000171587/ENSG00000137285
BP	GO:0006869	lipid transport	42/1106	274/13811	3.28504072129844e-05	0.00180787	ENSG00000105974/ENSG00000141458/ENSG00000135046/ENSG00000168398/ENSG00000187134/ENSG00000119655/ENSG00000125257/ENSG00000173918/ENSG00000147852/ENSG00000116711/ENSG00000154217/ENSG00000165029/ENSG00000100342/ENSG00000108846/ENSG00000064687/ENSG00000214530/ENSG00000135744/ENSG00000146205/ENSG00000110721/ENSG00000174804/ENSG00000178752/ENSG00000183578/ENSG00000172345/ENSG00000188897/ENSG00000172350…	CAV1/NPC1/ANXA1/BDKRB2/AKR1C1/NPC2/ABCC4/C1QTNF1/VLDLR/PLA2G4A/PITPNC1/ABCA1/APOL1/ABCC3/ABCA7/STARD10/AGT/ANO7/CHKA/FZD4/ERFE/TNFAIP8L3/STARD5/AC099489.1/ABCG4/CYP19A1/POMC/PRELID2/BMP6/TMEM30B/ABCB4/APOE/ATP8B4/SOAT2/ATP8A2/PPARG/APOBR/AGTR1/CD36/SYT7/SLC10A4/GDF9	42	34	ENSG00000141458/ENSG00000168398/ENSG00000187134/ENSG00000119655/ENSG00000125257/ENSG00000173918/ENSG00000116711/ENSG00000154217/ENSG00000165029/ENSG00000100342/ENSG00000108846/ENSG00000064687/ENSG00000214530/ENSG00000135744/ENSG00000110721/ENSG00000174804/ENSG00000178752/ENSG00000183578/ENSG00000172345/ENSG00000188897/ENSG00000172350/ENSG00000137869/ENSG00000115138/ENSG00000153162/ENSG00000182107…	8	ENSG00000105974/ENSG00000135046/ENSG00000147852/ENSG00000146205/ENSG00000186314/ENSG00000167780/ENSG00000011347/ENSG00000145248
BP	GO:0036293	response to decreased oxygen levels	47/1106	320/13811	3.49090839221618e-05	0.00190005	ENSG00000067225/ENSG00000074800/ENSG00000134333/ENSG00000134013/ENSG00000152952/ENSG00000102144/ENSG00000105974/ENSG00000176171/ENSG00000168209/ENSG00000152256/ENSG00000073756/ENSG00000157227/ENSG00000104419/ENSG00000135766/ENSG00000114023/ENSG00000104765/ENSG00000104368/ENSG00000196365/ENSG00000167772/ENSG00000135245/ENSG00000136997/ENSG00000197930/ENSG00000180914/ENSG00000120738/ENSG00000183023…	PKM/ENO1/LDHA/LOXL2/PLOD2/PGK1/CAV1/BNIP3/DDIT4/PDK1/PTGS2/MMP14/NDRG1/EGLN1/FAM162A/BNIP3L/PLAT/LONP1/ANGPTL4/HILPDA/MYC/ERO1A/OXTR/EGR1/SLC8A1/CA9/CYGB/ICAM1/ACVRL1/CASP1/PMAIP1/MST1/BMP2/NR4A2/SOD3/HMOX1/SLC29A1/MT3/EGLN3/ABCB4/PGF/EDNRA/ADORA1/CD34/DPP4/ANKRD1/EEF2K	47	17	ENSG00000073756/ENSG00000157227/ENSG00000161544/ENSG00000090339/ENSG00000139567/ENSG00000137752/ENSG00000173531/ENSG00000125845/ENSG00000153234/ENSG00000109610/ENSG00000100292/ENSG00000005471/ENSG00000119630/ENSG00000151617/ENSG00000163485/ENSG00000174059/ENSG00000197635	30	ENSG00000067225/ENSG00000074800/ENSG00000134333/ENSG00000134013/ENSG00000152952/ENSG00000102144/ENSG00000105974/ENSG00000176171/ENSG00000168209/ENSG00000152256/ENSG00000104419/ENSG00000135766/ENSG00000114023/ENSG00000104765/ENSG00000104368/ENSG00000196365/ENSG00000167772/ENSG00000135245/ENSG00000136997/ENSG00000197930/ENSG00000180914/ENSG00000120738/ENSG00000183023/ENSG00000107159/ENSG00000141682…
BP	GO:0045666	positive regulation of neuron differentiation	44/1106	294/13811	3.89532650120837e-05	0.00209713	ENSG00000044574/ENSG00000138623/ENSG00000116584/ENSG00000006327/ENSG00000145147/ENSG00000110047/ENSG00000169032/ENSG00000136848/ENSG00000147852/ENSG00000120833/ENSG00000171617/ENSG00000167191/ENSG00000107984/ENSG00000239672/ENSG00000157168/ENSG00000108960/ENSG00000183049/ENSG00000135744/ENSG00000174804/ENSG00000125845/ENSG00000179242/ENSG00000081189/ENSG00000125378/ENSG00000105711/ENSG00000153162…	HSPA5/SEMA7A/ARHGEF2/TNFRSF12A/SLIT2/EHD1/MAP2K1/DAB2IP/VLDLR/SOCS2/ENC1/GPRC5B/DKK1/NME1/NRG1/MMD/CAMK1D/AGT/FZD4/BMP2/CDH4/MEF2C/BMP4/SCN1B/BMP6/APOE/ITPKA/NTRK3/NTN1/RGMA/CNTN1/RIMS1/ATP8A2/RIMS2/RND2/DSCAM/HEYL/MIR222/ANKRD1/EEF2K/NRCAM/PAK3/CPNE5/TUBB2B	44	18	ENSG00000136848/ENSG00000120833/ENSG00000167191/ENSG00000108960/ENSG00000135744/ENSG00000174804/ENSG00000125845/ENSG00000081189/ENSG00000125378/ENSG00000105711/ENSG00000153162/ENSG00000130203/ENSG00000065320/ENSG00000182175/ENSG00000132932/ENSG00000176406/ENSG00000108830/ENSG00000163909	26	ENSG00000044574/ENSG00000138623/ENSG00000116584/ENSG00000006327/ENSG00000145147/ENSG00000110047/ENSG00000169032/ENSG00000147852/ENSG00000171617/ENSG00000107984/ENSG00000239672/ENSG00000157168/ENSG00000183049/ENSG00000179242/ENSG00000137825/ENSG00000140538/ENSG00000018236/ENSG00000079841/ENSG00000171587/ENSG00000207725/ENSG00000148677/ENSG00000103319/ENSG00000091129/ENSG00000077264/ENSG00000124772…
BP	GO:0023061	signal release	49/1106	340/13811	3.95036875018142e-05	0.00210389	ENSG00000143847/ENSG00000135046/ENSG00000117394/ENSG00000141959/ENSG00000135821/ENSG00000124766/ENSG00000163083/ENSG00000128342/ENSG00000171388/ENSG00000173918/ENSG00000162337/ENSG00000136244/ENSG00000196517/ENSG00000164850/ENSG00000170498/ENSG00000135744/ENSG00000174804/ENSG00000081189/ENSG00000123836/ENSG00000106327/ENSG00000137869/ENSG00000005379/ENSG00000115138/ENSG00000251493/ENSG00000153162…	PPFIA4/ANXA1/SLC2A1/PFKL/GLUL/SOX4/INHBB/LIF/APLN/C1QTNF1/LRP5/IL6/SLC6A9/GPER1/KISS1/AGT/FZD4/MEF2C/PFKFB2/TFR2/CYP19A1/TSPOAP1/POMC/FOXD1/BMP6/DOC2A/EPHA5/GIPR/NRXN3/INHA/SNAP25/APBA1/CAMK2A/ADORA1/RIMS1/SYT15/RAPGEF4/RIMS2/CACNA2D2/AGTR1/SNCA/DPP4/RIMS3/TRIM9/SYT7/HTR2A/BMP8A/GDF9/MCTP1	49	33	ENSG00000135821/ENSG00000124766/ENSG00000128342/ENSG00000173918/ENSG00000162337/ENSG00000136244/ENSG00000135744/ENSG00000174804/ENSG00000081189/ENSG00000123836/ENSG00000137869/ENSG00000005379/ENSG00000115138/ENSG00000153162/ENSG00000149927/ENSG00000145242/ENSG00000010310/ENSG00000123999/ENSG00000132639/ENSG00000107282/ENSG00000070808/ENSG00000163485/ENSG00000204176/ENSG00000176406/ENSG00000007402…	16	ENSG00000143847/ENSG00000135046/ENSG00000117394/ENSG00000141959/ENSG00000163083/ENSG00000171388/ENSG00000196517/ENSG00000164850/ENSG00000170498/ENSG00000106327/ENSG00000251493/ENSG00000021645/ENSG00000079841/ENSG00000091428/ENSG00000100505/ENSG00000011347
BP	GO:0045598	regulation of fat cell differentiation	21/1106	101/13811	4.08757909569452e-05	0.00215033	ENSG00000073756/ENSG00000162337/ENSG00000101384/ENSG00000253276/ENSG00000136244/ENSG00000101255/ENSG00000175197/ENSG00000164850/ENSG00000125845/ENSG00000151014/ENSG00000102802/ENSG00000102554/ENSG00000171462/ENSG00000150907/ENSG00000162998/ENSG00000104901/ENSG00000132170/ENSG00000186897/ENSG00000114315/ENSG00000129167/ENSG00000102468	PTGS2/LRP5/JAG1/CCDC71L/IL6/TRIB3/DDIT3/GPER1/BMP2/NOCT/MEDAG/KLF5/DLK2/FOXO1/FRZB/DKKL1/PPARG/C1QL4/HES1/TPH1/HTR2A	21	14	ENSG00000073756/ENSG00000162337/ENSG00000101384/ENSG00000253276/ENSG00000136244/ENSG00000125845/ENSG00000102802/ENSG00000150907/ENSG00000162998/ENSG00000104901/ENSG00000132170/ENSG00000186897/ENSG00000114315/ENSG00000102468	7	ENSG00000101255/ENSG00000175197/ENSG00000164850/ENSG00000151014/ENSG00000102554/ENSG00000171462/ENSG00000129167
BP	GO:0061081	positive regulation of myeloid leukocyte cytokine production involved in immune response	6/1106	10/13811	4.12440454579749e-05	0.00215033	ENSG00000138623/ENSG00000167191/ENSG00000119508/ENSG00000019582/ENSG00000159674/ENSG00000135218	SEMA7A/GPRC5B/NR4A3/CD74/SPON2/CD36	6	5	ENSG00000167191/ENSG00000119508/ENSG00000019582/ENSG00000159674/ENSG00000135218	1	ENSG00000138623
BP	GO:0006733	oxidoreduction coenzyme metabolic process	31/1106	181/13811	4.20271910590514e-05	0.00215686	ENSG00000067225/ENSG00000074800/ENSG00000134333/ENSG00000111669/ENSG00000102144/ENSG00000171314/ENSG00000111674/ENSG00000105220/ENSG00000168209/ENSG00000114268/ENSG00000067057/ENSG00000073756/ENSG00000141959/ENSG00000170525/ENSG00000163931/ENSG00000159399/ENSG00000142657/ENSG00000115919/ENSG00000136997/ENSG00000109107/ENSG00000149925/ENSG00000198805/ENSG00000103485/novel.388/ENSG00000123836/ENSG0…	PKM/ENO1/LDHA/TPI1/PGK1/PGAM1/ENO2/GPI/DDIT4/PFKFB4/PFKP/PTGS2/PFKL/PFKFB3/TKT/HK2/PGD/KYNU/MYC/ALDOC/ALDOA/PNP/QPRT/-/PFKFB2/HAAO/PDSS1/ASPDH/PGAM4/HTR2A/ACTN3	31	10	ENSG00000073756/ENSG00000163931/ENSG00000142657/ENSG00000115919/ENSG00000103485/ENSG00000123836/ENSG00000162882/ENSG00000204653/ENSG00000102468/ENSG00000248746	21	ENSG00000067225/ENSG00000074800/ENSG00000134333/ENSG00000111669/ENSG00000102144/ENSG00000171314/ENSG00000111674/ENSG00000105220/ENSG00000168209/ENSG00000114268/ENSG00000067057/ENSG00000141959/ENSG00000170525/ENSG00000159399/ENSG00000136997/ENSG00000109107/ENSG00000149925/ENSG00000198805/novel.388/ENSG00000148459/ENSG00000226784
BP	GO:0072330	monocarboxylic acid biosynthetic process	40/1106	259/13811	4.22401148058344e-05	0.00215686	ENSG00000067225/ENSG00000074800/ENSG00000134333/ENSG00000111669/ENSG00000102144/ENSG00000171314/ENSG00000111674/ENSG00000105220/ENSG00000168209/ENSG00000114268/ENSG00000135046/ENSG00000148344/ENSG00000067057/ENSG00000073756/ENSG00000141959/ENSG00000170525/ENSG00000149485/ENSG00000159399/ENSG00000135929/ENSG00000136997/ENSG00000109107/ENSG00000101255/ENSG00000079215/ENSG00000125629/ENSG00000149925…	PKM/ENO1/LDHA/TPI1/PGK1/PGAM1/ENO2/GPI/DDIT4/PFKFB4/ANXA1/PTGES/PFKP/PTGS2/PFKL/PFKFB3/FADS1/HK2/CYP27A1/MYC/ALDOC/TRIB3/SLC1A3/INSIG2/ALDOA/AKR1C3/-/RDH10/HSD3B7/PFKFB2/ASNS/CD74/ACSS1/ELOVL3/PTGDS/ACSM3/CSPG5/PGAM4/HTR2A/ACTN3	40	15	ENSG00000148344/ENSG00000073756/ENSG00000149485/ENSG00000135929/ENSG00000079215/ENSG00000196139/ENSG00000121039/ENSG00000123836/ENSG00000019582/ENSG00000154930/ENSG00000119915/ENSG00000107317/ENSG00000005187/ENSG00000102468/ENSG00000248746	25	ENSG00000067225/ENSG00000074800/ENSG00000134333/ENSG00000111669/ENSG00000102144/ENSG00000171314/ENSG00000111674/ENSG00000105220/ENSG00000168209/ENSG00000114268/ENSG00000135046/ENSG00000067057/ENSG00000141959/ENSG00000170525/ENSG00000159399/ENSG00000136997/ENSG00000109107/ENSG00000101255/ENSG00000125629/ENSG00000149925/novel.388/ENSG00000099377/ENSG00000070669/ENSG00000114646/ENSG00000226784
BP	GO:0050769	positive regulation of neurogenesis	52/1106	369/13811	4.26982487379693e-05	0.002158	ENSG00000044574/ENSG00000138623/ENSG00000116584/ENSG00000006327/ENSG00000145147/ENSG00000110047/ENSG00000128342/ENSG00000169032/ENSG00000184371/ENSG00000136848/ENSG00000147852/ENSG00000120833/ENSG00000136997/ENSG00000171617/ENSG00000167191/ENSG00000107984/ENSG00000239672/ENSG00000157168/ENSG00000108960/ENSG00000164850/ENSG00000183049/ENSG00000135744/ENSG00000174804/ENSG00000125845/ENSG00000179242…	HSPA5/SEMA7A/ARHGEF2/TNFRSF12A/SLIT2/EHD1/LIF/MAP2K1/CSF1/DAB2IP/VLDLR/SOCS2/MYC/ENC1/GPRC5B/DKK1/NME1/NRG1/MMD/GPER1/CAMK1D/AGT/FZD4/BMP2/CDH4/MEF2C/BMP4/SCN1B/BMP6/APOE/ITPKA/NTRK3/NTN1/RGMA/CNTN1/RIMS1/ATP8A2/PPARG/HES1/RIMS2/RND2/DSCAM/HEYL/MIR222/GJC2/ANKRD1/EEF2K/NRCAM/PAK3/CPNE5/GFAP/TUBB2B	52	23	ENSG00000128342/ENSG00000184371/ENSG00000136848/ENSG00000120833/ENSG00000167191/ENSG00000108960/ENSG00000135744/ENSG00000174804/ENSG00000125845/ENSG00000081189/ENSG00000125378/ENSG00000105711/ENSG00000153162/ENSG00000130203/ENSG00000065320/ENSG00000182175/ENSG00000132932/ENSG00000132170/ENSG00000114315/ENSG00000176406/ENSG00000108830/ENSG00000163909/ENSG00000131095	29	ENSG00000044574/ENSG00000138623/ENSG00000116584/ENSG00000006327/ENSG00000145147/ENSG00000110047/ENSG00000169032/ENSG00000147852/ENSG00000136997/ENSG00000171617/ENSG00000107984/ENSG00000239672/ENSG00000157168/ENSG00000164850/ENSG00000183049/ENSG00000179242/ENSG00000137825/ENSG00000140538/ENSG00000018236/ENSG00000079841/ENSG00000171587/ENSG00000207725/ENSG00000198835/ENSG00000148677/ENSG00000103319…
BP	GO:0060986	endocrine hormone secretion	12/1106	40/13811	4.43839627397536e-05	0.00219834	ENSG00000163083/ENSG00000171388/ENSG00000173918/ENSG00000170498/ENSG00000135744/ENSG00000174804/ENSG00000115138/ENSG00000251493/ENSG00000153162/ENSG00000123999/ENSG00000144891/ENSG00000164404	INHBB/APLN/C1QTNF1/KISS1/AGT/FZD4/POMC/FOXD1/BMP6/INHA/AGTR1/GDF9	12	8	ENSG00000173918/ENSG00000135744/ENSG00000174804/ENSG00000115138/ENSG00000153162/ENSG00000123999/ENSG00000144891/ENSG00000164404	4	ENSG00000163083/ENSG00000171388/ENSG00000170498/ENSG00000251493
BP	GO:0090183	regulation of kidney development	12/1106	40/13811	4.43839627397536e-05	0.00219834	ENSG00000128342/ENSG00000183691/ENSG00000115415/ENSG00000136997/ENSG00000120738/ENSG00000166396/ENSG00000135744/ENSG00000143867/ENSG00000125378/ENSG00000170962/ENSG00000166923/ENSG00000251493	LIF/NOG/STAT1/MYC/EGR1/SERPINB7/AGT/OSR1/BMP4/PDGFD/GREM1/FOXD1	12	6	ENSG00000128342/ENSG00000115415/ENSG00000135744/ENSG00000125378/ENSG00000170962/ENSG00000166923	6	ENSG00000183691/ENSG00000136997/ENSG00000120738/ENSG00000166396/ENSG00000143867/ENSG00000251493
BP	GO:0051607	defense response to virus	31/1106	182/13811	4.68577845389313e-05	0.00229789	ENSG00000176171/ENSG00000168209/ENSG00000104765/ENSG00000185885/ENSG00000115415/ENSG00000183258/ENSG00000136244/ENSG00000118503/ENSG00000111335/ENSG00000108771/ENSG00000172716/ENSG00000141682/ENSG00000188313/ENSG00000115267/ENSG00000143669/ENSG00000137959/ENSG00000157601/ENSG00000134242/ENSG00000089127/ENSG00000092929/ENSG00000138646/ENSG00000100298/ENSG00000159674/ENSG00000069431/ENSG00000119917…	BNIP3/DDIT4/BNIP3L/IFITM1/STAT1/DDX41/IL6/TNFAIP3/OAS2/DHX58/SLFN11/PMAIP1/PLSCR1/IFIH1/LYST/IFI44L/MX1/PTPN22/OAS1/UNC13D/HERC5/APOBEC3H/SPON2/ABCC9/IFIT3/IFNLR1/RSAD2/IFIT2/IFIT1/APOBEC3D/BST2	31	24	ENSG00000185885/ENSG00000115415/ENSG00000136244/ENSG00000118503/ENSG00000111335/ENSG00000108771/ENSG00000188313/ENSG00000115267/ENSG00000143669/ENSG00000137959/ENSG00000157601/ENSG00000134242/ENSG00000089127/ENSG00000092929/ENSG00000138646/ENSG00000100298/ENSG00000159674/ENSG00000119917/ENSG00000185436/ENSG00000134321/ENSG00000119922/ENSG00000185745/ENSG00000243811/ENSG00000130303	7	ENSG00000176171/ENSG00000168209/ENSG00000104765/ENSG00000183258/ENSG00000172716/ENSG00000141682/ENSG00000069431
BP	GO:0090184	positive regulation of kidney development	10/1106	29/13811	5.0811847694278e-05	0.00246736	ENSG00000128342/ENSG00000183691/ENSG00000136997/ENSG00000120738/ENSG00000166396/ENSG00000135744/ENSG00000125378/ENSG00000170962/ENSG00000166923/ENSG00000251493	LIF/NOG/MYC/EGR1/SERPINB7/AGT/BMP4/PDGFD/GREM1/FOXD1	10	5	ENSG00000128342/ENSG00000135744/ENSG00000125378/ENSG00000170962/ENSG00000166923	5	ENSG00000183691/ENSG00000136997/ENSG00000120738/ENSG00000166396/ENSG00000251493
BP	GO:0009166	nucleotide catabolic process	28/1106	158/13811	5.22298777877986e-05	0.0025116	ENSG00000067225/ENSG00000074800/ENSG00000134333/ENSG00000111669/ENSG00000102144/ENSG00000171314/ENSG00000111674/ENSG00000105220/ENSG00000168209/ENSG00000114268/ENSG00000067057/ENSG00000141959/ENSG00000170525/ENSG00000135766/ENSG00000159399/ENSG00000136997/ENSG00000109107/ENSG00000166484/ENSG00000149925/ENSG00000198805/novel.388/ENSG00000179958/ENSG00000123836/ENSG00000186642/ENSG00000204653/ENSG0…	PKM/ENO1/LDHA/TPI1/PGK1/PGAM1/ENO2/GPI/DDIT4/PFKFB4/PFKP/PFKL/PFKFB3/EGLN1/HK2/MYC/ALDOC/MAPK7/ALDOA/PNP/-/DCTPP1/PFKFB2/PDE2A/ASPDH/PGAM4/HTR2A/ACTN3	28	5	ENSG00000123836/ENSG00000186642/ENSG00000204653/ENSG00000102468/ENSG00000248746	23	ENSG00000067225/ENSG00000074800/ENSG00000134333/ENSG00000111669/ENSG00000102144/ENSG00000171314/ENSG00000111674/ENSG00000105220/ENSG00000168209/ENSG00000114268/ENSG00000067057/ENSG00000141959/ENSG00000170525/ENSG00000135766/ENSG00000159399/ENSG00000136997/ENSG00000109107/ENSG00000166484/ENSG00000149925/ENSG00000198805/novel.388/ENSG00000179958/ENSG00000226784
BP	GO:0030728	ovulation	8/1106	19/13811	5.59581640622324e-05	0.00266501	ENSG00000154734/ENSG00000073756/ENSG00000163083/ENSG00000136997/ENSG00000180530/ENSG00000123610/ENSG00000104826/ENSG00000081051	ADAMTS1/PTGS2/INHBB/MYC/NRIP1/TNFAIP6/LHB/AFP	8	3	ENSG00000073756/ENSG00000123610/ENSG00000104826	5	ENSG00000154734/ENSG00000163083/ENSG00000136997/ENSG00000180530/ENSG00000081051
BP	GO:0060326	cell chemotaxis	31/1106	184/13811	5.80553416982832e-05	0.00273855	ENSG00000106366/ENSG00000135046/ENSG00000145147/ENSG00000184371/ENSG00000108691/ENSG00000136244/ENSG00000160712/ENSG00000113070/ENSG00000183049/ENSG00000099377/ENSG00000113578/ENSG00000173531/ENSG00000123358/ENSG00000143669/ENSG00000171951/ENSG00000137869/ENSG00000134830/ENSG00000019582/ENSG00000170962/ENSG00000166923/ENSG00000154928/ENSG00000163739/ENSG00000035664/ENSG00000169429/ENSG00000119630…	SERPINE1/ANXA1/SLIT2/CSF1/CCL2/IL6/IL6R/HBEGF/CAMK1D/HSD3B7/FGF1/MST1/NR4A1/LYST/SCG2/CYP19A1/C5AR2/CD74/PDGFD/GREM1/EPHB1/CXCL1/DAPK2/CXCL8/PGF/CXCL6/FPR1/AGTR1/ADGRE2/EDNRB/CORO1A	31	22	ENSG00000184371/ENSG00000108691/ENSG00000136244/ENSG00000160712/ENSG00000173531/ENSG00000123358/ENSG00000143669/ENSG00000171951/ENSG00000137869/ENSG00000134830/ENSG00000019582/ENSG00000170962/ENSG00000166923/ENSG00000163739/ENSG00000035664/ENSG00000169429/ENSG00000119630/ENSG00000124875/ENSG00000171051/ENSG00000144891/ENSG00000127507/ENSG00000136160	9	ENSG00000106366/ENSG00000135046/ENSG00000145147/ENSG00000113070/ENSG00000183049/ENSG00000099377/ENSG00000113578/ENSG00000154928/ENSG00000102879
BP	GO:0006066	alcohol metabolic process	41/1106	272/13811	5.9980692232579e-05	0.00280268	ENSG00000111669/ENSG00000138061/ENSG00000141458/ENSG00000085662/ENSG00000101333/ENSG00000072210/ENSG00000119655/ENSG00000162337/ENSG00000147852/ENSG00000165029/ENSG00000100342/ENSG00000125629/ENSG00000105655/ENSG00000198814/ENSG00000135437/ENSG00000143772/ENSG00000164850/ENSG00000196139/ENSG00000121039/ENSG00000113578/ENSG00000110721/ENSG00000131979/ENSG00000141401/ENSG00000154930/ENSG00000087250…	TPI1/CYP1B1/NPC1/AKR1B1/PLCB4/ALDH3A2/NPC2/LRP5/VLDLR/ABCA1/APOL1/INSIG2/ISYNA1/GK/RDH5/ITPKB/GPER1/AKR1C3/RDH10/FGF1/CHKA/GCH1/IMPA2/ACSS1/MT3/ADH1B/APOE/ITPKA/SOAT2/SULT1C4/CYP27B1/SULT1B1/APOBR/SNCA/AKR1B10/GDPD1/PLB1/SGPP2/DGAT2/PLCB2/CYP11A1	41	27	ENSG00000138061/ENSG00000141458/ENSG00000085662/ENSG00000072210/ENSG00000119655/ENSG00000162337/ENSG00000165029/ENSG00000100342/ENSG00000105655/ENSG00000198814/ENSG00000143772/ENSG00000196139/ENSG00000121039/ENSG00000110721/ENSG00000131979/ENSG00000141401/ENSG00000154930/ENSG00000196616/ENSG00000130203/ENSG00000198075/ENSG00000184730/ENSG00000145335/ENSG00000198074/ENSG00000153982/ENSG00000163803…	14	ENSG00000111669/ENSG00000101333/ENSG00000147852/ENSG00000125629/ENSG00000135437/ENSG00000164850/ENSG00000113578/ENSG00000087250/ENSG00000137825/ENSG00000167780/ENSG00000111012/ENSG00000173597/ENSG00000163082/ENSG00000137841
BP	GO:0001935	endothelial cell proliferation	24/1106	127/13811	6.14432573950379e-05	0.00284419	ENSG00000134013/ENSG00000105974/ENSG00000177606/ENSG00000157227/ENSG00000171388/ENSG00000185551/ENSG00000115415/ENSG00000126561/ENSG00000117525/ENSG00000139567/ENSG00000123358/ENSG00000125845/ENSG00000081189/ENSG00000171951/ENSG00000100292/ENSG00000125378/ENSG00000153162/ENSG00000130203/ENSG00000119630/ENSG00000132170/ENSG00000143494/ENSG00000144891/ENSG00000174059/ENSG00000207725	LOXL2/CAV1/JUN/MMP14/APLN/NR2F2/STAT1/STAT5A/F3/ACVRL1/NR4A1/BMP2/MEF2C/SCG2/HMOX1/BMP4/BMP6/APOE/PGF/PPARG/VASH2/AGTR1/CD34/MIR222	24	17	ENSG00000157227/ENSG00000115415/ENSG00000126561/ENSG00000139567/ENSG00000123358/ENSG00000125845/ENSG00000081189/ENSG00000171951/ENSG00000100292/ENSG00000125378/ENSG00000153162/ENSG00000130203/ENSG00000119630/ENSG00000132170/ENSG00000143494/ENSG00000144891/ENSG00000174059	7	ENSG00000134013/ENSG00000105974/ENSG00000177606/ENSG00000171388/ENSG00000185551/ENSG00000117525/ENSG00000207725
BP	GO:0048660	regulation of smooth muscle cell proliferation	22/1106	113/13811	7.7365626682744e-05	0.00354807	ENSG00000146674/ENSG00000177606/ENSG00000073756/ENSG00000085662/ENSG00000171388/ENSG00000125257/ENSG00000115415/ENSG00000136997/ENSG00000119508/ENSG00000136244/ENSG00000118503/ENSG00000164850/ENSG00000160712/ENSG00000113070/ENSG00000135744/ENSG00000081189/ENSG00000100292/ENSG00000125378/ENSG00000170962/ENSG00000132170/ENSG00000165795/ENSG00000207725	IGFBP3/JUN/PTGS2/AKR1B1/APLN/ABCC4/STAT1/MYC/NR4A3/IL6/TNFAIP3/GPER1/IL6R/HBEGF/AGT/MEF2C/HMOX1/BMP4/PDGFD/PPARG/NDRG2/MIR222	22	15	ENSG00000073756/ENSG00000085662/ENSG00000125257/ENSG00000115415/ENSG00000119508/ENSG00000136244/ENSG00000118503/ENSG00000160712/ENSG00000135744/ENSG00000081189/ENSG00000100292/ENSG00000125378/ENSG00000170962/ENSG00000132170/ENSG00000165795	7	ENSG00000146674/ENSG00000177606/ENSG00000171388/ENSG00000136997/ENSG00000164850/ENSG00000113070/ENSG00000207725
BP	GO:0001666	response to hypoxia	45/1106	312/13811	7.91435904133046e-05	0.00359631	ENSG00000067225/ENSG00000074800/ENSG00000134333/ENSG00000134013/ENSG00000152952/ENSG00000102144/ENSG00000105974/ENSG00000176171/ENSG00000168209/ENSG00000152256/ENSG00000073756/ENSG00000157227/ENSG00000104419/ENSG00000135766/ENSG00000114023/ENSG00000104765/ENSG00000104368/ENSG00000196365/ENSG00000167772/ENSG00000135245/ENSG00000136997/ENSG00000197930/ENSG00000120738/ENSG00000183023/ENSG00000107159…	PKM/ENO1/LDHA/LOXL2/PLOD2/PGK1/CAV1/BNIP3/DDIT4/PDK1/PTGS2/MMP14/NDRG1/EGLN1/FAM162A/BNIP3L/PLAT/LONP1/ANGPTL4/HILPDA/MYC/ERO1A/EGR1/SLC8A1/CA9/CYGB/ICAM1/ACVRL1/CASP1/PMAIP1/MST1/BMP2/NR4A2/SOD3/HMOX1/SLC29A1/MT3/EGLN3/ABCB4/PGF/EDNRA/ADORA1/CD34/DPP4/ANKRD1	45	17	ENSG00000073756/ENSG00000157227/ENSG00000161544/ENSG00000090339/ENSG00000139567/ENSG00000137752/ENSG00000173531/ENSG00000125845/ENSG00000153234/ENSG00000109610/ENSG00000100292/ENSG00000005471/ENSG00000119630/ENSG00000151617/ENSG00000163485/ENSG00000174059/ENSG00000197635	28	ENSG00000067225/ENSG00000074800/ENSG00000134333/ENSG00000134013/ENSG00000152952/ENSG00000102144/ENSG00000105974/ENSG00000176171/ENSG00000168209/ENSG00000152256/ENSG00000104419/ENSG00000135766/ENSG00000114023/ENSG00000104765/ENSG00000104368/ENSG00000196365/ENSG00000167772/ENSG00000135245/ENSG00000136997/ENSG00000197930/ENSG00000120738/ENSG00000183023/ENSG00000107159/ENSG00000141682/ENSG00000112759…
BP	GO:0050900	leukocyte migration	43/1106	294/13811	8.18781431993339e-05	0.00368675	ENSG00000106366/ENSG00000105974/ENSG00000135046/ENSG00000124145/ENSG00000157227/ENSG00000115594/ENSG00000141526/ENSG00000145147/ENSG00000092068/ENSG00000184371/ENSG00000108691/ENSG00000136244/ENSG00000090339/ENSG00000178726/ENSG00000160712/ENSG00000183049/ENSG00000099377/ENSG00000173531/ENSG00000155465/ENSG00000143669/ENSG00000171951/ENSG00000110876/ENSG00000100292/ENSG00000137869/ENSG00000134242…	SERPINE1/CAV1/ANXA1/SDC4/MMP14/IL1R1/SLC16A3/SLIT2/SLC7A8/CSF1/CCL2/IL6/ICAM1/THBD/IL6R/CAMK1D/HSD3B7/MST1/SLC7A7/LYST/SCG2/SELPLG/HMOX1/CYP19A1/PTPN22/C5AR2/CD74/PDGFD/GREM1/CXCL1/DAPK2/CXCL8/PGF/CXCL6/ADORA1/ROR2/ZP3/FPR1/ADGRE2/EDNRB/CD34/TNFSF18/CORO1A	43	32	ENSG00000157227/ENSG00000115594/ENSG00000092068/ENSG00000184371/ENSG00000108691/ENSG00000136244/ENSG00000090339/ENSG00000178726/ENSG00000160712/ENSG00000173531/ENSG00000155465/ENSG00000143669/ENSG00000171951/ENSG00000100292/ENSG00000137869/ENSG00000134242/ENSG00000134830/ENSG00000019582/ENSG00000170962/ENSG00000166923/ENSG00000163739/ENSG00000035664/ENSG00000169429/ENSG00000119630/ENSG00000124875…	11	ENSG00000106366/ENSG00000105974/ENSG00000135046/ENSG00000124145/ENSG00000141526/ENSG00000145147/ENSG00000183049/ENSG00000099377/ENSG00000110876/ENSG00000120337/ENSG00000102879
BP	GO:0030335	positive regulation of cell migration	53/1106	388/13811	8.37202471997755e-05	0.00373573	ENSG00000106366/ENSG00000044574/ENSG00000135046/ENSG00000140285/ENSG00000177606/ENSG00000073756/ENSG00000157227/ENSG00000108854/ENSG00000115594/ENSG00000116584/ENSG00000136235/ENSG00000103888/ENSG00000184371/ENSG00000170961/ENSG00000136848/ENSG00000136997/ENSG00000103241/ENSG00000126561/ENSG00000117525/ENSG00000183023/ENSG00000136244/ENSG00000048052/ENSG00000090339/ENSG00000123610/ENSG00000162493…	SERPINE1/HSPA5/ANXA1/FGF7/JUN/PTGS2/MMP14/SMURF2/IL1R1/ARHGEF2/GPNMB/CEMIP/CSF1/HAS2/DAB2IP/MYC/FOXF1/STAT5A/F3/SLC8A1/IL6/HDAC9/ICAM1/TNFAIP6/PDPN/GPER1/IL6R/HBEGF/CAMK1D/FGF1/AGT/BMP2/CD274/PODXL/TCAF2/HMOX1/BMP4/CD74/PDGFD/CXCL1/DAPK2/CXCL8/PGF/NTRK3/CXCL6/ROR2/ZP3/MIR222/TNFSF18/CORO1A/PAK3/FGR/MIR210	53	30	ENSG00000140285/ENSG00000073756/ENSG00000157227/ENSG00000115594/ENSG00000136235/ENSG00000103888/ENSG00000184371/ENSG00000136848/ENSG00000103241/ENSG00000126561/ENSG00000136244/ENSG00000048052/ENSG00000090339/ENSG00000123610/ENSG00000162493/ENSG00000160712/ENSG00000135744/ENSG00000125845/ENSG00000100292/ENSG00000125378/ENSG00000019582/ENSG00000170962/ENSG00000163739/ENSG00000035664/ENSG00000169429…	23	ENSG00000106366/ENSG00000044574/ENSG00000135046/ENSG00000177606/ENSG00000108854/ENSG00000116584/ENSG00000170961/ENSG00000136997/ENSG00000117525/ENSG00000183023/ENSG00000164850/ENSG00000113070/ENSG00000183049/ENSG00000113578/ENSG00000120217/ENSG00000128567/ENSG00000170379/ENSG00000140538/ENSG00000207725/ENSG00000120337/ENSG00000102879/ENSG00000077264/ENSG00000199038
BP	GO:0072109	glomerular mesangium development	6/1106	11/13811	8.45768190598431e-05	0.00374026	ENSG00000120738/ENSG00000166396/ENSG00000125378/ENSG00000170962/ENSG00000177464/ENSG00000174059	EGR1/SERPINB7/BMP4/PDGFD/GPR4/CD34	6	4	ENSG00000125378/ENSG00000170962/ENSG00000177464/ENSG00000174059	2	ENSG00000120738/ENSG00000166396
BP	GO:0061082	myeloid leukocyte cytokine production	8/1106	20/13811	8.67377406961633e-05	0.00380188	ENSG00000138623/ENSG00000167191/ENSG00000119508/ENSG00000090376/ENSG00000100292/ENSG00000019582/ENSG00000159674/ENSG00000135218	SEMA7A/GPRC5B/NR4A3/IRAK3/HMOX1/CD74/SPON2/CD36	8	7	ENSG00000167191/ENSG00000119508/ENSG00000090376/ENSG00000100292/ENSG00000019582/ENSG00000159674/ENSG00000135218	1	ENSG00000138623
BP	GO:0042445	hormone metabolic process	28/1106	163/13811	9.20723742688589e-05	0.0040003	ENSG00000138061/ENSG00000187134/ENSG00000085662/ENSG00000120738/ENSG00000087076/ENSG00000135437/ENSG00000151632/ENSG00000196139/ENSG00000121039/ENSG00000135744/ENSG00000125845/ENSG00000117594/ENSG00000137869/ENSG00000005379/ENSG00000115138/ENSG00000153162/ENSG00000104826/ENSG00000104901/ENSG00000081051/ENSG00000025423/ENSG00000111012/ENSG00000173597/ENSG00000203797/ENSG00000187553/ENSG00000140279…	CYP1B1/AKR1C1/AKR1B1/EGR1/HSD17B14/RDH5/AKR1C2/AKR1C3/RDH10/AGT/BMP2/HSD11B1/CYP19A1/TSPOAP1/POMC/BMP6/LHB/DKKL1/AFP/HSD17B6/CYP27B1/SULT1B1/DDO/CYP26C1/DUOX2/PLB1/DGAT2/CYP11A1	28	22	ENSG00000138061/ENSG00000187134/ENSG00000085662/ENSG00000087076/ENSG00000151632/ENSG00000196139/ENSG00000121039/ENSG00000135744/ENSG00000125845/ENSG00000117594/ENSG00000137869/ENSG00000005379/ENSG00000115138/ENSG00000153162/ENSG00000104826/ENSG00000104901/ENSG00000025423/ENSG00000203797/ENSG00000140279/ENSG00000163803/ENSG00000062282/ENSG00000140459	6	ENSG00000120738/ENSG00000135437/ENSG00000081051/ENSG00000111012/ENSG00000173597/ENSG00000187553
BP	GO:0002720	positive regulation of cytokine production involved in immune response	10/1106	31/13811	9.70451099038243e-05	0.00417969	ENSG00000138623/ENSG00000167191/ENSG00000119508/ENSG00000136244/ENSG00000019582/ENSG00000163251/ENSG00000159674/ENSG00000134321/ENSG00000167207/ENSG00000135218	SEMA7A/GPRC5B/NR4A3/IL6/CD74/FZD5/SPON2/RSAD2/NOD2/CD36	10	9	ENSG00000167191/ENSG00000119508/ENSG00000136244/ENSG00000019582/ENSG00000163251/ENSG00000159674/ENSG00000134321/ENSG00000167207/ENSG00000135218	1	ENSG00000138623
BP	GO:1901292	nucleoside phosphate catabolic process	28/1106	164/13811	0.000102733	0.00438652	ENSG00000067225/ENSG00000074800/ENSG00000134333/ENSG00000111669/ENSG00000102144/ENSG00000171314/ENSG00000111674/ENSG00000105220/ENSG00000168209/ENSG00000114268/ENSG00000067057/ENSG00000141959/ENSG00000170525/ENSG00000135766/ENSG00000159399/ENSG00000136997/ENSG00000109107/ENSG00000166484/ENSG00000149925/ENSG00000198805/novel.388/ENSG00000179958/ENSG00000123836/ENSG00000186642/ENSG00000204653/ENSG0…	PKM/ENO1/LDHA/TPI1/PGK1/PGAM1/ENO2/GPI/DDIT4/PFKFB4/PFKP/PFKL/PFKFB3/EGLN1/HK2/MYC/ALDOC/MAPK7/ALDOA/PNP/-/DCTPP1/PFKFB2/PDE2A/ASPDH/PGAM4/HTR2A/ACTN3	28	5	ENSG00000123836/ENSG00000186642/ENSG00000204653/ENSG00000102468/ENSG00000248746	23	ENSG00000067225/ENSG00000074800/ENSG00000134333/ENSG00000111669/ENSG00000102144/ENSG00000171314/ENSG00000111674/ENSG00000105220/ENSG00000168209/ENSG00000114268/ENSG00000067057/ENSG00000141959/ENSG00000170525/ENSG00000135766/ENSG00000159399/ENSG00000136997/ENSG00000109107/ENSG00000166484/ENSG00000149925/ENSG00000198805/novel.388/ENSG00000179958/ENSG00000226784
BP	GO:0001503	ossification	46/1106	325/13811	0.000104632	0.00442941	ENSG00000146674/ENSG00000073756/ENSG00000138623/ENSG00000157227/ENSG00000136235/ENSG00000185885/ENSG00000041982/ENSG00000184371/ENSG00000183691/ENSG00000162337/ENSG00000101384/ENSG00000196305/ENSG00000147408/ENSG00000166886/ENSG00000125968/ENSG00000107984/ENSG00000183023/ENSG00000136244/ENSG00000197467/ENSG00000101265/ENSG00000143367/ENSG00000128606/ENSG00000160712/ENSG00000188064/ENSG00000125845…	IGFBP3/PTGS2/SEMA7A/MMP14/GPNMB/IFITM1/TNC/CSF1/NOG/LRP5/JAG1/IARS/CSGALNACT1/NAB2/ID1/DKK1/SLC8A1/IL6/COL13A1/RASSF2/TUFT1/LRRC17/IL6R/WNT7B/BMP2/OSR1/MEF2C/LRP4/BMP4/NOCT/FBL/GREM1/BMP6/AXIN2/CLEC3B/ROR2/OMD/CYP27B1/PHOSPHO1/KREMEN2/PPARGC1B/DUOX2/BCAP29/TPH1/ACTN3/BMP8A	46	23	ENSG00000073756/ENSG00000157227/ENSG00000136235/ENSG00000185885/ENSG00000184371/ENSG00000162337/ENSG00000101384/ENSG00000147408/ENSG00000136244/ENSG00000160712/ENSG00000125845/ENSG00000081189/ENSG00000134569/ENSG00000125378/ENSG00000166923/ENSG00000153162/ENSG00000168646/ENSG00000169071/ENSG00000173868/ENSG00000155846/ENSG00000140279/ENSG00000248746/ENSG00000183682	23	ENSG00000146674/ENSG00000138623/ENSG00000041982/ENSG00000183691/ENSG00000196305/ENSG00000166886/ENSG00000125968/ENSG00000107984/ENSG00000183023/ENSG00000197467/ENSG00000101265/ENSG00000143367/ENSG00000128606/ENSG00000188064/ENSG00000143867/ENSG00000151014/ENSG00000105202/ENSG00000163815/ENSG00000127083/ENSG00000111012/ENSG00000131650/ENSG00000075790/ENSG00000129167
BP	GO:0043583	ear development	29/1106	173/13811	0.00010897	0.00457396	ENSG00000124145/ENSG00000183691/ENSG00000077943/ENSG00000101384/ENSG00000146950/ENSG00000119508/ENSG00000125629/ENSG00000144749/ENSG00000103449/ENSG00000121039/ENSG00000153094/ENSG00000125845/ENSG00000143867/ENSG00000204103/ENSG00000112320/ENSG00000125378/ENSG00000178573/ENSG00000117600/ENSG00000153291/ENSG00000186862/ENSG00000140538/ENSG00000065320/ENSG00000162998/ENSG00000132932/ENSG00000169071…	SDC4/NOG/ITGA8/JAG1/SHROOM2/NR4A3/INSIG2/LRIG1/SALL1/RDH10/BCL2L11/BMP2/OSR1/MAFB/SOBP/BMP4/MAF/PLPPR4/SLC25A27/PDZD7/NTRK3/NTN1/FRZB/ATP8A2/ROR2/HES1/PTPRQ/HESX1/DUOX2	29	21	ENSG00000077943/ENSG00000101384/ENSG00000119508/ENSG00000103449/ENSG00000121039/ENSG00000153094/ENSG00000125845/ENSG00000204103/ENSG00000112320/ENSG00000125378/ENSG00000178573/ENSG00000117600/ENSG00000153291/ENSG00000186862/ENSG00000065320/ENSG00000162998/ENSG00000132932/ENSG00000169071/ENSG00000114315/ENSG00000163666/ENSG00000140279	8	ENSG00000124145/ENSG00000183691/ENSG00000146950/ENSG00000125629/ENSG00000144749/ENSG00000143867/ENSG00000140538/ENSG00000139304
BP	GO:0046434	organophosphate catabolic process	33/1106	208/13811	0.000114146	0.00472544	ENSG00000067225/ENSG00000074800/ENSG00000134333/ENSG00000111669/ENSG00000102144/ENSG00000171314/ENSG00000111674/ENSG00000105220/ENSG00000168209/ENSG00000114268/ENSG00000067057/ENSG00000141959/ENSG00000170525/ENSG00000135766/ENSG00000159399/ENSG00000136997/ENSG00000109107/ENSG00000116711/ENSG00000166484/ENSG00000105499/ENSG00000149925/ENSG00000198805/novel.388/ENSG00000179958/ENSG00000123836/ENSG0…	PKM/ENO1/LDHA/TPI1/PGK1/PGAM1/ENO2/GPI/DDIT4/PFKFB4/PFKP/PFKL/PFKFB3/EGLN1/HK2/MYC/ALDOC/PLA2G4A/MAPK7/PLA2G4C/ALDOA/PNP/-/DCTPP1/PFKFB2/IMPA2/PDXP/ENPP6/PDE2A/ASPDH/PGAM4/HTR2A/ACTN3	33	9	ENSG00000116711/ENSG00000105499/ENSG00000123836/ENSG00000141401/ENSG00000164303/ENSG00000186642/ENSG00000204653/ENSG00000102468/ENSG00000248746	24	ENSG00000067225/ENSG00000074800/ENSG00000134333/ENSG00000111669/ENSG00000102144/ENSG00000171314/ENSG00000111674/ENSG00000105220/ENSG00000168209/ENSG00000114268/ENSG00000067057/ENSG00000141959/ENSG00000170525/ENSG00000135766/ENSG00000159399/ENSG00000136997/ENSG00000109107/ENSG00000166484/ENSG00000149925/ENSG00000198805/novel.388/ENSG00000179958/ENSG00000241360/ENSG00000226784
BP	GO:0006006	glucose metabolic process	28/1106	165/13811	0.000114487	0.00472544	ENSG00000067225/ENSG00000074800/ENSG00000111669/ENSG00000102144/ENSG00000146674/ENSG00000171314/ENSG00000111674/ENSG00000105220/ENSG00000152256/ENSG00000067057/ENSG00000141959/ENSG00000141753/ENSG00000159399/ENSG00000173918/ENSG00000162337/ENSG00000136997/ENSG00000109107/ENSG00000149925/ENSG00000164687/ENSG00000141682/novel.388/ENSG00000123836/ENSG00000115138/ENSG00000089127/ENSG00000150907/ENSG0…	PKM/ENO1/TPI1/PGK1/IGFBP3/PGAM1/ENO2/GPI/PDK1/PFKP/PFKL/IGFBP4/HK2/C1QTNF1/LRP5/MYC/ALDOC/ALDOA/FABP5/PMAIP1/-/PFKFB2/POMC/OAS1/FOXO1/PGAM4/DGAT2/ACTN3	28	9	ENSG00000141753/ENSG00000173918/ENSG00000162337/ENSG00000123836/ENSG00000115138/ENSG00000089127/ENSG00000150907/ENSG00000062282/ENSG00000248746	19	ENSG00000067225/ENSG00000074800/ENSG00000111669/ENSG00000102144/ENSG00000146674/ENSG00000171314/ENSG00000111674/ENSG00000105220/ENSG00000152256/ENSG00000067057/ENSG00000141959/ENSG00000159399/ENSG00000136997/ENSG00000109107/ENSG00000149925/ENSG00000164687/ENSG00000141682/novel.388/ENSG00000226784
BP	GO:0048659	smooth muscle cell proliferation	22/1106	116/13811	0.000116087	0.00475188	ENSG00000146674/ENSG00000177606/ENSG00000073756/ENSG00000085662/ENSG00000171388/ENSG00000125257/ENSG00000115415/ENSG00000136997/ENSG00000119508/ENSG00000136244/ENSG00000118503/ENSG00000164850/ENSG00000160712/ENSG00000113070/ENSG00000135744/ENSG00000081189/ENSG00000100292/ENSG00000125378/ENSG00000170962/ENSG00000132170/ENSG00000165795/ENSG00000207725	IGFBP3/JUN/PTGS2/AKR1B1/APLN/ABCC4/STAT1/MYC/NR4A3/IL6/TNFAIP3/GPER1/IL6R/HBEGF/AGT/MEF2C/HMOX1/BMP4/PDGFD/PPARG/NDRG2/MIR222	22	15	ENSG00000073756/ENSG00000085662/ENSG00000125257/ENSG00000115415/ENSG00000119508/ENSG00000136244/ENSG00000118503/ENSG00000160712/ENSG00000135744/ENSG00000081189/ENSG00000100292/ENSG00000125378/ENSG00000170962/ENSG00000132170/ENSG00000165795	7	ENSG00000146674/ENSG00000177606/ENSG00000171388/ENSG00000136997/ENSG00000164850/ENSG00000113070/ENSG00000207725
BP	GO:0006576	cellular biogenic amine metabolic process	12/1106	44/13811	0.000124182	0.0050075	ENSG00000115919/ENSG00000102172/ENSG00000130066/ENSG00000115758/ENSG00000116649/ENSG00000110721/ENSG00000162882/ENSG00000189221/ENSG00000132837/ENSG00000173597/ENSG00000153982/ENSG00000129167	KYNU/SMS/SAT1/ODC1/SRM/CHKA/HAAO/MAOA/DMGDH/SULT1B1/GDPD1/TPH1	12	7	ENSG00000115919/ENSG00000130066/ENSG00000110721/ENSG00000162882/ENSG00000189221/ENSG00000132837/ENSG00000153982	5	ENSG00000102172/ENSG00000115758/ENSG00000116649/ENSG00000173597/ENSG00000129167
BP	GO:0035929	steroid hormone secretion	7/1106	16/13811	0.000124353	0.0050075	ENSG00000173918/ENSG00000135744/ENSG00000174804/ENSG00000115138/ENSG00000153162/ENSG00000144891/ENSG00000164404	C1QTNF1/AGT/FZD4/POMC/BMP6/AGTR1/GDF9	7	7	ENSG00000173918/ENSG00000135744/ENSG00000174804/ENSG00000115138/ENSG00000153162/ENSG00000144891/ENSG00000164404	0
BP	GO:0050808	synapse organization	37/1106	245/13811	0.00012974	0.00516383	ENSG00000041982/ENSG00000136848/ENSG00000180914/ENSG00000185070/ENSG00000117280/ENSG00000107984/ENSG00000157168/ENSG00000188064/ENSG00000099864/ENSG00000081189/ENSG00000134569/ENSG00000154928/ENSG00000146006/ENSG00000173114/ENSG00000162599/ENSG00000198739/ENSG00000066248/ENSG00000130203/ENSG00000144868/ENSG00000021645/ENSG00000137825/ENSG00000196338/ENSG00000140538/ENSG00000163251/ENSG00000074317…	TNC/DAB2IP/OXTR/FLRT2/RAB29/DKK1/NRG1/WNT7B/PALM/MEF2C/LRP4/EPHB1/LRRTM2/LRRN3/NFIA/LRRTM3/NGEF/APOE/TMEM108/NRXN3/ITPKA/NLGN3/NTRK3/FZD5/SNCB/CTNND2/EFNA1/CACNA2D2/DSCAM/DNM3/SNCA/RAB39B/SDK2/EEF2K/NRCAM/GRIN1/PAK3	37	17	ENSG00000136848/ENSG00000185070/ENSG00000117280/ENSG00000099864/ENSG00000081189/ENSG00000134569/ENSG00000173114/ENSG00000162599/ENSG00000130203/ENSG00000144868/ENSG00000196338/ENSG00000163251/ENSG00000169242/ENSG00000007402/ENSG00000197959/ENSG00000145335/ENSG00000069188	20	ENSG00000041982/ENSG00000180914/ENSG00000107984/ENSG00000157168/ENSG00000188064/ENSG00000154928/ENSG00000146006/ENSG00000198739/ENSG00000066248/ENSG00000021645/ENSG00000137825/ENSG00000140538/ENSG00000074317/ENSG00000169862/ENSG00000171587/ENSG00000155961/ENSG00000103319/ENSG00000091129/ENSG00000176884/ENSG00000077264
BP	GO:0072202	cell differentiation involved in metanephros development	8/1106	21/13811	0.000130321	0.00516383	ENSG00000128342/ENSG00000115415/ENSG00000118526/ENSG00000103449/ENSG00000143867/ENSG00000125378/ENSG00000166923/ENSG00000174059	LIF/STAT1/TCF21/SALL1/OSR1/BMP4/GREM1/CD34	8	7	ENSG00000128342/ENSG00000115415/ENSG00000118526/ENSG00000103449/ENSG00000125378/ENSG00000166923/ENSG00000174059	1	ENSG00000143867
BP	GO:0031960	response to corticosteroid	23/1106	125/13811	0.000132375	0.0052036	ENSG00000168209/ENSG00000119138/ENSG00000135046/ENSG00000124762/ENSG00000116285/ENSG00000073756/ENSG00000120129/ENSG00000187840/ENSG00000145147/ENSG00000136244/ENSG00000090339/ENSG00000060656/ENSG00000164850/ENSG00000196139/ENSG00000188064/ENSG00000153094/ENSG00000182752/ENSG00000153162/ENSG00000005471/ENSG00000150907/ENSG00000140538/ENSG00000136943/ENSG00000155846	DDIT4/KLF9/ANXA1/CDKN1A/ERRFI1/PTGS2/DUSP1/EIF4EBP1/SLIT2/IL6/ICAM1/PTPRU/GPER1/AKR1C3/WNT7B/BCL2L11/PAPPA/BMP6/ABCB4/FOXO1/NTRK3/CTSV/PPARGC1B	23	14	ENSG00000119138/ENSG00000124762/ENSG00000073756/ENSG00000136244/ENSG00000090339/ENSG00000060656/ENSG00000196139/ENSG00000153094/ENSG00000182752/ENSG00000153162/ENSG00000005471/ENSG00000150907/ENSG00000136943/ENSG00000155846	9	ENSG00000168209/ENSG00000135046/ENSG00000116285/ENSG00000120129/ENSG00000187840/ENSG00000145147/ENSG00000164850/ENSG00000188064/ENSG00000140538
BP	GO:0060393	regulation of pathway-restricted SMAD protein phosphorylation	13/1106	51/13811	0.000139332	0.00543396	ENSG00000130513/ENSG00000163083/ENSG00000183691/ENSG00000107984/ENSG00000139567/ENSG00000125845/ENSG00000125378/ENSG00000166923/ENSG00000153162/ENSG00000139269/ENSG00000123999/ENSG00000183682/ENSG00000164404	GDF15/INHBB/NOG/DKK1/ACVRL1/BMP2/BMP4/GREM1/BMP6/INHBE/INHA/BMP8A/GDF9	13	9	ENSG00000130513/ENSG00000139567/ENSG00000125845/ENSG00000125378/ENSG00000166923/ENSG00000153162/ENSG00000123999/ENSG00000183682/ENSG00000164404	4	ENSG00000163083/ENSG00000183691/ENSG00000107984/ENSG00000139269
BP	GO:0048667	cell morphogenesis involved in neuron differentiation	60/1106	464/13811	0.000140676	0.00544351	ENSG00000171246/ENSG00000138623/ENSG00000006327/ENSG00000145147/ENSG00000169032/ENSG00000183691/ENSG00000147852/ENSG00000130827/ENSG00000185070/ENSG00000166484/ENSG00000119508/ENSG00000125968/ENSG00000168546/ENSG00000079215/ENSG00000157168/ENSG00000153234/ENSG00000179242/ENSG00000081189/ENSG00000196358/ENSG00000134569/ENSG00000117600/ENSG00000154928/ENSG00000251493/ENSG00000148082/ENSG00000105711…	NPTX1/SEMA7A/TNFRSF12A/SLIT2/MAP2K1/NOG/VLDLR/PLXNA3/FLRT2/MAPK7/NR4A3/ID1/GFRA2/SLC1A3/NRG1/NR4A2/CDH4/MEF2C/NTNG2/LRP4/PLPPR4/EPHB1/FOXD1/SHC3/SCN1B/EFNA3/NTNG1/MT3/PLXNA4/NGEF/ISPD/PDZD7/EPHA5/APOE/NRXN3/ITPKA/NLGN3/GFRA1/NTRK3/NTN1/RGMA/CAMK2A/CHL1/SPTBN5/ATP8A2/CTNND2/SPON2/EFNA1/HES1/RND2/ANOS1/DSCAM/PTPRQ/DNM3/EEF2K/NRCAM/GRIN1/PAK3/TUBB2B/GAP43	60	25	ENSG00000171246/ENSG00000185070/ENSG00000119508/ENSG00000079215/ENSG00000153234/ENSG00000081189/ENSG00000196358/ENSG00000134569/ENSG00000117600/ENSG00000148082/ENSG00000105711/ENSG00000186862/ENSG00000145242/ENSG00000130203/ENSG00000196338/ENSG00000065320/ENSG00000182175/ENSG00000070808/ENSG00000134121/ENSG00000132932/ENSG00000159674/ENSG00000169242/ENSG00000114315/ENSG00000108830/ENSG00000197959	35	ENSG00000138623/ENSG00000006327/ENSG00000145147/ENSG00000169032/ENSG00000183691/ENSG00000147852/ENSG00000130827/ENSG00000166484/ENSG00000125968/ENSG00000168546/ENSG00000157168/ENSG00000179242/ENSG00000154928/ENSG00000251493/ENSG00000143590/ENSG00000162631/ENSG00000087250/ENSG00000221866/ENSG00000066248/ENSG00000214960/ENSG00000021645/ENSG00000137825/ENSG00000151892/ENSG00000140538/ENSG00000137877…
BP	GO:0000302	response to reactive oxygen species	31/1106	193/13811	0.00014452	0.00554891	ENSG00000134333/ENSG00000181019/ENSG00000176171/ENSG00000112096/ENSG00000138061/ENSG00000198431/ENSG00000135046/ENSG00000177606/ENSG00000120129/ENSG00000135766/ENSG00000183010/ENSG00000115415/ENSG00000166484/ENSG00000119508/ENSG00000183023/ENSG00000136244/ENSG00000116863/ENSG00000118503/ENSG00000156711/ENSG00000127528/ENSG00000196139/ENSG00000131979/ENSG00000109610/ENSG00000100292/ENSG00000170962…	LDHA/NQO1/BNIP3/SOD2/CYP1B1/TXNRD1/ANXA1/JUN/DUSP1/EGLN1/PYCR1/STAT1/MAPK7/NR4A3/SLC8A1/IL6/ADPRHL2/TNFAIP3/MAPK13/KLF2/AKR1C3/GCH1/SOD3/HMOX1/PDGFD/MT3/APOE/FOXO1/PPARGC1B/CD36/GUCY1B1	31	19	ENSG00000181019/ENSG00000112096/ENSG00000138061/ENSG00000198431/ENSG00000115415/ENSG00000119508/ENSG00000136244/ENSG00000118503/ENSG00000156711/ENSG00000196139/ENSG00000131979/ENSG00000109610/ENSG00000100292/ENSG00000170962/ENSG00000130203/ENSG00000150907/ENSG00000155846/ENSG00000135218/ENSG00000061918	12	ENSG00000134333/ENSG00000176171/ENSG00000135046/ENSG00000177606/ENSG00000120129/ENSG00000135766/ENSG00000183010/ENSG00000166484/ENSG00000183023/ENSG00000116863/ENSG00000127528/ENSG00000087250
BP	GO:0072078	nephron tubule morphogenesis	14/1106	58/13811	0.000146969	0.00556211	ENSG00000183691/ENSG00000136997/ENSG00000118526/ENSG00000103449/ENSG00000113578/ENSG00000135744/ENSG00000126562/ENSG00000125845/ENSG00000143867/ENSG00000125378/ENSG00000166923/ENSG00000251493/ENSG00000119630/ENSG00000114315	NOG/MYC/TCF21/SALL1/FGF1/AGT/WNK4/BMP2/OSR1/BMP4/GREM1/FOXD1/PGF/HES1	14	8	ENSG00000118526/ENSG00000103449/ENSG00000135744/ENSG00000125845/ENSG00000125378/ENSG00000166923/ENSG00000119630/ENSG00000114315	6	ENSG00000183691/ENSG00000136997/ENSG00000113578/ENSG00000126562/ENSG00000143867/ENSG00000251493
BP	GO:0030595	leukocyte chemotaxis	24/1106	134/13811	0.000147522	0.00556211	ENSG00000106366/ENSG00000135046/ENSG00000145147/ENSG00000184371/ENSG00000108691/ENSG00000136244/ENSG00000160712/ENSG00000183049/ENSG00000099377/ENSG00000173531/ENSG00000143669/ENSG00000171951/ENSG00000137869/ENSG00000134830/ENSG00000019582/ENSG00000166923/ENSG00000163739/ENSG00000035664/ENSG00000169429/ENSG00000119630/ENSG00000124875/ENSG00000127507/ENSG00000136160/ENSG00000102879	SERPINE1/ANXA1/SLIT2/CSF1/CCL2/IL6/IL6R/CAMK1D/HSD3B7/MST1/LYST/SCG2/CYP19A1/C5AR2/CD74/GREM1/CXCL1/DAPK2/CXCL8/PGF/CXCL6/ADGRE2/EDNRB/CORO1A	24	18	ENSG00000184371/ENSG00000108691/ENSG00000136244/ENSG00000160712/ENSG00000173531/ENSG00000143669/ENSG00000171951/ENSG00000137869/ENSG00000134830/ENSG00000019582/ENSG00000166923/ENSG00000163739/ENSG00000035664/ENSG00000169429/ENSG00000119630/ENSG00000124875/ENSG00000127507/ENSG00000136160	6	ENSG00000106366/ENSG00000135046/ENSG00000145147/ENSG00000183049/ENSG00000099377/ENSG00000102879
BP	GO:0030278	regulation of ossification	27/1106	159/13811	0.000148823	0.00556211	ENSG00000185885/ENSG00000184371/ENSG00000183691/ENSG00000162337/ENSG00000101384/ENSG00000125968/ENSG00000107984/ENSG00000183023/ENSG00000136244/ENSG00000101265/ENSG00000160712/ENSG00000188064/ENSG00000125845/ENSG00000143867/ENSG00000081189/ENSG00000134569/ENSG00000125378/ENSG00000151014/ENSG00000166923/ENSG00000153162/ENSG00000168646/ENSG00000127083/ENSG00000111012/ENSG00000173868/ENSG00000131650…	IFITM1/CSF1/NOG/LRP5/JAG1/ID1/DKK1/SLC8A1/IL6/RASSF2/IL6R/WNT7B/BMP2/OSR1/MEF2C/LRP4/BMP4/NOCT/GREM1/BMP6/AXIN2/OMD/CYP27B1/PHOSPHO1/KREMEN2/TPH1/ACTN3	27	15	ENSG00000185885/ENSG00000184371/ENSG00000162337/ENSG00000101384/ENSG00000136244/ENSG00000160712/ENSG00000125845/ENSG00000081189/ENSG00000134569/ENSG00000125378/ENSG00000166923/ENSG00000153162/ENSG00000168646/ENSG00000173868/ENSG00000248746	12	ENSG00000183691/ENSG00000125968/ENSG00000107984/ENSG00000183023/ENSG00000101265/ENSG00000188064/ENSG00000143867/ENSG00000151014/ENSG00000127083/ENSG00000111012/ENSG00000131650/ENSG00000129167
BP	GO:0051384	response to glucocorticoid	21/1106	110/13811	0.000149356	0.00556211	ENSG00000168209/ENSG00000119138/ENSG00000135046/ENSG00000124762/ENSG00000116285/ENSG00000073756/ENSG00000120129/ENSG00000187840/ENSG00000145147/ENSG00000136244/ENSG00000090339/ENSG00000060656/ENSG00000188064/ENSG00000153094/ENSG00000182752/ENSG00000153162/ENSG00000005471/ENSG00000150907/ENSG00000140538/ENSG00000136943/ENSG00000155846	DDIT4/KLF9/ANXA1/CDKN1A/ERRFI1/PTGS2/DUSP1/EIF4EBP1/SLIT2/IL6/ICAM1/PTPRU/WNT7B/BCL2L11/PAPPA/BMP6/ABCB4/FOXO1/NTRK3/CTSV/PPARGC1B	21	13	ENSG00000119138/ENSG00000124762/ENSG00000073756/ENSG00000136244/ENSG00000090339/ENSG00000060656/ENSG00000153094/ENSG00000182752/ENSG00000153162/ENSG00000005471/ENSG00000150907/ENSG00000136943/ENSG00000155846	8	ENSG00000168209/ENSG00000135046/ENSG00000116285/ENSG00000120129/ENSG00000187840/ENSG00000145147/ENSG00000188064/ENSG00000140538
BP	GO:0010720	positive regulation of cell development	56/1106	426/13811	0.000151034	0.00556883	ENSG00000044574/ENSG00000138623/ENSG00000197747/ENSG00000116584/ENSG00000006327/ENSG00000145147/ENSG00000110047/ENSG00000128342/ENSG00000169032/ENSG00000184371/ENSG00000170961/ENSG00000136848/ENSG00000147852/ENSG00000120833/ENSG00000136997/ENSG00000171617/ENSG00000167191/ENSG00000107984/ENSG00000239672/ENSG00000157168/ENSG00000108960/ENSG00000164850/ENSG00000183049/ENSG00000135744/ENSG00000174804…	HSPA5/SEMA7A/S100A10/ARHGEF2/TNFRSF12A/SLIT2/EHD1/LIF/MAP2K1/CSF1/HAS2/DAB2IP/VLDLR/SOCS2/MYC/ENC1/GPRC5B/DKK1/NME1/NRG1/MMD/GPER1/CAMK1D/AGT/FZD4/BMP2/CDH4/MEF2C/BMP4/SCN1B/BMP6/APOE/UNC13D/ITPKA/NTRK3/NTN1/RGMA/CNTN1/RIMS1/ATP8A2/PPARG/HES1/RIMS2/RND2/DSCAM/HEYL/MIR222/GJC2/ANKRD1/EEF2K/NRCAM/PAK3/CPNE5/GFAP/ACTN3/TUBB2B	56	25	ENSG00000128342/ENSG00000184371/ENSG00000136848/ENSG00000120833/ENSG00000167191/ENSG00000108960/ENSG00000135744/ENSG00000174804/ENSG00000125845/ENSG00000081189/ENSG00000125378/ENSG00000105711/ENSG00000153162/ENSG00000130203/ENSG00000092929/ENSG00000065320/ENSG00000182175/ENSG00000132932/ENSG00000132170/ENSG00000114315/ENSG00000176406/ENSG00000108830/ENSG00000163909/ENSG00000131095/ENSG00000248746	31	ENSG00000044574/ENSG00000138623/ENSG00000197747/ENSG00000116584/ENSG00000006327/ENSG00000145147/ENSG00000110047/ENSG00000169032/ENSG00000170961/ENSG00000147852/ENSG00000136997/ENSG00000171617/ENSG00000107984/ENSG00000239672/ENSG00000157168/ENSG00000164850/ENSG00000183049/ENSG00000179242/ENSG00000137825/ENSG00000140538/ENSG00000018236/ENSG00000079841/ENSG00000171587/ENSG00000207725/ENSG00000198835…
BP	GO:0046717	acid secretion	18/1106	87/13811	0.000151785	0.00556883	ENSG00000143847/ENSG00000135046/ENSG00000168398/ENSG00000125257/ENSG00000136997/ENSG00000180914/ENSG00000116711/ENSG00000108846/ENSG00000079215/ENSG00000214530/ENSG00000196517/ENSG00000005379/ENSG00000005471/ENSG00000132639/ENSG00000107282/ENSG00000163485/ENSG00000079841/ENSG00000145335	PPFIA4/ANXA1/BDKRB2/ABCC4/MYC/OXTR/PLA2G4A/ABCC3/SLC1A3/STARD10/SLC6A9/TSPOAP1/ABCB4/SNAP25/APBA1/ADORA1/RIMS1/SNCA	18	12	ENSG00000168398/ENSG00000125257/ENSG00000116711/ENSG00000108846/ENSG00000079215/ENSG00000214530/ENSG00000005379/ENSG00000005471/ENSG00000132639/ENSG00000107282/ENSG00000163485/ENSG00000145335	6	ENSG00000143847/ENSG00000135046/ENSG00000136997/ENSG00000180914/ENSG00000196517/ENSG00000079841
BP	GO:0071216	cellular response to biotic stimulus	26/1106	151/13811	0.000155447	0.00566125	ENSG00000106366/ENSG00000044574/ENSG00000136848/ENSG00000162892/ENSG00000108691/ENSG00000165029/ENSG00000136244/ENSG00000118503/ENSG00000090339/ENSG00000137752/ENSG00000114698/ENSG00000175197/ENSG00000081189/ENSG00000134242/ENSG00000153162/ENSG00000134070/ENSG00000169429/ENSG00000005471/ENSG00000124875/ENSG00000163251/ENSG00000159674/ENSG00000136160/ENSG00000148677/ENSG00000167207/ENSG00000135218…	SERPINE1/HSPA5/DAB2IP/IL24/CCL2/ABCA1/IL6/TNFAIP3/ICAM1/CASP1/PLSCR4/DDIT3/MEF2C/PTPN22/BMP6/IRAK2/CXCL8/ABCB4/CXCL6/FZD5/SPON2/EDNRB/ANKRD1/NOD2/CD36/CD14	26	22	ENSG00000136848/ENSG00000162892/ENSG00000108691/ENSG00000165029/ENSG00000136244/ENSG00000118503/ENSG00000090339/ENSG00000137752/ENSG00000114698/ENSG00000081189/ENSG00000134242/ENSG00000153162/ENSG00000134070/ENSG00000169429/ENSG00000005471/ENSG00000124875/ENSG00000163251/ENSG00000159674/ENSG00000136160/ENSG00000167207/ENSG00000135218/ENSG00000170458	4	ENSG00000106366/ENSG00000044574/ENSG00000175197/ENSG00000148677
BP	GO:0010935	regulation of macrophage cytokine production	6/1106	12/13811	0.000157688	0.00570093	ENSG00000138623/ENSG00000167191/ENSG00000090376/ENSG00000019582/ENSG00000159674/ENSG00000135218	SEMA7A/GPRC5B/IRAK3/CD74/SPON2/CD36	6	5	ENSG00000167191/ENSG00000090376/ENSG00000019582/ENSG00000159674/ENSG00000135218	1	ENSG00000138623
BP	GO:0019318	hexose metabolic process	32/1106	203/13811	0.00016273	0.00577136	ENSG00000067225/ENSG00000074800/ENSG00000111669/ENSG00000102144/ENSG00000146674/ENSG00000171314/ENSG00000111674/ENSG00000105220/ENSG00000114268/ENSG00000152256/ENSG00000067057/ENSG00000141959/ENSG00000170525/ENSG00000085662/ENSG00000141753/ENSG00000159399/ENSG00000173918/ENSG00000162337/ENSG00000136997/ENSG00000109107/ENSG00000149925/ENSG00000179163/ENSG00000164687/ENSG00000141682/novel.388/ENSG0…	PKM/ENO1/TPI1/PGK1/IGFBP3/PGAM1/ENO2/GPI/PFKFB4/PDK1/PFKP/PFKL/PFKFB3/AKR1B1/IGFBP4/HK2/C1QTNF1/LRP5/MYC/ALDOC/ALDOA/FUCA1/FABP5/PMAIP1/-/PFKFB2/POMC/OAS1/FOXO1/PGAM4/DGAT2/ACTN3	32	11	ENSG00000085662/ENSG00000141753/ENSG00000173918/ENSG00000162337/ENSG00000179163/ENSG00000123836/ENSG00000115138/ENSG00000089127/ENSG00000150907/ENSG00000062282/ENSG00000248746	21	ENSG00000067225/ENSG00000074800/ENSG00000111669/ENSG00000102144/ENSG00000146674/ENSG00000171314/ENSG00000111674/ENSG00000105220/ENSG00000114268/ENSG00000152256/ENSG00000067057/ENSG00000141959/ENSG00000170525/ENSG00000159399/ENSG00000136997/ENSG00000109107/ENSG00000149925/ENSG00000164687/ENSG00000141682/novel.388/ENSG00000226784
BP	GO:0002688	regulation of leukocyte chemotaxis	17/1106	80/13811	0.000163131	0.00577136	ENSG00000106366/ENSG00000145147/ENSG00000184371/ENSG00000108691/ENSG00000136244/ENSG00000160712/ENSG00000183049/ENSG00000173531/ENSG00000137869/ENSG00000134830/ENSG00000019582/ENSG00000166923/ENSG00000163739/ENSG00000035664/ENSG00000169429/ENSG00000119630/ENSG00000124875	SERPINE1/SLIT2/CSF1/CCL2/IL6/IL6R/CAMK1D/MST1/CYP19A1/C5AR2/CD74/GREM1/CXCL1/DAPK2/CXCL8/PGF/CXCL6	17	14	ENSG00000184371/ENSG00000108691/ENSG00000136244/ENSG00000160712/ENSG00000173531/ENSG00000137869/ENSG00000134830/ENSG00000019582/ENSG00000166923/ENSG00000163739/ENSG00000035664/ENSG00000169429/ENSG00000119630/ENSG00000124875	3	ENSG00000106366/ENSG00000145147/ENSG00000183049
BP	GO:0098869	cellular oxidant detoxification	17/1106	80/13811	0.000163131	0.00577136	ENSG00000181019/ENSG00000112096/ENSG00000198431/ENSG00000073756/ENSG00000104687/ENSG00000161544/ENSG00000131979/ENSG00000109610/ENSG00000271303/ENSG00000122378/ENSG00000065621/ENSG00000087250/ENSG00000130203/ENSG00000140279/ENSG00000147485/ENSG00000135218/ENSG00000243955	NQO1/SOD2/TXNRD1/PTGS2/GSR/CYGB/GCH1/SOD3/SRXN1/FAM213A/GSTO2/MT3/APOE/DUOX2/PXDNL/CD36/GSTA1	17	14	ENSG00000181019/ENSG00000112096/ENSG00000198431/ENSG00000073756/ENSG00000104687/ENSG00000161544/ENSG00000131979/ENSG00000109610/ENSG00000271303/ENSG00000122378/ENSG00000065621/ENSG00000130203/ENSG00000140279/ENSG00000135218	3	ENSG00000087250/ENSG00000147485/ENSG00000243955
BP	GO:0002699	positive regulation of immune effector process	24/1106	135/13811	0.000166082	0.00583406	ENSG00000105220/ENSG00000135046/ENSG00000138623/ENSG00000073008/ENSG00000103241/ENSG00000167191/ENSG00000119508/ENSG00000136244/ENSG00000125730/ENSG00000108771/ENSG00000100292/ENSG00000134242/ENSG00000019582/ENSG00000092929/ENSG00000163251/ENSG00000159674/ENSG00000188372/ENSG00000089692/ENSG00000127507/ENSG00000134321/ENSG00000186827/ENSG00000167207/ENSG00000135218/ENSG00000000938	GPI/ANXA1/SEMA7A/PVR/FOXF1/GPRC5B/NR4A3/IL6/C3/DHX58/HMOX1/PTPN22/CD74/UNC13D/FZD5/SPON2/ZP3/LAG3/ADGRE2/RSAD2/TNFRSF4/NOD2/CD36/FGR	24	19	ENSG00000103241/ENSG00000167191/ENSG00000119508/ENSG00000136244/ENSG00000125730/ENSG00000108771/ENSG00000100292/ENSG00000134242/ENSG00000019582/ENSG00000092929/ENSG00000163251/ENSG00000159674/ENSG00000188372/ENSG00000127507/ENSG00000134321/ENSG00000186827/ENSG00000167207/ENSG00000135218/ENSG00000000938	5	ENSG00000105220/ENSG00000135046/ENSG00000138623/ENSG00000073008/ENSG00000089692
BP	GO:0048732	gland development	49/1106	360/13811	0.000167268	0.00583435	ENSG00000067225/ENSG00000105974/ENSG00000162433/ENSG00000135046/ENSG00000140285/ENSG00000177606/ENSG00000041982/ENSG00000169032/ENSG00000184371/ENSG00000183691/ENSG00000171388/ENSG00000159399/ENSG00000162337/ENSG00000120833/ENSG00000136997/ENSG00000103241/ENSG00000180914/ENSG00000126561/ENSG00000118526/ENSG00000153879/ENSG00000118503/ENSG00000239672/ENSG00000100522/ENSG00000157168/ENSG00000103449…	PKM/CAV1/AK4/ANXA1/FGF7/JUN/TNC/MAP2K1/CSF1/NOG/APLN/HK2/LRP5/SOCS2/MYC/FOXF1/OXTR/STAT5A/TCF21/CEBPG/TNFAIP3/NME1/GNPNAT1/NRG1/SALL1/OAS2/DBP/WNT7B/BCL2L11/MST1/BMP2/HHEX/MAFB/HMOX1/CYP19A1/BMP4/ASNS/SLC29A1/CCDC40/IRF6/ABCB4/NTN1/E2F8/FRZB/HES1/HESX1/DUOX2/CRIP1/TPH1	49	28	ENSG00000140285/ENSG00000184371/ENSG00000162337/ENSG00000120833/ENSG00000103241/ENSG00000126561/ENSG00000118526/ENSG00000118503/ENSG00000103449/ENSG00000111335/ENSG00000105516/ENSG00000153094/ENSG00000173531/ENSG00000125845/ENSG00000152804/ENSG00000204103/ENSG00000100292/ENSG00000137869/ENSG00000125378/ENSG00000141519/ENSG00000117595/ENSG00000005471/ENSG00000065320/ENSG00000162998/ENSG00000114315…	21	ENSG00000067225/ENSG00000105974/ENSG00000162433/ENSG00000135046/ENSG00000177606/ENSG00000041982/ENSG00000169032/ENSG00000183691/ENSG00000171388/ENSG00000159399/ENSG00000136997/ENSG00000180914/ENSG00000153879/ENSG00000239672/ENSG00000100522/ENSG00000157168/ENSG00000188064/ENSG00000070669/ENSG00000112759/ENSG00000129173/ENSG00000129167
BP	GO:0072171	mesonephric tubule morphogenesis	13/1106	52/13811	0.000172331	0.00596892	ENSG00000183691/ENSG00000136997/ENSG00000118526/ENSG00000103449/ENSG00000113578/ENSG00000135744/ENSG00000125845/ENSG00000143867/ENSG00000125378/ENSG00000166923/ENSG00000251493/ENSG00000119630/ENSG00000114315	NOG/MYC/TCF21/SALL1/FGF1/AGT/BMP2/OSR1/BMP4/GREM1/FOXD1/PGF/HES1	13	8	ENSG00000118526/ENSG00000103449/ENSG00000135744/ENSG00000125845/ENSG00000125378/ENSG00000166923/ENSG00000119630/ENSG00000114315	5	ENSG00000183691/ENSG00000136997/ENSG00000113578/ENSG00000143867/ENSG00000251493
BP	GO:0030282	bone mineralization	18/1106	88/13811	0.000176782	0.00607037	ENSG00000073756/ENSG00000136235/ENSG00000183023/ENSG00000143367/ENSG00000125845/ENSG00000143867/ENSG00000081189/ENSG00000125378/ENSG00000166923/ENSG00000153162/ENSG00000168646/ENSG00000163815/ENSG00000169071/ENSG00000127083/ENSG00000111012/ENSG00000173868/ENSG00000140279/ENSG00000248746	PTGS2/GPNMB/SLC8A1/TUFT1/BMP2/OSR1/MEF2C/BMP4/GREM1/BMP6/AXIN2/CLEC3B/ROR2/OMD/CYP27B1/PHOSPHO1/DUOX2/ACTN3	18	12	ENSG00000073756/ENSG00000136235/ENSG00000125845/ENSG00000081189/ENSG00000125378/ENSG00000166923/ENSG00000153162/ENSG00000168646/ENSG00000169071/ENSG00000173868/ENSG00000140279/ENSG00000248746	6	ENSG00000183023/ENSG00000143367/ENSG00000143867/ENSG00000163815/ENSG00000127083/ENSG00000111012
BP	GO:0001656	metanephros development	15/1106	66/13811	0.000178067	0.00607037	ENSG00000128342/ENSG00000115415/ENSG00000136997/ENSG00000077943/ENSG00000120738/ENSG00000118526/ENSG00000103449/ENSG00000121039/ENSG00000188064/ENSG00000143867/ENSG00000125378/ENSG00000166923/ENSG00000251493/ENSG00000114315/ENSG00000174059	LIF/STAT1/MYC/ITGA8/EGR1/TCF21/SALL1/RDH10/WNT7B/OSR1/BMP4/GREM1/FOXD1/HES1/CD34	15	10	ENSG00000128342/ENSG00000115415/ENSG00000077943/ENSG00000118526/ENSG00000103449/ENSG00000121039/ENSG00000125378/ENSG00000166923/ENSG00000114315/ENSG00000174059	5	ENSG00000136997/ENSG00000120738/ENSG00000188064/ENSG00000143867/ENSG00000251493
BP	GO:0061458	reproductive system development	49/1106	361/13811	0.000178937	0.00607037	ENSG00000154734/ENSG00000135046/ENSG00000073756/ENSG00000157227/ENSG00000163083/ENSG00000145147/ENSG00000135766/ENSG00000128342/ENSG00000041982/ENSG00000169032/ENSG00000183691/ENSG00000185551/ENSG00000136997/ENSG00000176720/ENSG00000180530/ENSG00000118526/ENSG00000090339/ENSG00000052126/ENSG00000103449/ENSG00000196139/ENSG00000121039/ENSG00000188064/ENSG00000153094/ENSG00000174804/ENSG00000143867…	ADAMTS1/ANXA1/PTGS2/MMP14/INHBB/SLIT2/EGLN1/LIF/TNC/MAP2K1/NOG/NR2F2/MYC/BOK/NRIP1/TCF21/ICAM1/PLEKHA5/SALL1/AKR1C3/RDH10/WNT7B/BCL2L11/FZD4/OSR1/CYP19A1/BMP4/BMP6/LFNG/LHB/ABCB4/SPINT2/SOX15/INHA/E2F8/STOX2/CTSV/FZD5/LRRC6/AFP/ROR2/PPARG/ZP3/VASH2/HES1/CYP27B1/RAD21L1/CRIP1/GDF9	49	31	ENSG00000073756/ENSG00000157227/ENSG00000128342/ENSG00000118526/ENSG00000090339/ENSG00000052126/ENSG00000103449/ENSG00000196139/ENSG00000121039/ENSG00000153094/ENSG00000174804/ENSG00000137869/ENSG00000125378/ENSG00000153162/ENSG00000104826/ENSG00000005471/ENSG00000167642/ENSG00000129194/ENSG00000123999/ENSG00000173320/ENSG00000136943/ENSG00000163251/ENSG00000129295/ENSG00000169071/ENSG00000132170…	18	ENSG00000154734/ENSG00000135046/ENSG00000163083/ENSG00000145147/ENSG00000135766/ENSG00000041982/ENSG00000169032/ENSG00000183691/ENSG00000185551/ENSG00000136997/ENSG00000176720/ENSG00000180530/ENSG00000188064/ENSG00000143867/ENSG00000106003/ENSG00000129173/ENSG00000081051/ENSG00000111012
BP	GO:0015850	organic hydroxy compound transport	27/1106	161/13811	0.00018422	0.00620707	ENSG00000105974/ENSG00000141458/ENSG00000141526/ENSG00000187134/ENSG00000119655/ENSG00000173918/ENSG00000136997/ENSG00000180914/ENSG00000165029/ENSG00000108846/ENSG00000064687/ENSG00000135744/ENSG00000172345/ENSG00000172350/ENSG00000137869/ENSG00000115138/ENSG00000153162/ENSG00000005471/ENSG00000130203/ENSG00000167780/ENSG00000132170/ENSG00000144891/ENSG00000145335/ENSG00000135218/ENSG00000011347…	CAV1/NPC1/SLC16A3/AKR1C1/NPC2/C1QTNF1/MYC/OXTR/ABCA1/ABCC3/ABCA7/AGT/STARD5/ABCG4/CYP19A1/POMC/BMP6/ABCB4/APOE/SOAT2/PPARG/AGTR1/SNCA/CD36/SYT7/HTR2A/SLC10A4	27	20	ENSG00000141458/ENSG00000187134/ENSG00000119655/ENSG00000173918/ENSG00000165029/ENSG00000108846/ENSG00000064687/ENSG00000135744/ENSG00000172345/ENSG00000172350/ENSG00000137869/ENSG00000115138/ENSG00000153162/ENSG00000005471/ENSG00000130203/ENSG00000132170/ENSG00000144891/ENSG00000145335/ENSG00000135218/ENSG00000102468	7	ENSG00000105974/ENSG00000141526/ENSG00000136997/ENSG00000180914/ENSG00000167780/ENSG00000011347/ENSG00000145248
BP	GO:0031214	biomineral tissue development	20/1106	104/13811	0.000192006	0.0063914	ENSG00000073756/ENSG00000136235/ENSG00000183023/ENSG00000143367/ENSG00000125845/ENSG00000143867/ENSG00000081189/ENSG00000108950/ENSG00000125378/ENSG00000166923/ENSG00000153162/ENSG00000168646/ENSG00000163815/ENSG00000150907/ENSG00000169071/ENSG00000127083/ENSG00000111012/ENSG00000173868/ENSG00000140279/ENSG00000248746	PTGS2/GPNMB/SLC8A1/TUFT1/BMP2/OSR1/MEF2C/FAM20A/BMP4/GREM1/BMP6/AXIN2/CLEC3B/FOXO1/ROR2/OMD/CYP27B1/PHOSPHO1/DUOX2/ACTN3	20	14	ENSG00000073756/ENSG00000136235/ENSG00000125845/ENSG00000081189/ENSG00000108950/ENSG00000125378/ENSG00000166923/ENSG00000153162/ENSG00000168646/ENSG00000150907/ENSG00000169071/ENSG00000173868/ENSG00000140279/ENSG00000248746	6	ENSG00000183023/ENSG00000143367/ENSG00000143867/ENSG00000163815/ENSG00000127083/ENSG00000111012
BP	GO:0043062	extracellular structure organization	45/1106	324/13811	0.000192271	0.0063914	ENSG00000106366/ENSG00000134013/ENSG00000138061/ENSG00000124145/ENSG00000157227/ENSG00000122884/ENSG00000091986/ENSG00000148848/ENSG00000041982/ENSG00000145681/ENSG00000170961/ENSG00000197930/ENSG00000077943/ENSG00000103241/ENSG00000087303/ENSG00000147408/ENSG00000185070/ENSG00000165029/ENSG00000163975/ENSG00000162745/ENSG00000090339/ENSG00000049089/ENSG00000197467/ENSG00000053747/ENSG00000064687…	SERPINE1/LOXL2/CYP1B1/SDC4/MMP14/P4HA1/CCDC80/ADAM12/TNC/HAPLN1/HAS2/ERO1A/ITGA8/FOXF1/NID2/CSGALNACT1/FLRT2/ABCA1/MELTF/OLFML2B/ICAM1/COL9A2/COL13A1/LAMA3/ABCA7/PDPN/AGT/MMP15/OLFML2A/HAS3/GREM1/VIT/FERMT1/APOE/SPINT2/CTSS/ADAMTS9/CTSV/SOAT2/AGTR1/CD34/DPP4/ITGB4/CD36/GFAP	45	32	ENSG00000138061/ENSG00000157227/ENSG00000077943/ENSG00000103241/ENSG00000087303/ENSG00000147408/ENSG00000185070/ENSG00000165029/ENSG00000163975/ENSG00000162745/ENSG00000090339/ENSG00000049089/ENSG00000053747/ENSG00000064687/ENSG00000162493/ENSG00000135744/ENSG00000102996/ENSG00000185585/ENSG00000103044/ENSG00000166923/ENSG00000205221/ENSG00000130203/ENSG00000167642/ENSG00000163131/ENSG00000163638…	13	ENSG00000106366/ENSG00000134013/ENSG00000124145/ENSG00000122884/ENSG00000091986/ENSG00000148848/ENSG00000041982/ENSG00000145681/ENSG00000170961/ENSG00000197930/ENSG00000197467/ENSG00000101311/ENSG00000167780
BP	GO:0007416	synapse assembly	21/1106	112/13811	0.000194409	0.00641938	ENSG00000180914/ENSG00000185070/ENSG00000117280/ENSG00000157168/ENSG00000081189/ENSG00000134569/ENSG00000154928/ENSG00000146006/ENSG00000173114/ENSG00000198739/ENSG00000021645/ENSG00000196338/ENSG00000140538/ENSG00000163251/ENSG00000171587/ENSG00000197959/ENSG00000145335/ENSG00000069188/ENSG00000103319/ENSG00000091129/ENSG00000176884	OXTR/FLRT2/RAB29/NRG1/MEF2C/LRP4/EPHB1/LRRTM2/LRRN3/LRRTM3/NRXN3/NLGN3/NTRK3/FZD5/DSCAM/DNM3/SNCA/SDK2/EEF2K/NRCAM/GRIN1	21	10	ENSG00000185070/ENSG00000117280/ENSG00000081189/ENSG00000134569/ENSG00000173114/ENSG00000196338/ENSG00000163251/ENSG00000197959/ENSG00000145335/ENSG00000069188	11	ENSG00000180914/ENSG00000157168/ENSG00000154928/ENSG00000146006/ENSG00000198739/ENSG00000021645/ENSG00000140538/ENSG00000171587/ENSG00000103319/ENSG00000091129/ENSG00000176884
BP	GO:0070371	ERK1 and ERK2 cascade	33/1106	214/13811	0.000197922	0.0064921	ENSG00000177606/ENSG00000116285/ENSG00000120129/ENSG00000138623/ENSG00000136235/ENSG00000128342/ENSG00000169032/ENSG00000136848/ENSG00000136997/ENSG00000180914/ENSG00000108691/ENSG00000090339/ENSG00000170955/ENSG00000064687/ENSG00000164850/ENSG00000135744/ENSG00000125845/ENSG00000183578/ENSG00000134242/ENSG00000125378/ENSG00000134830/ENSG00000019582/ENSG00000170962/ENSG00000154928/ENSG00000087250…	JUN/ERRFI1/DUSP1/SEMA7A/GPNMB/LIF/MAP2K1/DAB2IP/MYC/OXTR/CCL2/ICAM1/CAVIN3/ABCA7/GPER1/AGT/BMP2/TNFAIP8L3/PTPN22/BMP4/C5AR2/CD74/PDGFD/EPHB1/MT3/C1QL4/NDRG2/MIR222/DUSP4/TBC1D10C/NOD2/CD36/HTR2A	33	21	ENSG00000136235/ENSG00000128342/ENSG00000136848/ENSG00000108691/ENSG00000090339/ENSG00000064687/ENSG00000135744/ENSG00000125845/ENSG00000183578/ENSG00000134242/ENSG00000125378/ENSG00000134830/ENSG00000019582/ENSG00000170962/ENSG00000186897/ENSG00000165795/ENSG00000120875/ENSG00000175463/ENSG00000167207/ENSG00000135218/ENSG00000102468	12	ENSG00000177606/ENSG00000116285/ENSG00000120129/ENSG00000138623/ENSG00000169032/ENSG00000136997/ENSG00000180914/ENSG00000170955/ENSG00000164850/ENSG00000154928/ENSG00000087250/ENSG00000207725
BP	GO:0098754	detoxification	18/1106	89/13811	0.000205307	0.00669005	ENSG00000181019/ENSG00000112096/ENSG00000198431/ENSG00000073756/ENSG00000104687/ENSG00000161544/ENSG00000131979/ENSG00000109610/ENSG00000271303/ENSG00000122378/ENSG00000117791/ENSG00000065621/ENSG00000087250/ENSG00000130203/ENSG00000140279/ENSG00000147485/ENSG00000135218/ENSG00000243955	NQO1/SOD2/TXNRD1/PTGS2/GSR/CYGB/GCH1/SOD3/SRXN1/FAM213A/MARC2/GSTO2/MT3/APOE/DUOX2/PXDNL/CD36/GSTA1	18	15	ENSG00000181019/ENSG00000112096/ENSG00000198431/ENSG00000073756/ENSG00000104687/ENSG00000161544/ENSG00000131979/ENSG00000109610/ENSG00000271303/ENSG00000122378/ENSG00000117791/ENSG00000065621/ENSG00000130203/ENSG00000140279/ENSG00000135218	3	ENSG00000087250/ENSG00000147485/ENSG00000243955
BP	GO:0007268	chemical synaptic transmission	60/1106	471/13811	0.000212025	0.00674014	ENSG00000181019/ENSG00000171246/ENSG00000143847/ENSG00000073756/ENSG00000135821/ENSG00000180155/ENSG00000180914/ENSG00000107984/ENSG00000131435/ENSG00000079215/ENSG00000196517/ENSG00000164850/ENSG00000170498/ENSG00000152413/ENSG00000135744/ENSG00000081189/ENSG00000108852/ENSG00000136449/ENSG00000005379/ENSG00000112759/ENSG00000146006/ENSG00000148082/ENSG00000105711/ENSG00000149927/ENSG00000113504…	NQO1/NPTX1/PPFIA4/PTGS2/GLUL/LYNX1/OXTR/DKK1/PDLIM4/SLC1A3/SLC6A9/GPER1/KISS1/HOMER1/AGT/MEF2C/MPP2/MYCBPAP/TSPOAP1/SLC29A1/LRRTM2/SHC3/SCN1B/DOC2A/SLC12A7/SQSTM1/APOE/FGF14/GRIN3B/TMEM108/NRXN3/ITPKA/NLGN3/SNAP25/APBA1/CAMK2A/ADORA1/MCHR1/SNCB/RIMS1/ROR2/CACNA1G/SYT15/RIMS2/CACNA2D2/NETO1/SNCA/DLG2/CHRFAM7A/RIMS3/CSPG5/GRIN1/SLC12A5/TRIM9/SYT7/HTR2A/GFAP/GUCY1B1/MCTP1/MYLK2	60	37	ENSG00000181019/ENSG00000171246/ENSG00000073756/ENSG00000135821/ENSG00000180155/ENSG00000079215/ENSG00000135744/ENSG00000081189/ENSG00000136449/ENSG00000005379/ENSG00000148082/ENSG00000105711/ENSG00000149927/ENSG00000113504/ENSG00000161011/ENSG00000130203/ENSG00000116032/ENSG00000144868/ENSG00000196338/ENSG00000132639/ENSG00000107282/ENSG00000070808/ENSG00000163485/ENSG00000169071/ENSG00000006283…	23	ENSG00000143847/ENSG00000180914/ENSG00000107984/ENSG00000131435/ENSG00000196517/ENSG00000164850/ENSG00000170498/ENSG00000152413/ENSG00000108852/ENSG00000112759/ENSG00000146006/ENSG00000102466/ENSG00000021645/ENSG00000137825/ENSG00000128285/ENSG00000074317/ENSG00000079841/ENSG00000166342/ENSG00000114646/ENSG00000176884/ENSG00000100505/ENSG00000011347/ENSG00000101306
BP	GO:0098916	anterograde trans-synaptic signaling	60/1106	471/13811	0.000212025	0.00674014	ENSG00000181019/ENSG00000171246/ENSG00000143847/ENSG00000073756/ENSG00000135821/ENSG00000180155/ENSG00000180914/ENSG00000107984/ENSG00000131435/ENSG00000079215/ENSG00000196517/ENSG00000164850/ENSG00000170498/ENSG00000152413/ENSG00000135744/ENSG00000081189/ENSG00000108852/ENSG00000136449/ENSG00000005379/ENSG00000112759/ENSG00000146006/ENSG00000148082/ENSG00000105711/ENSG00000149927/ENSG00000113504…	NQO1/NPTX1/PPFIA4/PTGS2/GLUL/LYNX1/OXTR/DKK1/PDLIM4/SLC1A3/SLC6A9/GPER1/KISS1/HOMER1/AGT/MEF2C/MPP2/MYCBPAP/TSPOAP1/SLC29A1/LRRTM2/SHC3/SCN1B/DOC2A/SLC12A7/SQSTM1/APOE/FGF14/GRIN3B/TMEM108/NRXN3/ITPKA/NLGN3/SNAP25/APBA1/CAMK2A/ADORA1/MCHR1/SNCB/RIMS1/ROR2/CACNA1G/SYT15/RIMS2/CACNA2D2/NETO1/SNCA/DLG2/CHRFAM7A/RIMS3/CSPG5/GRIN1/SLC12A5/TRIM9/SYT7/HTR2A/GFAP/GUCY1B1/MCTP1/MYLK2	60	37	ENSG00000181019/ENSG00000171246/ENSG00000073756/ENSG00000135821/ENSG00000180155/ENSG00000079215/ENSG00000135744/ENSG00000081189/ENSG00000136449/ENSG00000005379/ENSG00000148082/ENSG00000105711/ENSG00000149927/ENSG00000113504/ENSG00000161011/ENSG00000130203/ENSG00000116032/ENSG00000144868/ENSG00000196338/ENSG00000132639/ENSG00000107282/ENSG00000070808/ENSG00000163485/ENSG00000169071/ENSG00000006283…	23	ENSG00000143847/ENSG00000180914/ENSG00000107984/ENSG00000131435/ENSG00000196517/ENSG00000164850/ENSG00000170498/ENSG00000152413/ENSG00000108852/ENSG00000112759/ENSG00000146006/ENSG00000102466/ENSG00000021645/ENSG00000137825/ENSG00000128285/ENSG00000074317/ENSG00000079841/ENSG00000166342/ENSG00000114646/ENSG00000176884/ENSG00000100505/ENSG00000011347/ENSG00000101306
BP	GO:0042446	hormone biosynthetic process	15/1106	67/13811	0.000212708	0.00674014	ENSG00000085662/ENSG00000120738/ENSG00000087076/ENSG00000196139/ENSG00000125845/ENSG00000117594/ENSG00000137869/ENSG00000005379/ENSG00000153162/ENSG00000104826/ENSG00000104901/ENSG00000025423/ENSG00000111012/ENSG00000140279/ENSG00000140459	AKR1B1/EGR1/HSD17B14/AKR1C3/BMP2/HSD11B1/CYP19A1/TSPOAP1/BMP6/LHB/DKKL1/HSD17B6/CYP27B1/DUOX2/CYP11A1	15	13	ENSG00000085662/ENSG00000087076/ENSG00000196139/ENSG00000125845/ENSG00000117594/ENSG00000137869/ENSG00000005379/ENSG00000153162/ENSG00000104826/ENSG00000104901/ENSG00000025423/ENSG00000140279/ENSG00000140459	2	ENSG00000120738/ENSG00000111012
BP	GO:0097006	regulation of plasma lipoprotein particle levels	15/1106	67/13811	0.000212708	0.00674014	ENSG00000141458/ENSG00000110047/ENSG00000119655/ENSG00000147852/ENSG00000165029/ENSG00000064687/ENSG00000135744/ENSG00000007944/ENSG00000100292/ENSG00000130203/ENSG00000167780/ENSG00000184730/ENSG00000144891/ENSG00000135218/ENSG00000062282	NPC1/EHD1/NPC2/VLDLR/ABCA1/ABCA7/AGT/MYLIP/HMOX1/APOE/SOAT2/APOBR/AGTR1/CD36/DGAT2	15	12	ENSG00000141458/ENSG00000119655/ENSG00000165029/ENSG00000064687/ENSG00000135744/ENSG00000007944/ENSG00000100292/ENSG00000130203/ENSG00000184730/ENSG00000144891/ENSG00000135218/ENSG00000062282	3	ENSG00000110047/ENSG00000147852/ENSG00000167780
BP	GO:0008202	steroid metabolic process	37/1106	251/13811	0.000213649	0.00674014	ENSG00000138061/ENSG00000141458/ENSG00000187134/ENSG00000085662/ENSG00000119655/ENSG00000135929/ENSG00000162337/ENSG00000147852/ENSG00000120738/ENSG00000165029/ENSG00000087076/ENSG00000100342/ENSG00000125629/ENSG00000151632/ENSG00000196139/ENSG00000099377/ENSG00000113578/ENSG00000135744/ENSG00000125845/ENSG00000117594/ENSG00000137869/ENSG00000005379/ENSG00000153162/ENSG00000087250/ENSG00000104826…	CYP1B1/NPC1/AKR1C1/AKR1B1/NPC2/CYP27A1/LRP5/VLDLR/EGR1/ABCA1/HSD17B14/APOL1/INSIG2/AKR1C2/AKR1C3/HSD3B7/FGF1/AGT/BMP2/HSD11B1/CYP19A1/TSPOAP1/BMP6/MT3/LHB/APOE/SOAT2/DKKL1/AFP/HSD17B6/CYP27B1/SULT1B1/APOBR/AGTR1/CYP26C1/DGAT2/CYP11A1	37	26	ENSG00000138061/ENSG00000141458/ENSG00000187134/ENSG00000085662/ENSG00000119655/ENSG00000135929/ENSG00000162337/ENSG00000165029/ENSG00000087076/ENSG00000100342/ENSG00000151632/ENSG00000196139/ENSG00000135744/ENSG00000125845/ENSG00000117594/ENSG00000137869/ENSG00000005379/ENSG00000153162/ENSG00000104826/ENSG00000130203/ENSG00000104901/ENSG00000025423/ENSG00000184730/ENSG00000144891/ENSG00000062282…	11	ENSG00000147852/ENSG00000120738/ENSG00000125629/ENSG00000099377/ENSG00000113578/ENSG00000087250/ENSG00000167780/ENSG00000081051/ENSG00000111012/ENSG00000173597/ENSG00000187553
BP	GO:0051187	cofactor catabolic process	11/1106	40/13811	0.00021837	0.00684548	ENSG00000128965/ENSG00000136010/ENSG00000090013/ENSG00000100292/ENSG00000087250/ENSG00000241360/ENSG00000143942/ENSG00000204653/ENSG00000145335/ENSG00000140279/ENSG00000147485	CHAC1/ALDH1L2/BLVRB/HMOX1/MT3/PDXP/CHAC2/ASPDH/SNCA/DUOX2/PXDNL	11	5	ENSG00000090013/ENSG00000100292/ENSG00000204653/ENSG00000145335/ENSG00000140279	6	ENSG00000128965/ENSG00000136010/ENSG00000087250/ENSG00000241360/ENSG00000143942/ENSG00000147485
BP	GO:0001936	regulation of endothelial cell proliferation	21/1106	113/13811	0.000221125	0.00688825	ENSG00000105974/ENSG00000177606/ENSG00000171388/ENSG00000185551/ENSG00000115415/ENSG00000126561/ENSG00000117525/ENSG00000139567/ENSG00000123358/ENSG00000125845/ENSG00000081189/ENSG00000171951/ENSG00000100292/ENSG00000125378/ENSG00000153162/ENSG00000130203/ENSG00000119630/ENSG00000132170/ENSG00000143494/ENSG00000144891/ENSG00000207725	CAV1/JUN/APLN/NR2F2/STAT1/STAT5A/F3/ACVRL1/NR4A1/BMP2/MEF2C/SCG2/HMOX1/BMP4/BMP6/APOE/PGF/PPARG/VASH2/AGTR1/MIR222	21	15	ENSG00000115415/ENSG00000126561/ENSG00000139567/ENSG00000123358/ENSG00000125845/ENSG00000081189/ENSG00000171951/ENSG00000100292/ENSG00000125378/ENSG00000153162/ENSG00000130203/ENSG00000119630/ENSG00000132170/ENSG00000143494/ENSG00000144891	6	ENSG00000105974/ENSG00000177606/ENSG00000171388/ENSG00000185551/ENSG00000117525/ENSG00000207725
BP	GO:0099536	synaptic signaling	60/1106	472/13811	0.000224543	0.00690784	ENSG00000181019/ENSG00000171246/ENSG00000143847/ENSG00000073756/ENSG00000135821/ENSG00000180155/ENSG00000180914/ENSG00000107984/ENSG00000131435/ENSG00000079215/ENSG00000196517/ENSG00000164850/ENSG00000170498/ENSG00000152413/ENSG00000135744/ENSG00000081189/ENSG00000108852/ENSG00000136449/ENSG00000005379/ENSG00000112759/ENSG00000146006/ENSG00000148082/ENSG00000105711/ENSG00000149927/ENSG00000113504…	NQO1/NPTX1/PPFIA4/PTGS2/GLUL/LYNX1/OXTR/DKK1/PDLIM4/SLC1A3/SLC6A9/GPER1/KISS1/HOMER1/AGT/MEF2C/MPP2/MYCBPAP/TSPOAP1/SLC29A1/LRRTM2/SHC3/SCN1B/DOC2A/SLC12A7/SQSTM1/APOE/FGF14/GRIN3B/TMEM108/NRXN3/ITPKA/NLGN3/SNAP25/APBA1/CAMK2A/ADORA1/MCHR1/SNCB/RIMS1/ROR2/CACNA1G/SYT15/RIMS2/CACNA2D2/NETO1/SNCA/DLG2/CHRFAM7A/RIMS3/CSPG5/GRIN1/SLC12A5/TRIM9/SYT7/HTR2A/GFAP/GUCY1B1/MCTP1/MYLK2	60	37	ENSG00000181019/ENSG00000171246/ENSG00000073756/ENSG00000135821/ENSG00000180155/ENSG00000079215/ENSG00000135744/ENSG00000081189/ENSG00000136449/ENSG00000005379/ENSG00000148082/ENSG00000105711/ENSG00000149927/ENSG00000113504/ENSG00000161011/ENSG00000130203/ENSG00000116032/ENSG00000144868/ENSG00000196338/ENSG00000132639/ENSG00000107282/ENSG00000070808/ENSG00000163485/ENSG00000169071/ENSG00000006283…	23	ENSG00000143847/ENSG00000180914/ENSG00000107984/ENSG00000131435/ENSG00000196517/ENSG00000164850/ENSG00000170498/ENSG00000152413/ENSG00000108852/ENSG00000112759/ENSG00000146006/ENSG00000102466/ENSG00000021645/ENSG00000137825/ENSG00000128285/ENSG00000074317/ENSG00000079841/ENSG00000166342/ENSG00000114646/ENSG00000176884/ENSG00000100505/ENSG00000011347/ENSG00000101306
BP	GO:0099537	trans-synaptic signaling	60/1106	472/13811	0.000224543	0.00690784	ENSG00000181019/ENSG00000171246/ENSG00000143847/ENSG00000073756/ENSG00000135821/ENSG00000180155/ENSG00000180914/ENSG00000107984/ENSG00000131435/ENSG00000079215/ENSG00000196517/ENSG00000164850/ENSG00000170498/ENSG00000152413/ENSG00000135744/ENSG00000081189/ENSG00000108852/ENSG00000136449/ENSG00000005379/ENSG00000112759/ENSG00000146006/ENSG00000148082/ENSG00000105711/ENSG00000149927/ENSG00000113504…	NQO1/NPTX1/PPFIA4/PTGS2/GLUL/LYNX1/OXTR/DKK1/PDLIM4/SLC1A3/SLC6A9/GPER1/KISS1/HOMER1/AGT/MEF2C/MPP2/MYCBPAP/TSPOAP1/SLC29A1/LRRTM2/SHC3/SCN1B/DOC2A/SLC12A7/SQSTM1/APOE/FGF14/GRIN3B/TMEM108/NRXN3/ITPKA/NLGN3/SNAP25/APBA1/CAMK2A/ADORA1/MCHR1/SNCB/RIMS1/ROR2/CACNA1G/SYT15/RIMS2/CACNA2D2/NETO1/SNCA/DLG2/CHRFAM7A/RIMS3/CSPG5/GRIN1/SLC12A5/TRIM9/SYT7/HTR2A/GFAP/GUCY1B1/MCTP1/MYLK2	60	37	ENSG00000181019/ENSG00000171246/ENSG00000073756/ENSG00000135821/ENSG00000180155/ENSG00000079215/ENSG00000135744/ENSG00000081189/ENSG00000136449/ENSG00000005379/ENSG00000148082/ENSG00000105711/ENSG00000149927/ENSG00000113504/ENSG00000161011/ENSG00000130203/ENSG00000116032/ENSG00000144868/ENSG00000196338/ENSG00000132639/ENSG00000107282/ENSG00000070808/ENSG00000163485/ENSG00000169071/ENSG00000006283…	23	ENSG00000143847/ENSG00000180914/ENSG00000107984/ENSG00000131435/ENSG00000196517/ENSG00000164850/ENSG00000170498/ENSG00000152413/ENSG00000108852/ENSG00000112759/ENSG00000146006/ENSG00000102466/ENSG00000021645/ENSG00000137825/ENSG00000128285/ENSG00000074317/ENSG00000079841/ENSG00000166342/ENSG00000114646/ENSG00000176884/ENSG00000100505/ENSG00000011347/ENSG00000101306
BP	GO:0017001	antibiotic catabolic process	10/1106	34/13811	0.000229936	0.00698694	ENSG00000196139/ENSG00000102032/ENSG00000087250/ENSG00000198075/ENSG00000173597/ENSG00000145335/ENSG00000198074/ENSG00000140279/ENSG00000147485/ENSG00000135838	AKR1C3/RENBP/MT3/SULT1C4/SULT1B1/SNCA/AKR1B10/DUOX2/PXDNL/NPL	10	7	ENSG00000196139/ENSG00000102032/ENSG00000198075/ENSG00000145335/ENSG00000198074/ENSG00000140279/ENSG00000135838	3	ENSG00000087250/ENSG00000173597/ENSG00000147485
BP	GO:1903556	negative regulation of tumor necrosis factor superfamily cytokine production	10/1106	34/13811	0.000229936	0.00698694	ENSG00000116285/ENSG00000136235/ENSG00000118503/ENSG00000120217/ENSG00000090376/ENSG00000134242/ENSG00000115138/ENSG00000134830/ENSG00000102575/ENSG00000174059	ERRFI1/GPNMB/TNFAIP3/CD274/IRAK3/PTPN22/POMC/C5AR2/ACP5/CD34	10	8	ENSG00000136235/ENSG00000118503/ENSG00000090376/ENSG00000134242/ENSG00000115138/ENSG00000134830/ENSG00000102575/ENSG00000174059	2	ENSG00000116285/ENSG00000120217
BP	GO:0009914	hormone transport	36/1106	243/13811	0.00023414	0.00707133	ENSG00000135046/ENSG00000117394/ENSG00000141959/ENSG00000135821/ENSG00000124766/ENSG00000163083/ENSG00000128342/ENSG00000171388/ENSG00000173918/ENSG00000162337/ENSG00000136244/ENSG00000164850/ENSG00000170498/ENSG00000135744/ENSG00000174804/ENSG00000123836/ENSG00000106327/ENSG00000137869/ENSG00000115138/ENSG00000251493/ENSG00000153162/ENSG00000145242/ENSG00000010310/ENSG00000005471/ENSG00000123999…	ANXA1/SLC2A1/PFKL/GLUL/SOX4/INHBB/LIF/APLN/C1QTNF1/LRP5/IL6/GPER1/KISS1/AGT/FZD4/PFKFB2/TFR2/CYP19A1/POMC/FOXD1/BMP6/EPHA5/GIPR/ABCB4/INHA/SNAP25/ADORA1/RAPGEF4/RIMS2/CACNA2D2/AGTR1/DPP4/SYT7/HTR2A/BMP8A/GDF9	36	25	ENSG00000135821/ENSG00000124766/ENSG00000128342/ENSG00000173918/ENSG00000162337/ENSG00000136244/ENSG00000135744/ENSG00000174804/ENSG00000123836/ENSG00000137869/ENSG00000115138/ENSG00000153162/ENSG00000145242/ENSG00000010310/ENSG00000005471/ENSG00000123999/ENSG00000132639/ENSG00000163485/ENSG00000176406/ENSG00000007402/ENSG00000144891/ENSG00000197635/ENSG00000102468/ENSG00000183682/ENSG00000164404	11	ENSG00000135046/ENSG00000117394/ENSG00000141959/ENSG00000163083/ENSG00000171388/ENSG00000164850/ENSG00000170498/ENSG00000106327/ENSG00000251493/ENSG00000091428/ENSG00000011347
BP	GO:0097164	ammonium ion metabolic process	26/1106	155/13811	0.000239626	0.00719315	ENSG00000187134/ENSG00000085662/ENSG00000102172/ENSG00000130066/ENSG00000116711/ENSG00000115758/ENSG00000116649/ENSG00000105499/ENSG00000214530/ENSG00000151632/ENSG00000164687/ENSG00000196139/ENSG00000133321/ENSG00000110721/ENSG00000131979/ENSG00000153234/ENSG00000189221/ENSG00000132837/ENSG00000164303/ENSG00000074317/ENSG00000173868/ENSG00000145335/ENSG00000198074/ENSG00000163803/ENSG00000163082…	AKR1C1/AKR1B1/SMS/SAT1/PLA2G4A/ODC1/SRM/PLA2G4C/STARD10/AKR1C2/FABP5/AKR1C3/RARRES3/CHKA/GCH1/NR4A2/MAOA/DMGDH/ENPP6/SNCB/PHOSPHO1/SNCA/AKR1B10/PLB1/SGPP2/TPH1	26	19	ENSG00000187134/ENSG00000085662/ENSG00000130066/ENSG00000116711/ENSG00000105499/ENSG00000214530/ENSG00000151632/ENSG00000196139/ENSG00000133321/ENSG00000110721/ENSG00000131979/ENSG00000153234/ENSG00000189221/ENSG00000132837/ENSG00000164303/ENSG00000173868/ENSG00000145335/ENSG00000198074/ENSG00000163803	7	ENSG00000102172/ENSG00000115758/ENSG00000116649/ENSG00000164687/ENSG00000074317/ENSG00000163082/ENSG00000129167
BP	GO:0019935	cyclic-nucleotide-mediated signaling	19/1106	98/13811	0.000246599	0.00726851	ENSG00000165029/ENSG00000166484/ENSG00000128165/ENSG00000164850/ENSG00000121281/ENSG00000116741/ENSG00000141068/ENSG00000145242/ENSG00000010310/ENSG00000130203/ENSG00000141404/ENSG00000186642/ENSG00000091428/ENSG00000176406/ENSG00000136160/ENSG00000114757/ENSG00000135218/ENSG00000061918/ENSG00000129467	ABCA1/MAPK7/ADM2/GPER1/ADCY7/RGS2/KSR1/EPHA5/GIPR/APOE/GNAL/PDE2A/RAPGEF4/RIMS2/EDNRB/PEX5L/CD36/GUCY1B1/ADCY4	19	14	ENSG00000165029/ENSG00000116741/ENSG00000141068/ENSG00000145242/ENSG00000010310/ENSG00000130203/ENSG00000141404/ENSG00000186642/ENSG00000176406/ENSG00000136160/ENSG00000114757/ENSG00000135218/ENSG00000061918/ENSG00000129467	5	ENSG00000166484/ENSG00000128165/ENSG00000164850/ENSG00000121281/ENSG00000091428
BP	GO:0002237	response to molecule of bacterial origin	38/1106	262/13811	0.000247011	0.00726851	ENSG00000106366/ENSG00000148344/ENSG00000177606/ENSG00000073756/ENSG00000136848/ENSG00000162892/ENSG00000108691/ENSG00000165029/ENSG00000136244/ENSG00000118503/ENSG00000090339/ENSG00000137752/ENSG00000114698/ENSG00000178726/ENSG00000131979/ENSG00000081189/ENSG00000090376/ENSG00000134242/ENSG00000151014/ENSG00000153162/ENSG00000102575/ENSG00000163739/ENSG00000134070/ENSG00000169429/ENSG00000005471…	SERPINE1/PTGES/JUN/PTGS2/DAB2IP/IL24/CCL2/ABCA1/IL6/TNFAIP3/ICAM1/CASP1/PLSCR4/THBD/GCH1/MEF2C/IRAK3/PTPN22/NOCT/BMP6/ACP5/CXCL1/IRAK2/CXCL8/ABCB4/CXCL6/FZD5/SPON2/CYP27B1/CD27/SNCA/EDNRB/ANKRD1/TNFRSF4/NOD2/CD36/CD14/TIMP4	38	33	ENSG00000148344/ENSG00000073756/ENSG00000136848/ENSG00000162892/ENSG00000108691/ENSG00000165029/ENSG00000136244/ENSG00000118503/ENSG00000090339/ENSG00000137752/ENSG00000114698/ENSG00000178726/ENSG00000131979/ENSG00000081189/ENSG00000090376/ENSG00000134242/ENSG00000153162/ENSG00000102575/ENSG00000163739/ENSG00000134070/ENSG00000169429/ENSG00000005471/ENSG00000124875/ENSG00000163251/ENSG00000159674…	5	ENSG00000106366/ENSG00000177606/ENSG00000151014/ENSG00000111012/ENSG00000148677
BP	GO:0030879	mammary gland development	22/1106	122/13811	0.000248007	0.00726851	ENSG00000105974/ENSG00000184371/ENSG00000171388/ENSG00000159399/ENSG00000162337/ENSG00000120833/ENSG00000103241/ENSG00000180914/ENSG00000126561/ENSG00000239672/ENSG00000157168/ENSG00000111335/ENSG00000188064/ENSG00000153094/ENSG00000173531/ENSG00000137869/ENSG00000125378/ENSG00000112759/ENSG00000117595/ENSG00000005471/ENSG00000065320/ENSG00000129167	CAV1/CSF1/APLN/HK2/LRP5/SOCS2/FOXF1/OXTR/STAT5A/NME1/NRG1/OAS2/WNT7B/BCL2L11/MST1/CYP19A1/BMP4/SLC29A1/IRF6/ABCB4/NTN1/TPH1	22	13	ENSG00000184371/ENSG00000162337/ENSG00000120833/ENSG00000103241/ENSG00000126561/ENSG00000111335/ENSG00000153094/ENSG00000173531/ENSG00000137869/ENSG00000125378/ENSG00000117595/ENSG00000005471/ENSG00000065320	9	ENSG00000105974/ENSG00000171388/ENSG00000159399/ENSG00000180914/ENSG00000239672/ENSG00000157168/ENSG00000188064/ENSG00000112759/ENSG00000129167
BP	GO:0071236	cellular response to antibiotic	22/1106	122/13811	0.000248007	0.00726851	ENSG00000044574/ENSG00000181019/ENSG00000176171/ENSG00000138061/ENSG00000135046/ENSG00000183010/ENSG00000136997/ENSG00000116711/ENSG00000120738/ENSG00000166484/ENSG00000119508/ENSG00000136244/ENSG00000118503/ENSG00000156711/ENSG00000127528/ENSG00000121281/ENSG00000081189/ENSG00000170962/ENSG00000145242/ENSG00000005471/ENSG00000150907/ENSG00000213145	HSPA5/NQO1/BNIP3/CYP1B1/ANXA1/PYCR1/MYC/PLA2G4A/EGR1/MAPK7/NR4A3/IL6/TNFAIP3/MAPK13/KLF2/ADCY7/MEF2C/PDGFD/EPHA5/ABCB4/FOXO1/CRIP1	22	13	ENSG00000181019/ENSG00000138061/ENSG00000116711/ENSG00000119508/ENSG00000136244/ENSG00000118503/ENSG00000156711/ENSG00000081189/ENSG00000170962/ENSG00000145242/ENSG00000005471/ENSG00000150907/ENSG00000213145	9	ENSG00000044574/ENSG00000176171/ENSG00000135046/ENSG00000183010/ENSG00000136997/ENSG00000120738/ENSG00000166484/ENSG00000127528/ENSG00000121281
BP	GO:0006081	cellular aldehyde metabolic process	15/1106	68/13811	0.000253022	0.00737187	ENSG00000111669/ENSG00000171314/ENSG00000138061/ENSG00000105220/ENSG00000187134/ENSG00000163931/ENSG00000072210/ENSG00000142657/ENSG00000196139/ENSG00000121039/ENSG00000125845/ENSG00000108602/ENSG00000153162/ENSG00000241360/ENSG00000226784	TPI1/PGAM1/CYP1B1/GPI/AKR1C1/TKT/ALDH3A2/PGD/AKR1C3/RDH10/BMP2/ALDH3A1/BMP6/PDXP/PGAM4	15	10	ENSG00000138061/ENSG00000187134/ENSG00000163931/ENSG00000072210/ENSG00000142657/ENSG00000196139/ENSG00000121039/ENSG00000125845/ENSG00000108602/ENSG00000153162	5	ENSG00000111669/ENSG00000171314/ENSG00000105220/ENSG00000241360/ENSG00000226784
BP	GO:0060389	pathway-restricted SMAD protein phosphorylation	13/1106	54/13811	0.000258814	0.0074753	ENSG00000130513/ENSG00000163083/ENSG00000183691/ENSG00000107984/ENSG00000139567/ENSG00000125845/ENSG00000125378/ENSG00000166923/ENSG00000153162/ENSG00000139269/ENSG00000123999/ENSG00000183682/ENSG00000164404	GDF15/INHBB/NOG/DKK1/ACVRL1/BMP2/BMP4/GREM1/BMP6/INHBE/INHA/BMP8A/GDF9	13	9	ENSG00000130513/ENSG00000139567/ENSG00000125845/ENSG00000125378/ENSG00000166923/ENSG00000153162/ENSG00000123999/ENSG00000183682/ENSG00000164404	4	ENSG00000163083/ENSG00000183691/ENSG00000107984/ENSG00000139269
BP	GO:0048608	reproductive structure development	48/1106	357/13811	0.00025959	0.0074753	ENSG00000154734/ENSG00000135046/ENSG00000073756/ENSG00000157227/ENSG00000163083/ENSG00000145147/ENSG00000135766/ENSG00000128342/ENSG00000041982/ENSG00000169032/ENSG00000183691/ENSG00000185551/ENSG00000136997/ENSG00000176720/ENSG00000180530/ENSG00000118526/ENSG00000090339/ENSG00000103449/ENSG00000196139/ENSG00000121039/ENSG00000188064/ENSG00000153094/ENSG00000174804/ENSG00000143867/ENSG00000137869…	ADAMTS1/ANXA1/PTGS2/MMP14/INHBB/SLIT2/EGLN1/LIF/TNC/MAP2K1/NOG/NR2F2/MYC/BOK/NRIP1/TCF21/ICAM1/SALL1/AKR1C3/RDH10/WNT7B/BCL2L11/FZD4/OSR1/CYP19A1/BMP4/BMP6/LFNG/LHB/ABCB4/SPINT2/SOX15/INHA/E2F8/STOX2/CTSV/FZD5/LRRC6/AFP/ROR2/PPARG/ZP3/VASH2/HES1/CYP27B1/RAD21L1/CRIP1/GDF9	48	30	ENSG00000073756/ENSG00000157227/ENSG00000128342/ENSG00000118526/ENSG00000090339/ENSG00000103449/ENSG00000196139/ENSG00000121039/ENSG00000153094/ENSG00000174804/ENSG00000137869/ENSG00000125378/ENSG00000153162/ENSG00000104826/ENSG00000005471/ENSG00000167642/ENSG00000129194/ENSG00000123999/ENSG00000173320/ENSG00000136943/ENSG00000163251/ENSG00000129295/ENSG00000169071/ENSG00000132170/ENSG00000188372…	18	ENSG00000154734/ENSG00000135046/ENSG00000163083/ENSG00000145147/ENSG00000135766/ENSG00000041982/ENSG00000169032/ENSG00000183691/ENSG00000185551/ENSG00000136997/ENSG00000176720/ENSG00000180530/ENSG00000188064/ENSG00000143867/ENSG00000106003/ENSG00000129173/ENSG00000081051/ENSG00000111012
BP	GO:0071219	cellular response to molecule of bacterial origin	23/1106	131/13811	0.00027222	0.00772752	ENSG00000106366/ENSG00000136848/ENSG00000162892/ENSG00000108691/ENSG00000165029/ENSG00000136244/ENSG00000118503/ENSG00000090339/ENSG00000137752/ENSG00000114698/ENSG00000081189/ENSG00000134242/ENSG00000153162/ENSG00000134070/ENSG00000169429/ENSG00000124875/ENSG00000163251/ENSG00000159674/ENSG00000136160/ENSG00000148677/ENSG00000167207/ENSG00000135218/ENSG00000170458	SERPINE1/DAB2IP/IL24/CCL2/ABCA1/IL6/TNFAIP3/ICAM1/CASP1/PLSCR4/MEF2C/PTPN22/BMP6/IRAK2/CXCL8/CXCL6/FZD5/SPON2/EDNRB/ANKRD1/NOD2/CD36/CD14	23	21	ENSG00000136848/ENSG00000162892/ENSG00000108691/ENSG00000165029/ENSG00000136244/ENSG00000118503/ENSG00000090339/ENSG00000137752/ENSG00000114698/ENSG00000081189/ENSG00000134242/ENSG00000153162/ENSG00000134070/ENSG00000169429/ENSG00000124875/ENSG00000163251/ENSG00000159674/ENSG00000136160/ENSG00000167207/ENSG00000135218/ENSG00000170458	2	ENSG00000106366/ENSG00000148677
BP	GO:0042448	progesterone metabolic process	6/1106	13/13811	0.00027303	0.00772752	ENSG00000187134/ENSG00000120738/ENSG00000151632/ENSG00000196139/ENSG00000104826/ENSG00000081051	AKR1C1/EGR1/AKR1C2/AKR1C3/LHB/AFP	6	4	ENSG00000187134/ENSG00000151632/ENSG00000196139/ENSG00000104826	2	ENSG00000120738/ENSG00000081051
BP	GO:2000831	regulation of steroid hormone secretion	6/1106	13/13811	0.00027303	0.00772752	ENSG00000173918/ENSG00000135744/ENSG00000115138/ENSG00000153162/ENSG00000144891/ENSG00000164404	C1QTNF1/AGT/POMC/BMP6/AGTR1/GDF9	6	6	ENSG00000173918/ENSG00000135744/ENSG00000115138/ENSG00000153162/ENSG00000144891/ENSG00000164404	0
BP	GO:0046879	hormone secretion	35/1106	236/13811	0.000278368	0.00783383	ENSG00000135046/ENSG00000117394/ENSG00000141959/ENSG00000135821/ENSG00000124766/ENSG00000163083/ENSG00000128342/ENSG00000171388/ENSG00000173918/ENSG00000162337/ENSG00000136244/ENSG00000164850/ENSG00000170498/ENSG00000135744/ENSG00000174804/ENSG00000123836/ENSG00000106327/ENSG00000137869/ENSG00000115138/ENSG00000251493/ENSG00000153162/ENSG00000145242/ENSG00000010310/ENSG00000123999/ENSG00000132639…	ANXA1/SLC2A1/PFKL/GLUL/SOX4/INHBB/LIF/APLN/C1QTNF1/LRP5/IL6/GPER1/KISS1/AGT/FZD4/PFKFB2/TFR2/CYP19A1/POMC/FOXD1/BMP6/EPHA5/GIPR/INHA/SNAP25/ADORA1/RAPGEF4/RIMS2/CACNA2D2/AGTR1/DPP4/SYT7/HTR2A/BMP8A/GDF9	35	24	ENSG00000135821/ENSG00000124766/ENSG00000128342/ENSG00000173918/ENSG00000162337/ENSG00000136244/ENSG00000135744/ENSG00000174804/ENSG00000123836/ENSG00000137869/ENSG00000115138/ENSG00000153162/ENSG00000145242/ENSG00000010310/ENSG00000123999/ENSG00000132639/ENSG00000163485/ENSG00000176406/ENSG00000007402/ENSG00000144891/ENSG00000197635/ENSG00000102468/ENSG00000183682/ENSG00000164404	11	ENSG00000135046/ENSG00000117394/ENSG00000141959/ENSG00000163083/ENSG00000171388/ENSG00000164850/ENSG00000170498/ENSG00000106327/ENSG00000251493/ENSG00000091428/ENSG00000011347
BP	GO:0048661	positive regulation of smooth muscle cell proliferation	15/1106	69/13811	0.000299758	0.00832573	ENSG00000177606/ENSG00000073756/ENSG00000085662/ENSG00000125257/ENSG00000115415/ENSG00000136997/ENSG00000119508/ENSG00000136244/ENSG00000160712/ENSG00000113070/ENSG00000135744/ENSG00000100292/ENSG00000125378/ENSG00000170962/ENSG00000207725	JUN/PTGS2/AKR1B1/ABCC4/STAT1/MYC/NR4A3/IL6/IL6R/HBEGF/AGT/HMOX1/BMP4/PDGFD/MIR222	15	11	ENSG00000073756/ENSG00000085662/ENSG00000125257/ENSG00000115415/ENSG00000119508/ENSG00000136244/ENSG00000160712/ENSG00000135744/ENSG00000100292/ENSG00000125378/ENSG00000170962	4	ENSG00000177606/ENSG00000136997/ENSG00000113070/ENSG00000207725
BP	GO:0071498	cellular response to fluid shear stress	7/1106	18/13811	0.000299919	0.00832573	ENSG00000073756/ENSG00000105825/ENSG00000170961/ENSG00000170873/ENSG00000166484/ENSG00000127528/ENSG00000081189	PTGS2/TFPI2/HAS2/MTSS1/MAPK7/KLF2/MEF2C	7	4	ENSG00000073756/ENSG00000105825/ENSG00000170873/ENSG00000081189	3	ENSG00000170961/ENSG00000166484/ENSG00000127528
BP	GO:1990748	cellular detoxification	17/1106	84/13811	0.000302843	0.00832573	ENSG00000181019/ENSG00000112096/ENSG00000198431/ENSG00000073756/ENSG00000104687/ENSG00000161544/ENSG00000131979/ENSG00000109610/ENSG00000271303/ENSG00000122378/ENSG00000065621/ENSG00000087250/ENSG00000130203/ENSG00000140279/ENSG00000147485/ENSG00000135218/ENSG00000243955	NQO1/SOD2/TXNRD1/PTGS2/GSR/CYGB/GCH1/SOD3/SRXN1/FAM213A/GSTO2/MT3/APOE/DUOX2/PXDNL/CD36/GSTA1	17	14	ENSG00000181019/ENSG00000112096/ENSG00000198431/ENSG00000073756/ENSG00000104687/ENSG00000161544/ENSG00000131979/ENSG00000109610/ENSG00000271303/ENSG00000122378/ENSG00000065621/ENSG00000130203/ENSG00000140279/ENSG00000135218	3	ENSG00000087250/ENSG00000147485/ENSG00000243955
BP	GO:0046883	regulation of hormone secretion	31/1106	201/13811	0.000304135	0.00832573	ENSG00000135046/ENSG00000117394/ENSG00000141959/ENSG00000135821/ENSG00000124766/ENSG00000163083/ENSG00000128342/ENSG00000171388/ENSG00000173918/ENSG00000162337/ENSG00000164850/ENSG00000170498/ENSG00000135744/ENSG00000123836/ENSG00000106327/ENSG00000137869/ENSG00000115138/ENSG00000153162/ENSG00000145242/ENSG00000010310/ENSG00000123999/ENSG00000132639/ENSG00000163485/ENSG00000091428/ENSG00000007402…	ANXA1/SLC2A1/PFKL/GLUL/SOX4/INHBB/LIF/APLN/C1QTNF1/LRP5/GPER1/KISS1/AGT/PFKFB2/TFR2/CYP19A1/POMC/BMP6/EPHA5/GIPR/INHA/SNAP25/ADORA1/RAPGEF4/CACNA2D2/AGTR1/DPP4/SYT7/HTR2A/BMP8A/GDF9	31	21	ENSG00000135821/ENSG00000124766/ENSG00000128342/ENSG00000173918/ENSG00000162337/ENSG00000135744/ENSG00000123836/ENSG00000137869/ENSG00000115138/ENSG00000153162/ENSG00000145242/ENSG00000010310/ENSG00000123999/ENSG00000132639/ENSG00000163485/ENSG00000007402/ENSG00000144891/ENSG00000197635/ENSG00000102468/ENSG00000183682/ENSG00000164404	10	ENSG00000135046/ENSG00000117394/ENSG00000141959/ENSG00000163083/ENSG00000171388/ENSG00000164850/ENSG00000170498/ENSG00000106327/ENSG00000091428/ENSG00000011347
BP	GO:1901616	organic hydroxy compound catabolic process	12/1106	48/13811	0.000304251	0.00832573	ENSG00000111669/ENSG00000198814/ENSG00000196139/ENSG00000141401/ENSG00000087250/ENSG00000130203/ENSG00000189221/ENSG00000241360/ENSG00000198075/ENSG00000111012/ENSG00000173597/ENSG00000198074	TPI1/GK/AKR1C3/IMPA2/MT3/APOE/MAOA/PDXP/SULT1C4/CYP27B1/SULT1B1/AKR1B10	12	7	ENSG00000198814/ENSG00000196139/ENSG00000141401/ENSG00000130203/ENSG00000189221/ENSG00000198075/ENSG00000198074	5	ENSG00000111669/ENSG00000087250/ENSG00000241360/ENSG00000111012/ENSG00000173597
BP	GO:0032496	response to lipopolysaccharide	36/1106	248/13811	0.000349707	0.00951703	ENSG00000106366/ENSG00000148344/ENSG00000177606/ENSG00000073756/ENSG00000136848/ENSG00000162892/ENSG00000108691/ENSG00000165029/ENSG00000136244/ENSG00000118503/ENSG00000090339/ENSG00000137752/ENSG00000114698/ENSG00000178726/ENSG00000131979/ENSG00000081189/ENSG00000090376/ENSG00000134242/ENSG00000151014/ENSG00000153162/ENSG00000102575/ENSG00000163739/ENSG00000134070/ENSG00000169429/ENSG00000005471…	SERPINE1/PTGES/JUN/PTGS2/DAB2IP/IL24/CCL2/ABCA1/IL6/TNFAIP3/ICAM1/CASP1/PLSCR4/THBD/GCH1/MEF2C/IRAK3/PTPN22/NOCT/BMP6/ACP5/CXCL1/IRAK2/CXCL8/ABCB4/CXCL6/SPON2/CYP27B1/CD27/SNCA/EDNRB/ANKRD1/TNFRSF4/CD36/CD14/TIMP4	36	31	ENSG00000148344/ENSG00000073756/ENSG00000136848/ENSG00000162892/ENSG00000108691/ENSG00000165029/ENSG00000136244/ENSG00000118503/ENSG00000090339/ENSG00000137752/ENSG00000114698/ENSG00000178726/ENSG00000131979/ENSG00000081189/ENSG00000090376/ENSG00000134242/ENSG00000153162/ENSG00000102575/ENSG00000163739/ENSG00000134070/ENSG00000169429/ENSG00000005471/ENSG00000124875/ENSG00000159674/ENSG00000139193…	5	ENSG00000106366/ENSG00000177606/ENSG00000151014/ENSG00000111012/ENSG00000148677
BP	GO:0046677	response to antibiotic	39/1106	276/13811	0.000353522	0.00953111	ENSG00000134333/ENSG00000044574/ENSG00000181019/ENSG00000176171/ENSG00000138061/ENSG00000135046/ENSG00000177606/ENSG00000120129/ENSG00000183010/ENSG00000041982/ENSG00000115415/ENSG00000136997/ENSG00000116711/ENSG00000120738/ENSG00000166484/ENSG00000119508/ENSG00000125968/ENSG00000183023/ENSG00000136244/ENSG00000118503/ENSG00000079215/ENSG00000090339/ENSG00000156711/ENSG00000127528/ENSG00000121281…	LDHA/HSPA5/NQO1/BNIP3/CYP1B1/ANXA1/JUN/DUSP1/PYCR1/TNC/STAT1/MYC/PLA2G4A/EGR1/MAPK7/NR4A3/ID1/SLC8A1/IL6/TNFAIP3/SLC1A3/ICAM1/MAPK13/KLF2/ADCY7/MEF2C/CLDN7/HMOX1/PDGFD/EPHA5/ABCB4/FOXO1/NTRK3/HID1/CD27/AOC3/CRIP1/GRIN1/CD14	39	22	ENSG00000181019/ENSG00000138061/ENSG00000115415/ENSG00000116711/ENSG00000119508/ENSG00000136244/ENSG00000118503/ENSG00000079215/ENSG00000090339/ENSG00000156711/ENSG00000081189/ENSG00000181885/ENSG00000100292/ENSG00000170962/ENSG00000145242/ENSG00000005471/ENSG00000150907/ENSG00000167861/ENSG00000139193/ENSG00000131471/ENSG00000213145/ENSG00000170458	17	ENSG00000134333/ENSG00000044574/ENSG00000176171/ENSG00000135046/ENSG00000177606/ENSG00000120129/ENSG00000183010/ENSG00000041982/ENSG00000136997/ENSG00000120738/ENSG00000166484/ENSG00000125968/ENSG00000183023/ENSG00000127528/ENSG00000121281/ENSG00000140538/ENSG00000176884
BP	GO:0010975	regulation of neuron projection development	51/1106	391/13811	0.000354073	0.00953111	ENSG00000044574/ENSG00000138623/ENSG00000006327/ENSG00000145147/ENSG00000110047/ENSG00000169032/ENSG00000136848/ENSG00000147852/ENSG00000130827/ENSG00000171617/ENSG00000117280/ENSG00000125968/ENSG00000239672/ENSG00000157168/ENSG00000183049/ENSG00000135744/ENSG00000007944/ENSG00000174804/ENSG00000179242/ENSG00000081189/ENSG00000134569/ENSG00000149922/ENSG00000105711/ENSG00000087250/ENSG00000221866…	HSPA5/SEMA7A/TNFRSF12A/SLIT2/EHD1/MAP2K1/DAB2IP/VLDLR/PLXNA3/ENC1/RAB29/ID1/NME1/NRG1/CAMK1D/AGT/MYLIP/FZD4/CDH4/MEF2C/LRP4/TBX6/SCN1B/MT3/PLXNA4/RAP1GAP2/NGEF/APOE/ITPKA/NLGN3/NTRK3/NTN1/RGMA/SNAP25/CNTN1/RIMS1/ATP8A2/EFNA1/RIMS2/RND2/DSCAM/DNM3/MIR222/ANKRD1/EEF2K/NRCAM/GRIN1/PAK3/CPNE5/GFAP/TUBB2B	51	20	ENSG00000136848/ENSG00000117280/ENSG00000135744/ENSG00000007944/ENSG00000174804/ENSG00000081189/ENSG00000134569/ENSG00000149922/ENSG00000105711/ENSG00000130203/ENSG00000196338/ENSG00000065320/ENSG00000182175/ENSG00000132639/ENSG00000132932/ENSG00000169242/ENSG00000176406/ENSG00000108830/ENSG00000197959/ENSG00000131095	31	ENSG00000044574/ENSG00000138623/ENSG00000006327/ENSG00000145147/ENSG00000110047/ENSG00000169032/ENSG00000147852/ENSG00000130827/ENSG00000171617/ENSG00000125968/ENSG00000239672/ENSG00000157168/ENSG00000183049/ENSG00000179242/ENSG00000087250/ENSG00000221866/ENSG00000132359/ENSG00000066248/ENSG00000137825/ENSG00000140538/ENSG00000018236/ENSG00000079841/ENSG00000171587/ENSG00000207725/ENSG00000148677…
BP	GO:0009108	coenzyme biosynthetic process	34/1106	230/13811	0.000359277	0.0096189	ENSG00000067225/ENSG00000074800/ENSG00000134333/ENSG00000111669/ENSG00000102144/ENSG00000171314/ENSG00000111674/ENSG00000105220/ENSG00000168209/ENSG00000114268/ENSG00000152256/ENSG00000067057/ENSG00000073756/ENSG00000141959/ENSG00000170525/ENSG00000159399/ENSG00000115919/ENSG00000136997/ENSG00000109107/ENSG00000149925/ENSG00000198805/ENSG00000103485/novel.388/ENSG00000131979/ENSG00000123836/ENSG0…	PKM/ENO1/LDHA/TPI1/PGK1/PGAM1/ENO2/GPI/DDIT4/PFKFB4/PDK1/PFKP/PTGS2/PFKL/PFKFB3/HK2/KYNU/MYC/ALDOC/ALDOA/PNP/QPRT/-/GCH1/PFKFB2/ACSS1/HAAO/PDSS1/ELOVL3/ASPDH/SNCA/PGAM4/HTR2A/ACTN3	34	12	ENSG00000073756/ENSG00000115919/ENSG00000103485/ENSG00000131979/ENSG00000123836/ENSG00000154930/ENSG00000162882/ENSG00000119915/ENSG00000204653/ENSG00000145335/ENSG00000102468/ENSG00000248746	22	ENSG00000067225/ENSG00000074800/ENSG00000134333/ENSG00000111669/ENSG00000102144/ENSG00000171314/ENSG00000111674/ENSG00000105220/ENSG00000168209/ENSG00000114268/ENSG00000152256/ENSG00000067057/ENSG00000141959/ENSG00000170525/ENSG00000159399/ENSG00000136997/ENSG00000109107/ENSG00000149925/ENSG00000198805/novel.388/ENSG00000148459/ENSG00000226784
BP	GO:0050806	positive regulation of synaptic transmission	20/1106	109/13811	0.000368388	0.00974876	ENSG00000073756/ENSG00000135821/ENSG00000180914/ENSG00000079215/ENSG00000164850/ENSG00000170498/ENSG00000108852/ENSG00000146006/ENSG00000161011/ENSG00000130203/ENSG00000196338/ENSG00000132639/ENSG00000163485/ENSG00000079841/ENSG00000169071/ENSG00000176406/ENSG00000166342/ENSG00000145335/ENSG00000176884/ENSG00000131095	PTGS2/GLUL/OXTR/SLC1A3/GPER1/KISS1/MPP2/LRRTM2/SQSTM1/APOE/NLGN3/SNAP25/ADORA1/RIMS1/ROR2/RIMS2/NETO1/SNCA/GRIN1/GFAP	20	12	ENSG00000073756/ENSG00000135821/ENSG00000079215/ENSG00000161011/ENSG00000130203/ENSG00000196338/ENSG00000132639/ENSG00000163485/ENSG00000169071/ENSG00000176406/ENSG00000145335/ENSG00000131095	8	ENSG00000180914/ENSG00000164850/ENSG00000170498/ENSG00000108852/ENSG00000146006/ENSG00000079841/ENSG00000166342/ENSG00000176884
BP	GO:0035690	cellular response to drug	40/1106	286/13811	0.000369871	0.00974876	ENSG00000044574/ENSG00000181019/ENSG00000176171/ENSG00000138061/ENSG00000168209/ENSG00000119138/ENSG00000135046/ENSG00000116285/ENSG00000073756/ENSG00000116584/ENSG00000187840/ENSG00000145147/ENSG00000183010/ENSG00000136997/ENSG00000120738/ENSG00000166484/ENSG00000119508/ENSG00000125968/ENSG00000183023/ENSG00000136244/ENSG00000118503/ENSG00000239672/ENSG00000090339/ENSG00000156711/ENSG00000127528…	HSPA5/NQO1/BNIP3/CYP1B1/DDIT4/KLF9/ANXA1/ERRFI1/PTGS2/ARHGEF2/EIF4EBP1/SLIT2/PYCR1/MYC/EGR1/MAPK7/NR4A3/ID1/SLC8A1/IL6/TNFAIP3/NME1/ICAM1/MAPK13/KLF2/ADCY7/MEF2C/HMOX1/PTPN22/PPP1R14A/PDGFD/MT3/EPHA5/ABCB4/FOXO1/PDXP/PDE2A/ANKRD1/NOD2/GUCY1B1	40	20	ENSG00000181019/ENSG00000138061/ENSG00000119138/ENSG00000073756/ENSG00000119508/ENSG00000136244/ENSG00000118503/ENSG00000090339/ENSG00000156711/ENSG00000081189/ENSG00000100292/ENSG00000134242/ENSG00000167641/ENSG00000170962/ENSG00000145242/ENSG00000005471/ENSG00000150907/ENSG00000186642/ENSG00000167207/ENSG00000061918	20	ENSG00000044574/ENSG00000176171/ENSG00000168209/ENSG00000135046/ENSG00000116285/ENSG00000116584/ENSG00000187840/ENSG00000145147/ENSG00000183010/ENSG00000136997/ENSG00000120738/ENSG00000166484/ENSG00000125968/ENSG00000183023/ENSG00000239672/ENSG00000127528/ENSG00000121281/ENSG00000087250/ENSG00000241360/ENSG00000148677
BP	GO:0042632	cholesterol homeostasis	12/1106	49/13811	0.000373968	0.00974876	ENSG00000105974/ENSG00000141458/ENSG00000187134/ENSG00000110047/ENSG00000119655/ENSG00000162337/ENSG00000165029/ENSG00000007944/ENSG00000130203/ENSG00000167780/ENSG00000005187/ENSG00000062282	CAV1/NPC1/AKR1C1/EHD1/NPC2/LRP5/ABCA1/MYLIP/APOE/SOAT2/ACSM3/DGAT2	12	9	ENSG00000141458/ENSG00000187134/ENSG00000119655/ENSG00000162337/ENSG00000165029/ENSG00000007944/ENSG00000130203/ENSG00000005187/ENSG00000062282	3	ENSG00000105974/ENSG00000110047/ENSG00000167780
BP	GO:0045600	positive regulation of fat cell differentiation	12/1106	49/13811	0.000373968	0.00974876	ENSG00000073756/ENSG00000162337/ENSG00000253276/ENSG00000125845/ENSG00000151014/ENSG00000102802/ENSG00000102554/ENSG00000162998/ENSG00000104901/ENSG00000132170/ENSG00000129167/ENSG00000102468	PTGS2/LRP5/CCDC71L/BMP2/NOCT/MEDAG/KLF5/FRZB/DKKL1/PPARG/TPH1/HTR2A	12	9	ENSG00000073756/ENSG00000162337/ENSG00000253276/ENSG00000125845/ENSG00000102802/ENSG00000162998/ENSG00000104901/ENSG00000132170/ENSG00000102468	3	ENSG00000151014/ENSG00000102554/ENSG00000129167
BP	GO:0055092	sterol homeostasis	12/1106	49/13811	0.000373968	0.00974876	ENSG00000105974/ENSG00000141458/ENSG00000187134/ENSG00000110047/ENSG00000119655/ENSG00000162337/ENSG00000165029/ENSG00000007944/ENSG00000130203/ENSG00000167780/ENSG00000005187/ENSG00000062282	CAV1/NPC1/AKR1C1/EHD1/NPC2/LRP5/ABCA1/MYLIP/APOE/SOAT2/ACSM3/DGAT2	12	9	ENSG00000141458/ENSG00000187134/ENSG00000119655/ENSG00000162337/ENSG00000165029/ENSG00000007944/ENSG00000130203/ENSG00000005187/ENSG00000062282	3	ENSG00000105974/ENSG00000110047/ENSG00000167780
BP	GO:0042698	ovulation cycle	13/1106	56/13811	0.000379921	0.0098521	ENSG00000154734/ENSG00000135046/ENSG00000145147/ENSG00000170961/ENSG00000180530/ENSG00000180914/ENSG00000120738/ENSG00000170498/ENSG00000174804/ENSG00000081051/ENSG00000188372/ENSG00000157150/ENSG00000164404	ADAMTS1/ANXA1/SLIT2/HAS2/NRIP1/OXTR/EGR1/KISS1/FZD4/AFP/ZP3/TIMP4/GDF9	13	4	ENSG00000174804/ENSG00000188372/ENSG00000157150/ENSG00000164404	9	ENSG00000154734/ENSG00000135046/ENSG00000145147/ENSG00000170961/ENSG00000180530/ENSG00000180914/ENSG00000120738/ENSG00000170498/ENSG00000081051
BP	GO:0034614	cellular response to reactive oxygen species	23/1106	134/13811	0.000381916	0.00985223	ENSG00000181019/ENSG00000176171/ENSG00000112096/ENSG00000138061/ENSG00000135046/ENSG00000177606/ENSG00000183010/ENSG00000166484/ENSG00000119508/ENSG00000136244/ENSG00000116863/ENSG00000118503/ENSG00000156711/ENSG00000127528/ENSG00000196139/ENSG00000131979/ENSG00000109610/ENSG00000170962/ENSG00000087250/ENSG00000150907/ENSG00000155846/ENSG00000135218/ENSG00000061918	NQO1/BNIP3/SOD2/CYP1B1/ANXA1/JUN/PYCR1/MAPK7/NR4A3/IL6/ADPRHL2/TNFAIP3/MAPK13/KLF2/AKR1C3/GCH1/SOD3/PDGFD/MT3/FOXO1/PPARGC1B/CD36/GUCY1B1	23	15	ENSG00000181019/ENSG00000112096/ENSG00000138061/ENSG00000119508/ENSG00000136244/ENSG00000118503/ENSG00000156711/ENSG00000196139/ENSG00000131979/ENSG00000109610/ENSG00000170962/ENSG00000150907/ENSG00000155846/ENSG00000135218/ENSG00000061918	8	ENSG00000176171/ENSG00000135046/ENSG00000177606/ENSG00000183010/ENSG00000166484/ENSG00000116863/ENSG00000127528/ENSG00000087250
BP	GO:0044060	regulation of endocrine process	10/1106	36/13811	0.000384676	0.00987202	ENSG00000163083/ENSG00000171388/ENSG00000173918/ENSG00000170498/ENSG00000135744/ENSG00000115138/ENSG00000153162/ENSG00000123999/ENSG00000144891/ENSG00000164404	INHBB/APLN/C1QTNF1/KISS1/AGT/POMC/BMP6/INHA/AGTR1/GDF9	10	7	ENSG00000173918/ENSG00000135744/ENSG00000115138/ENSG00000153162/ENSG00000123999/ENSG00000144891/ENSG00000164404	3	ENSG00000163083/ENSG00000171388/ENSG00000170498
BP	GO:0030301	cholesterol transport	14/1106	64/13811	0.00044122	0.0112013	ENSG00000105974/ENSG00000141458/ENSG00000187134/ENSG00000119655/ENSG00000165029/ENSG00000064687/ENSG00000172345/ENSG00000172350/ENSG00000005471/ENSG00000130203/ENSG00000167780/ENSG00000132170/ENSG00000135218/ENSG00000011347	CAV1/NPC1/AKR1C1/NPC2/ABCA1/ABCA7/STARD5/ABCG4/ABCB4/APOE/SOAT2/PPARG/CD36/SYT7	14	11	ENSG00000141458/ENSG00000187134/ENSG00000119655/ENSG00000165029/ENSG00000064687/ENSG00000172345/ENSG00000172350/ENSG00000005471/ENSG00000130203/ENSG00000132170/ENSG00000135218	3	ENSG00000105974/ENSG00000167780/ENSG00000011347
BP	GO:0008217	regulation of blood pressure	22/1106	127/13811	0.000444567	0.0112013	ENSG00000073756/ENSG00000183963/ENSG00000171388/ENSG00000162337/ENSG00000185551/ENSG00000180914/ENSG00000128165/ENSG00000139567/ENSG00000135744/ENSG00000131979/ENSG00000102032/ENSG00000100292/ENSG00000115138/ENSG00000151617/ENSG00000163485/ENSG00000142583/ENSG00000132170/ENSG00000144891/ENSG00000136160/ENSG00000174059/ENSG00000005187/ENSG00000188710	PTGS2/SMTN/APLN/LRP5/NR2F2/OXTR/ADM2/ACVRL1/AGT/GCH1/RENBP/HMOX1/POMC/EDNRA/ADORA1/SLC2A5/PPARG/AGTR1/EDNRB/CD34/ACSM3/QRFP	22	15	ENSG00000073756/ENSG00000162337/ENSG00000139567/ENSG00000135744/ENSG00000131979/ENSG00000102032/ENSG00000100292/ENSG00000115138/ENSG00000151617/ENSG00000163485/ENSG00000132170/ENSG00000144891/ENSG00000136160/ENSG00000174059/ENSG00000005187	7	ENSG00000183963/ENSG00000171388/ENSG00000185551/ENSG00000180914/ENSG00000128165/ENSG00000142583/ENSG00000188710
BP	GO:0010934	macrophage cytokine production	6/1106	14/13811	0.000445518	0.0112013	ENSG00000138623/ENSG00000167191/ENSG00000090376/ENSG00000019582/ENSG00000159674/ENSG00000135218	SEMA7A/GPRC5B/IRAK3/CD74/SPON2/CD36	6	5	ENSG00000167191/ENSG00000090376/ENSG00000019582/ENSG00000159674/ENSG00000135218	1	ENSG00000138623
BP	GO:0016137	glycoside metabolic process	6/1106	14/13811	0.000445518	0.0112013	ENSG00000187134/ENSG00000085662/ENSG00000179163/ENSG00000151632/ENSG00000196139/ENSG00000198074	AKR1C1/AKR1B1/FUCA1/AKR1C2/AKR1C3/AKR1B10	6	6	ENSG00000187134/ENSG00000085662/ENSG00000179163/ENSG00000151632/ENSG00000196139/ENSG00000198074	0
BP	GO:1905954	positive regulation of lipid localization	13/1106	57/13811	0.000456647	0.0114231	ENSG00000110047/ENSG00000135245/ENSG00000173918/ENSG00000165029/ENSG00000125730/ENSG00000064687/ENSG00000178752/ENSG00000137869/ENSG00000153162/ENSG00000005471/ENSG00000130203/ENSG00000132932/ENSG00000135218	EHD1/HILPDA/C1QTNF1/ABCA1/C3/ABCA7/ERFE/CYP19A1/BMP6/ABCB4/APOE/ATP8A2/CD36	13	11	ENSG00000173918/ENSG00000165029/ENSG00000125730/ENSG00000064687/ENSG00000178752/ENSG00000137869/ENSG00000153162/ENSG00000005471/ENSG00000130203/ENSG00000132932/ENSG00000135218	2	ENSG00000110047/ENSG00000135245
BP	GO:0050807	regulation of synapse organization	21/1106	119/13811	0.000459936	0.0114475	ENSG00000136848/ENSG00000180914/ENSG00000185070/ENSG00000107984/ENSG00000081189/ENSG00000134569/ENSG00000154928/ENSG00000146006/ENSG00000173114/ENSG00000198739/ENSG00000066248/ENSG00000130203/ENSG00000137825/ENSG00000196338/ENSG00000140538/ENSG00000169242/ENSG00000197959/ENSG00000145335/ENSG00000103319/ENSG00000176884/ENSG00000077264	DAB2IP/OXTR/FLRT2/DKK1/MEF2C/LRP4/EPHB1/LRRTM2/LRRN3/LRRTM3/NGEF/APOE/ITPKA/NLGN3/NTRK3/EFNA1/DNM3/SNCA/EEF2K/GRIN1/PAK3	21	10	ENSG00000136848/ENSG00000185070/ENSG00000081189/ENSG00000134569/ENSG00000173114/ENSG00000130203/ENSG00000196338/ENSG00000169242/ENSG00000197959/ENSG00000145335	11	ENSG00000180914/ENSG00000107984/ENSG00000154928/ENSG00000146006/ENSG00000198739/ENSG00000066248/ENSG00000137825/ENSG00000140538/ENSG00000103319/ENSG00000176884/ENSG00000077264
BP	GO:1903555	regulation of tumor necrosis factor superfamily cytokine production	17/1106	87/13811	0.000466803	0.0115604	ENSG00000116285/ENSG00000116584/ENSG00000136235/ENSG00000118503/ENSG00000115267/ENSG00000120217/ENSG00000090376/ENSG00000134242/ENSG00000115138/ENSG00000134830/ENSG00000102575/ENSG00000163251/ENSG00000159674/ENSG00000174059/ENSG00000167207/ENSG00000135218/ENSG00000170458	ERRFI1/ARHGEF2/GPNMB/TNFAIP3/IFIH1/CD274/IRAK3/PTPN22/POMC/C5AR2/ACP5/FZD5/SPON2/CD34/NOD2/CD36/CD14	17	14	ENSG00000136235/ENSG00000118503/ENSG00000115267/ENSG00000090376/ENSG00000134242/ENSG00000115138/ENSG00000134830/ENSG00000102575/ENSG00000163251/ENSG00000159674/ENSG00000174059/ENSG00000167207/ENSG00000135218/ENSG00000170458	3	ENSG00000116285/ENSG00000116584/ENSG00000120217
BP	GO:0097485	neuron projection guidance	30/1106	197/13811	0.000470256	0.0115879	ENSG00000151640/ENSG00000145147/ENSG00000183691/ENSG00000147852/ENSG00000130827/ENSG00000185070/ENSG00000166484/ENSG00000119508/ENSG00000168546/ENSG00000179242/ENSG00000154928/ENSG00000251493/ENSG00000148082/ENSG00000105711/ENSG00000143590/ENSG00000221866/ENSG00000214960/ENSG00000145242/ENSG00000021645/ENSG00000151892/ENSG00000065320/ENSG00000134121/ENSG00000137877/ENSG00000159674/ENSG00000169242…	DPYSL4/SLIT2/NOG/VLDLR/PLXNA3/FLRT2/MAPK7/NR4A3/GFRA2/CDH4/EPHB1/FOXD1/SHC3/SCN1B/EFNA3/PLXNA4/ISPD/EPHA5/NRXN3/GFRA1/NTN1/CHL1/SPTBN5/SPON2/EFNA1/ANOS1/DSCAM/NRCAM/TUBB2B/GAP43	30	9	ENSG00000185070/ENSG00000119508/ENSG00000148082/ENSG00000105711/ENSG00000145242/ENSG00000065320/ENSG00000134121/ENSG00000159674/ENSG00000169242	21	ENSG00000151640/ENSG00000145147/ENSG00000183691/ENSG00000147852/ENSG00000130827/ENSG00000166484/ENSG00000168546/ENSG00000179242/ENSG00000154928/ENSG00000251493/ENSG00000143590/ENSG00000221866/ENSG00000214960/ENSG00000021645/ENSG00000151892/ENSG00000137877/ENSG00000011201/ENSG00000171587/ENSG00000091129/ENSG00000137285/ENSG00000172020
BP	GO:1905952	regulation of lipid localization	19/1106	103/13811	0.000477161	0.0116999	ENSG00000110047/ENSG00000135245/ENSG00000173918/ENSG00000165029/ENSG00000136244/ENSG00000125730/ENSG00000064687/ENSG00000135744/ENSG00000178752/ENSG00000137869/ENSG00000115138/ENSG00000153162/ENSG00000005471/ENSG00000130203/ENSG00000132932/ENSG00000132170/ENSG00000144891/ENSG00000135218/ENSG00000164404	EHD1/HILPDA/C1QTNF1/ABCA1/IL6/C3/ABCA7/AGT/ERFE/CYP19A1/POMC/BMP6/ABCB4/APOE/ATP8A2/PPARG/AGTR1/CD36/GDF9	19	17	ENSG00000173918/ENSG00000165029/ENSG00000136244/ENSG00000125730/ENSG00000064687/ENSG00000135744/ENSG00000178752/ENSG00000137869/ENSG00000115138/ENSG00000153162/ENSG00000005471/ENSG00000130203/ENSG00000132932/ENSG00000132170/ENSG00000144891/ENSG00000135218/ENSG00000164404	2	ENSG00000110047/ENSG00000135245
BP	GO:0061564	axon development	52/1106	406/13811	0.000482288	0.0117673	ENSG00000171246/ENSG00000177606/ENSG00000138623/ENSG00000006327/ENSG00000145147/ENSG00000041982/ENSG00000169032/ENSG00000183691/ENSG00000147852/ENSG00000130827/ENSG00000185070/ENSG00000166484/ENSG00000119508/ENSG00000168546/ENSG00000157168/ENSG00000153234/ENSG00000179242/ENSG00000196358/ENSG00000134569/ENSG00000117600/ENSG00000154928/ENSG00000251493/ENSG00000148082/ENSG00000105711/ENSG00000143590…	NPTX1/JUN/SEMA7A/TNFRSF12A/SLIT2/TNC/MAP2K1/NOG/VLDLR/PLXNA3/FLRT2/MAPK7/NR4A3/GFRA2/NRG1/NR4A2/CDH4/NTNG2/LRP4/PLPPR4/EPHB1/FOXD1/SHC3/SCN1B/EFNA3/NTNG1/MT3/PLXNA4/ISPD/EPHA5/APOE/NRXN3/NLGN3/GFRA1/NTRK3/NTN1/RGMA/CHL1/SPTBN5/ATP8A2/SPON2/EFNA1/RND2/ANOS1/DSCAM/MIR222/NRCAM/GRIN1/PAK3/GFAP/TUBB2B/GAP43	52	20	ENSG00000171246/ENSG00000185070/ENSG00000119508/ENSG00000153234/ENSG00000196358/ENSG00000134569/ENSG00000117600/ENSG00000148082/ENSG00000105711/ENSG00000145242/ENSG00000130203/ENSG00000196338/ENSG00000065320/ENSG00000182175/ENSG00000134121/ENSG00000132932/ENSG00000159674/ENSG00000169242/ENSG00000108830/ENSG00000131095	32	ENSG00000177606/ENSG00000138623/ENSG00000006327/ENSG00000145147/ENSG00000041982/ENSG00000169032/ENSG00000183691/ENSG00000147852/ENSG00000130827/ENSG00000166484/ENSG00000168546/ENSG00000157168/ENSG00000179242/ENSG00000154928/ENSG00000251493/ENSG00000143590/ENSG00000162631/ENSG00000087250/ENSG00000221866/ENSG00000214960/ENSG00000021645/ENSG00000151892/ENSG00000140538/ENSG00000137877/ENSG00000011201…
BP	GO:0016052	carbohydrate catabolic process	26/1106	162/13811	0.000486865	0.0117683	ENSG00000067225/ENSG00000074800/ENSG00000134333/ENSG00000111669/ENSG00000102144/ENSG00000171314/ENSG00000111674/ENSG00000105220/ENSG00000168209/ENSG00000114268/ENSG00000067057/ENSG00000141959/ENSG00000170525/ENSG00000159399/ENSG00000162337/ENSG00000136997/ENSG00000109107/ENSG00000109323/ENSG00000149925/ENSG00000198814/novel.388/ENSG00000123836/ENSG00000104808/ENSG00000226784/ENSG00000102468/ENSG0…	PKM/ENO1/LDHA/TPI1/PGK1/PGAM1/ENO2/GPI/DDIT4/PFKFB4/PFKP/PFKL/PFKFB3/HK2/LRP5/MYC/ALDOC/MANBA/ALDOA/GK/-/PFKFB2/DHDH/PGAM4/HTR2A/ACTN3	26	7	ENSG00000162337/ENSG00000109323/ENSG00000198814/ENSG00000123836/ENSG00000104808/ENSG00000102468/ENSG00000248746	19	ENSG00000067225/ENSG00000074800/ENSG00000134333/ENSG00000111669/ENSG00000102144/ENSG00000171314/ENSG00000111674/ENSG00000105220/ENSG00000168209/ENSG00000114268/ENSG00000067057/ENSG00000141959/ENSG00000170525/ENSG00000159399/ENSG00000136997/ENSG00000109107/ENSG00000149925/novel.388/ENSG00000226784
BP	GO:0033559	unsaturated fatty acid metabolic process	15/1106	72/13811	0.000487079	0.0117683	ENSG00000138061/ENSG00000135046/ENSG00000148344/ENSG00000073756/ENSG00000106853/ENSG00000149485/ENSG00000116711/ENSG00000105499/ENSG00000151632/ENSG00000196139/ENSG00000019582/ENSG00000119915/ENSG00000167600/ENSG00000107317/ENSG00000243955	CYP1B1/ANXA1/PTGES/PTGS2/PTGR1/FADS1/PLA2G4A/PLA2G4C/AKR1C2/AKR1C3/CD74/ELOVL3/CYP2S1/PTGDS/GSTA1	15	13	ENSG00000138061/ENSG00000148344/ENSG00000073756/ENSG00000106853/ENSG00000149485/ENSG00000116711/ENSG00000105499/ENSG00000151632/ENSG00000196139/ENSG00000019582/ENSG00000119915/ENSG00000167600/ENSG00000107317	2	ENSG00000135046/ENSG00000243955
BP	GO:0006732	coenzyme metabolic process	46/1106	348/13811	0.000505422	0.0121021	ENSG00000067225/ENSG00000074800/ENSG00000134333/ENSG00000111669/ENSG00000102144/ENSG00000171314/ENSG00000111674/ENSG00000105220/ENSG00000168209/ENSG00000114268/ENSG00000152256/ENSG00000117394/ENSG00000065911/ENSG00000067057/ENSG00000073756/ENSG00000141959/ENSG00000170525/ENSG00000163931/ENSG00000159399/ENSG00000142657/ENSG00000115919/ENSG00000136997/ENSG00000109107/ENSG00000136010/ENSG00000149925…	PKM/ENO1/LDHA/TPI1/PGK1/PGAM1/ENO2/GPI/DDIT4/PFKFB4/PDK1/SLC2A1/MTHFD2/PFKP/PTGS2/PFKL/PFKFB3/TKT/HK2/PGD/KYNU/MYC/ALDOC/ALDH1L2/ALDOA/BHMT2/PNP/QPRT/-/GCH1/PFKFB2/ACOT1/GSTO2/ACSS1/HAAO/PDSS1/ELOVL3/PDXP/ASPDH/SNCA/ACOT12/ACSM3/PGAM4/HTR2A/DGAT2/ACTN3	46	20	ENSG00000073756/ENSG00000163931/ENSG00000142657/ENSG00000115919/ENSG00000132840/ENSG00000103485/ENSG00000131979/ENSG00000123836/ENSG00000184227/ENSG00000065621/ENSG00000154930/ENSG00000162882/ENSG00000119915/ENSG00000204653/ENSG00000145335/ENSG00000172497/ENSG00000005187/ENSG00000102468/ENSG00000062282/ENSG00000248746	26	ENSG00000067225/ENSG00000074800/ENSG00000134333/ENSG00000111669/ENSG00000102144/ENSG00000171314/ENSG00000111674/ENSG00000105220/ENSG00000168209/ENSG00000114268/ENSG00000152256/ENSG00000117394/ENSG00000065911/ENSG00000067057/ENSG00000141959/ENSG00000170525/ENSG00000159399/ENSG00000136997/ENSG00000109107/ENSG00000136010/ENSG00000149925/ENSG00000198805/novel.388/ENSG00000148459/ENSG00000241360/ENSG0…
BP	GO:0045444	fat cell differentiation	28/1106	180/13811	0.000506643	0.0121021	ENSG00000176171/ENSG00000073756/ENSG00000163083/ENSG00000162337/ENSG00000197930/ENSG00000101384/ENSG00000253276/ENSG00000119508/ENSG00000136244/ENSG00000101255/ENSG00000175197/ENSG00000164850/ENSG00000116741/ENSG00000123358/ENSG00000125845/ENSG00000153234/ENSG00000151014/ENSG00000102802/ENSG00000102554/ENSG00000171462/ENSG00000150907/ENSG00000162998/ENSG00000104901/ENSG00000132170/ENSG00000186897…	BNIP3/PTGS2/INHBB/LRP5/ERO1A/JAG1/CCDC71L/NR4A3/IL6/TRIB3/DDIT3/GPER1/RGS2/NR4A1/BMP2/NR4A2/NOCT/MEDAG/KLF5/DLK2/FOXO1/FRZB/DKKL1/PPARG/C1QL4/HES1/TPH1/HTR2A	28	18	ENSG00000073756/ENSG00000162337/ENSG00000101384/ENSG00000253276/ENSG00000119508/ENSG00000136244/ENSG00000116741/ENSG00000123358/ENSG00000125845/ENSG00000153234/ENSG00000102802/ENSG00000150907/ENSG00000162998/ENSG00000104901/ENSG00000132170/ENSG00000186897/ENSG00000114315/ENSG00000102468	10	ENSG00000176171/ENSG00000163083/ENSG00000197930/ENSG00000101255/ENSG00000175197/ENSG00000164850/ENSG00000151014/ENSG00000102554/ENSG00000171462/ENSG00000129167
BP	GO:0044262	cellular carbohydrate metabolic process	32/1106	216/13811	0.000508223	0.0121021	ENSG00000111669/ENSG00000146674/ENSG00000171314/ENSG00000104812/ENSG00000168209/ENSG00000114268/ENSG00000152256/ENSG00000117394/ENSG00000170525/ENSG00000085662/ENSG00000141753/ENSG00000170961/ENSG00000159399/ENSG00000173918/ENSG00000142657/ENSG00000147408/ENSG00000196182/ENSG00000105655/ENSG00000198814/ENSG00000164850/ENSG00000141682/ENSG00000123836/ENSG00000103044/ENSG00000115138/ENSG00000141401…	TPI1/IGFBP3/PGAM1/GYS1/DDIT4/PFKFB4/PDK1/SLC2A1/PFKFB3/AKR1B1/IGFBP4/HAS2/HK2/C1QTNF1/PGD/CSGALNACT1/STK40/ISYNA1/GK/GPER1/PMAIP1/PFKFB2/HAS3/POMC/IMPA2/ITPKA/FOXO1/SNCA/GAL3ST3/PGAM4/DGAT2/ACTN3	32	16	ENSG00000085662/ENSG00000141753/ENSG00000173918/ENSG00000142657/ENSG00000147408/ENSG00000105655/ENSG00000198814/ENSG00000123836/ENSG00000103044/ENSG00000115138/ENSG00000141401/ENSG00000150907/ENSG00000145335/ENSG00000175229/ENSG00000062282/ENSG00000248746	16	ENSG00000111669/ENSG00000146674/ENSG00000171314/ENSG00000104812/ENSG00000168209/ENSG00000114268/ENSG00000152256/ENSG00000117394/ENSG00000170525/ENSG00000170961/ENSG00000159399/ENSG00000196182/ENSG00000164850/ENSG00000141682/ENSG00000137825/ENSG00000226784
BP	GO:0001817	regulation of cytokine production	60/1106	487/13811	0.000512174	0.0121378	ENSG00000106366/ENSG00000138061/ENSG00000135046/ENSG00000116285/ENSG00000073756/ENSG00000138623/ENSG00000116584/ENSG00000136235/ENSG00000163083/ENSG00000135245/ENSG00000115415/ENSG00000197646/ENSG00000120738/ENSG00000183258/ENSG00000181751/ENSG00000167191/ENSG00000119508/ENSG00000136244/ENSG00000153879/ENSG00000118503/ENSG00000221926/ENSG00000166396/ENSG00000137752/ENSG00000125730/ENSG00000108771…	SERPINE1/CYP1B1/ANXA1/ERRFI1/PTGS2/SEMA7A/ARHGEF2/GPNMB/INHBB/HILPDA/STAT1/PDCD1LG2/EGR1/DDX41/C5orf30/GPRC5B/NR4A3/IL6/CEBPG/TNFAIP3/TRIM16/SERPINB7/CASP1/C3/DHX58/MAPK13/KLF2/DDIT3/IL6R/AGT/IFIH1/CD274/IRAK3/HMOX1/PTPN22/POMC/C5AR2/CD74/FERMT1/ACP5/INHA/FZD5/HERC5/IL18R1/SPON2/ZP3/NDRG2/LAG3/CD34/RSAD2/MIR222/TNFRSF13C/IL1RL2/NOD2/CD36/GBP5/CD14/FGR/BST2/TRIL	60	41	ENSG00000138061/ENSG00000073756/ENSG00000136235/ENSG00000115415/ENSG00000167191/ENSG00000119508/ENSG00000136244/ENSG00000118503/ENSG00000221926/ENSG00000137752/ENSG00000125730/ENSG00000108771/ENSG00000156711/ENSG00000160712/ENSG00000135744/ENSG00000115267/ENSG00000090376/ENSG00000100292/ENSG00000134242/ENSG00000115138/ENSG00000134830/ENSG00000019582/ENSG00000102575/ENSG00000123999/ENSG00000163251…	19	ENSG00000106366/ENSG00000135046/ENSG00000116285/ENSG00000138623/ENSG00000116584/ENSG00000163083/ENSG00000135245/ENSG00000197646/ENSG00000120738/ENSG00000183258/ENSG00000181751/ENSG00000153879/ENSG00000166396/ENSG00000127528/ENSG00000175197/ENSG00000120217/ENSG00000101311/ENSG00000089692/ENSG00000207725
BP	GO:0001958	endochondral ossification	8/1106	25/13811	0.000518792	0.0121781	ENSG00000157227/ENSG00000147408/ENSG00000166886/ENSG00000197467/ENSG00000081189/ENSG00000125378/ENSG00000153162/ENSG00000173868	MMP14/CSGALNACT1/NAB2/COL13A1/MEF2C/BMP4/BMP6/PHOSPHO1	8	6	ENSG00000157227/ENSG00000147408/ENSG00000081189/ENSG00000125378/ENSG00000153162/ENSG00000173868	2	ENSG00000166886/ENSG00000197467
BP	GO:0036075	replacement ossification	8/1106	25/13811	0.000518792	0.0121781	ENSG00000157227/ENSG00000147408/ENSG00000166886/ENSG00000197467/ENSG00000081189/ENSG00000125378/ENSG00000153162/ENSG00000173868	MMP14/CSGALNACT1/NAB2/COL13A1/MEF2C/BMP4/BMP6/PHOSPHO1	8	6	ENSG00000157227/ENSG00000147408/ENSG00000081189/ENSG00000125378/ENSG00000153162/ENSG00000173868	2	ENSG00000166886/ENSG00000197467
BP	GO:0050727	regulation of inflammatory response	35/1106	244/13811	0.000525297	0.0122726	ENSG00000106366/ENSG00000135046/ENSG00000073756/ENSG00000138623/ENSG00000182326/ENSG00000115594/ENSG00000103241/ENSG00000181751/ENSG00000167191/ENSG00000166484/ENSG00000136244/ENSG00000118503/ENSG00000137752/ENSG00000123610/ENSG00000125730/ENSG00000156711/ENSG00000164850/ENSG00000135744/ENSG00000137869/ENSG00000134830/ENSG00000102575/ENSG00000130203/ENSG00000163485/ENSG00000186642/ENSG00000132170…	SERPINE1/ANXA1/PTGS2/SEMA7A/C1S/IL1R1/FOXF1/C5orf30/GPRC5B/MAPK7/IL6/TNFAIP3/CASP1/TNFAIP6/C3/MAPK13/GPER1/AGT/CYP19A1/C5AR2/ACP5/APOE/ADORA1/PDE2A/PPARG/ZP3/AGTR1/SNCA/EDNRB/MIR222/BCL6B/IL1RL2/NOD2/GBP5/SUSD4	35	27	ENSG00000073756/ENSG00000182326/ENSG00000115594/ENSG00000103241/ENSG00000167191/ENSG00000136244/ENSG00000118503/ENSG00000137752/ENSG00000123610/ENSG00000125730/ENSG00000156711/ENSG00000135744/ENSG00000137869/ENSG00000134830/ENSG00000102575/ENSG00000130203/ENSG00000163485/ENSG00000186642/ENSG00000132170/ENSG00000188372/ENSG00000144891/ENSG00000145335/ENSG00000136160/ENSG00000161940/ENSG00000115598…	8	ENSG00000106366/ENSG00000135046/ENSG00000138623/ENSG00000181751/ENSG00000166484/ENSG00000164850/ENSG00000207725/ENSG00000143502
BP	GO:0098542	defense response to other organism	41/1106	301/13811	0.000544757	0.0126196	ENSG00000106366/ENSG00000176171/ENSG00000168209/ENSG00000103187/ENSG00000104765/ENSG00000185885/ENSG00000115415/ENSG00000183258/ENSG00000136244/ENSG00000118503/ENSG00000111335/ENSG00000108771/ENSG00000172716/ENSG00000160712/ENSG00000141682/ENSG00000188313/ENSG00000115267/ENSG00000143669/ENSG00000137959/ENSG00000157601/ENSG00000134242/ENSG00000089127/ENSG00000102575/ENSG00000092929/ENSG00000142677…	SERPINE1/BNIP3/DDIT4/COTL1/BNIP3L/IFITM1/STAT1/DDX41/IL6/TNFAIP3/OAS2/DHX58/SLFN11/IL6R/PMAIP1/PLSCR1/IFIH1/LYST/IFI44L/MX1/PTPN22/OAS1/ACP5/UNC13D/IL22RA1/CXCL6/HERC5/APOBEC3H/BATF2/SPON2/ABCC9/IFIT3/IFNLR1/RSAD2/IFIT2/NOD2/CD36/IFIT1/FGR/APOBEC3D/BST2	41	32	ENSG00000185885/ENSG00000115415/ENSG00000136244/ENSG00000118503/ENSG00000111335/ENSG00000108771/ENSG00000160712/ENSG00000188313/ENSG00000115267/ENSG00000143669/ENSG00000137959/ENSG00000157601/ENSG00000134242/ENSG00000089127/ENSG00000102575/ENSG00000092929/ENSG00000142677/ENSG00000124875/ENSG00000138646/ENSG00000100298/ENSG00000168062/ENSG00000159674/ENSG00000119917/ENSG00000185436/ENSG00000134321…	9	ENSG00000106366/ENSG00000176171/ENSG00000168209/ENSG00000103187/ENSG00000104765/ENSG00000183258/ENSG00000172716/ENSG00000141682/ENSG00000069431
BP	GO:0051188	cofactor biosynthetic process	39/1106	282/13811	0.000545243	0.0126196	ENSG00000067225/ENSG00000074800/ENSG00000134333/ENSG00000111669/ENSG00000102144/ENSG00000171314/ENSG00000111674/ENSG00000105220/ENSG00000135069/ENSG00000168209/ENSG00000114268/ENSG00000152256/ENSG00000067057/ENSG00000073756/ENSG00000141959/ENSG00000170525/ENSG00000128965/ENSG00000159399/ENSG00000115919/ENSG00000136997/ENSG00000109107/ENSG00000023330/ENSG00000149925/ENSG00000198805/ENSG00000103485…	PKM/ENO1/LDHA/TPI1/PGK1/PGAM1/ENO2/GPI/PSAT1/DDIT4/PFKFB4/PDK1/PFKP/PTGS2/PFKL/PFKFB3/CHAC1/HK2/KYNU/MYC/ALDOC/ALAS1/ALDOA/PNP/QPRT/-/GCH1/PFKFB2/ACSS1/HAAO/PDSS1/ELOVL3/CHAC2/ASPDH/SNCA/DUOX2/PGAM4/HTR2A/ACTN3	39	14	ENSG00000073756/ENSG00000115919/ENSG00000023330/ENSG00000103485/ENSG00000131979/ENSG00000123836/ENSG00000154930/ENSG00000162882/ENSG00000119915/ENSG00000204653/ENSG00000145335/ENSG00000140279/ENSG00000102468/ENSG00000248746	25	ENSG00000067225/ENSG00000074800/ENSG00000134333/ENSG00000111669/ENSG00000102144/ENSG00000171314/ENSG00000111674/ENSG00000105220/ENSG00000135069/ENSG00000168209/ENSG00000114268/ENSG00000152256/ENSG00000067057/ENSG00000141959/ENSG00000170525/ENSG00000128965/ENSG00000159399/ENSG00000136997/ENSG00000109107/ENSG00000149925/ENSG00000198805/novel.388/ENSG00000148459/ENSG00000143942/ENSG00000226784
BP	GO:0060675	ureteric bud morphogenesis	12/1106	51/13811	0.000554378	0.0127713	ENSG00000183691/ENSG00000136997/ENSG00000118526/ENSG00000103449/ENSG00000113578/ENSG00000135744/ENSG00000125845/ENSG00000125378/ENSG00000166923/ENSG00000251493/ENSG00000119630/ENSG00000114315	NOG/MYC/TCF21/SALL1/FGF1/AGT/BMP2/BMP4/GREM1/FOXD1/PGF/HES1	12	8	ENSG00000118526/ENSG00000103449/ENSG00000135744/ENSG00000125845/ENSG00000125378/ENSG00000166923/ENSG00000119630/ENSG00000114315	4	ENSG00000183691/ENSG00000136997/ENSG00000113578/ENSG00000251493
BP	GO:0070372	regulation of ERK1 and ERK2 cascade	30/1106	199/13811	0.000558822	0.0128141	ENSG00000177606/ENSG00000116285/ENSG00000120129/ENSG00000138623/ENSG00000136235/ENSG00000128342/ENSG00000169032/ENSG00000136848/ENSG00000108691/ENSG00000090339/ENSG00000170955/ENSG00000064687/ENSG00000164850/ENSG00000125845/ENSG00000183578/ENSG00000134242/ENSG00000125378/ENSG00000134830/ENSG00000019582/ENSG00000170962/ENSG00000154928/ENSG00000087250/ENSG00000186897/ENSG00000165795/ENSG00000207725…	JUN/ERRFI1/DUSP1/SEMA7A/GPNMB/LIF/MAP2K1/DAB2IP/CCL2/ICAM1/CAVIN3/ABCA7/GPER1/BMP2/TNFAIP8L3/PTPN22/BMP4/C5AR2/CD74/PDGFD/EPHB1/MT3/C1QL4/NDRG2/MIR222/DUSP4/TBC1D10C/NOD2/CD36/HTR2A	30	20	ENSG00000136235/ENSG00000128342/ENSG00000136848/ENSG00000108691/ENSG00000090339/ENSG00000064687/ENSG00000125845/ENSG00000183578/ENSG00000134242/ENSG00000125378/ENSG00000134830/ENSG00000019582/ENSG00000170962/ENSG00000186897/ENSG00000165795/ENSG00000120875/ENSG00000175463/ENSG00000167207/ENSG00000135218/ENSG00000102468	10	ENSG00000177606/ENSG00000116285/ENSG00000120129/ENSG00000138623/ENSG00000169032/ENSG00000170955/ENSG00000164850/ENSG00000154928/ENSG00000087250/ENSG00000207725
BP	GO:0071466	cellular response to xenobiotic stimulus	21/1106	121/13811	0.000578675	0.0132082	ENSG00000181019/ENSG00000138061/ENSG00000168209/ENSG00000116285/ENSG00000187134/ENSG00000187840/ENSG00000063438/ENSG00000143819/ENSG00000120738/ENSG00000126561/ENSG00000183023/ENSG00000090339/ENSG00000108602/ENSG00000117791/ENSG00000065621/ENSG00000005471/ENSG00000150907/ENSG00000186642/ENSG00000173597/ENSG00000131471/ENSG00000176884	NQO1/CYP1B1/DDIT4/ERRFI1/AKR1C1/EIF4EBP1/AHRR/EPHX1/EGR1/STAT5A/SLC8A1/ICAM1/ALDH3A1/MARC2/GSTO2/ABCB4/FOXO1/PDE2A/SULT1B1/AOC3/GRIN1	21	14	ENSG00000181019/ENSG00000138061/ENSG00000187134/ENSG00000063438/ENSG00000143819/ENSG00000126561/ENSG00000090339/ENSG00000108602/ENSG00000117791/ENSG00000065621/ENSG00000005471/ENSG00000150907/ENSG00000186642/ENSG00000131471	7	ENSG00000168209/ENSG00000116285/ENSG00000187840/ENSG00000120738/ENSG00000183023/ENSG00000173597/ENSG00000176884
BP	GO:0002689	negative regulation of leukocyte chemotaxis	5/1106	10/13811	0.000584419	0.0132175	ENSG00000145147/ENSG00000108691/ENSG00000137869/ENSG00000134830/ENSG00000166923	SLIT2/CCL2/CYP19A1/C5AR2/GREM1	5	4	ENSG00000108691/ENSG00000137869/ENSG00000134830/ENSG00000166923	1	ENSG00000145147
BP	GO:0019934	cGMP-mediated signaling	5/1106	10/13811	0.000584419	0.0132175	ENSG00000130203/ENSG00000186642/ENSG00000136160/ENSG00000135218/ENSG00000061918	APOE/PDE2A/EDNRB/CD36/GUCY1B1	5	5	ENSG00000130203/ENSG00000186642/ENSG00000136160/ENSG00000135218/ENSG00000061918	0
BP	GO:0060070	canonical Wnt signaling pathway	38/1106	274/13811	0.000604514	0.0136098	ENSG00000105974/ENSG00000108854/ENSG00000124766/ENSG00000141753/ENSG00000183691/ENSG00000122870/ENSG00000162337/ENSG00000136848/ENSG00000136997/ENSG00000095739/ENSG00000120738/ENSG00000167191/ENSG00000107984/ENSG00000060656/ENSG00000175197/ENSG00000188064/ENSG00000174804/ENSG00000125845/ENSG00000153234/ENSG00000177283/ENSG00000134569/ENSG00000002746/ENSG00000187098/ENSG00000166923/ENSG00000101311…	CAV1/SMURF2/SOX4/IGFBP4/NOG/BICC1/LRP5/DAB2IP/MYC/BAMBI/EGR1/GPRC5B/DKK1/PTPRU/DDIT3/WNT7B/FZD4/BMP2/NR4A2/FZD8/LRP4/HECW1/MITF/GREM1/FERMT1/TLE2/AXIN2/APOE/FRAT1/FOXO1/FZD5/DKK2/FRZB/CTNND2/ROR2/KREMEN2/TMEM88/MIR222	38	23	ENSG00000124766/ENSG00000141753/ENSG00000122870/ENSG00000162337/ENSG00000136848/ENSG00000095739/ENSG00000167191/ENSG00000060656/ENSG00000174804/ENSG00000125845/ENSG00000153234/ENSG00000134569/ENSG00000002746/ENSG00000187098/ENSG00000166923/ENSG00000065717/ENSG00000168646/ENSG00000130203/ENSG00000165879/ENSG00000150907/ENSG00000163251/ENSG00000162998/ENSG00000169071	15	ENSG00000105974/ENSG00000108854/ENSG00000183691/ENSG00000136997/ENSG00000120738/ENSG00000107984/ENSG00000175197/ENSG00000188064/ENSG00000177283/ENSG00000101311/ENSG00000155011/ENSG00000169862/ENSG00000131650/ENSG00000167874/ENSG00000207725
BP	GO:0002697	regulation of immune effector process	37/1106	265/13811	0.000623552	0.0139749	ENSG00000105220/ENSG00000135046/ENSG00000138623/ENSG00000182326/ENSG00000073008/ENSG00000115415/ENSG00000103241/ENSG00000167191/ENSG00000119508/ENSG00000136244/ENSG00000118503/ENSG00000125730/ENSG00000108771/ENSG00000168685/ENSG00000170542/ENSG00000090376/ENSG00000100292/ENSG00000134242/ENSG00000134830/ENSG00000019582/ENSG00000092929/ENSG00000163251/ENSG00000138646/ENSG00000159674/ENSG00000188372…	GPI/ANXA1/SEMA7A/C1S/PVR/STAT1/FOXF1/GPRC5B/NR4A3/IL6/TNFAIP3/C3/DHX58/IL7R/SERPINB9/IRAK3/HMOX1/PTPN22/C5AR2/CD74/UNC13D/FZD5/HERC5/SPON2/ZP3/IFNLR1/LAG3/ADGRE2/RSAD2/TNFRSF4/NOD2/CD36/IFIT1/FGR/SUSD4/BST2/TRIL	37	30	ENSG00000182326/ENSG00000115415/ENSG00000103241/ENSG00000167191/ENSG00000119508/ENSG00000136244/ENSG00000118503/ENSG00000125730/ENSG00000108771/ENSG00000170542/ENSG00000090376/ENSG00000100292/ENSG00000134242/ENSG00000134830/ENSG00000019582/ENSG00000092929/ENSG00000163251/ENSG00000138646/ENSG00000159674/ENSG00000188372/ENSG00000185436/ENSG00000127507/ENSG00000134321/ENSG00000186827/ENSG00000167207…	7	ENSG00000105220/ENSG00000135046/ENSG00000138623/ENSG00000073008/ENSG00000168685/ENSG00000089692/ENSG00000143502
BP	GO:1904018	positive regulation of vasculature development	25/1106	156/13811	0.000633489	0.0141336	ENSG00000106366/ENSG00000138061/ENSG00000135046/ENSG00000073756/ENSG00000148848/ENSG00000167772/ENSG00000159399/ENSG00000120738/ENSG00000117525/ENSG00000048052/ENSG00000128165/ENSG00000166396/ENSG00000139567/ENSG00000125730/ENSG00000164850/ENSG00000113578/ENSG00000100292/ENSG00000170962/ENSG00000166923/ENSG00000169429/ENSG00000119630/ENSG00000143494/ENSG00000144891/ENSG00000174059/ENSG00000199038	SERPINE1/CYP1B1/ANXA1/PTGS2/ADAM12/ANGPTL4/HK2/EGR1/F3/HDAC9/ADM2/SERPINB7/ACVRL1/C3/GPER1/FGF1/HMOX1/PDGFD/GREM1/CXCL8/PGF/VASH2/AGTR1/CD34/MIR210	25	13	ENSG00000138061/ENSG00000073756/ENSG00000048052/ENSG00000139567/ENSG00000125730/ENSG00000100292/ENSG00000170962/ENSG00000166923/ENSG00000169429/ENSG00000119630/ENSG00000143494/ENSG00000144891/ENSG00000174059	12	ENSG00000106366/ENSG00000135046/ENSG00000148848/ENSG00000167772/ENSG00000159399/ENSG00000120738/ENSG00000117525/ENSG00000128165/ENSG00000166396/ENSG00000164850/ENSG00000113578/ENSG00000199038
BP	GO:0033002	muscle cell proliferation	26/1106	165/13811	0.000648157	0.0143961	ENSG00000146674/ENSG00000177606/ENSG00000073756/ENSG00000085662/ENSG00000183691/ENSG00000171388/ENSG00000125257/ENSG00000115415/ENSG00000136997/ENSG00000119508/ENSG00000136244/ENSG00000118503/ENSG00000181744/ENSG00000164850/ENSG00000160712/ENSG00000113070/ENSG00000135744/ENSG00000081189/ENSG00000100292/ENSG00000125378/ENSG00000170962/ENSG00000154928/ENSG00000145794/ENSG00000132170/ENSG00000165795…	IGFBP3/JUN/PTGS2/AKR1B1/NOG/APLN/ABCC4/STAT1/MYC/NR4A3/IL6/TNFAIP3/C3orf58/GPER1/IL6R/HBEGF/AGT/MEF2C/HMOX1/BMP4/PDGFD/EPHB1/MEGF10/PPARG/NDRG2/MIR222	26	16	ENSG00000073756/ENSG00000085662/ENSG00000125257/ENSG00000115415/ENSG00000119508/ENSG00000136244/ENSG00000118503/ENSG00000160712/ENSG00000135744/ENSG00000081189/ENSG00000100292/ENSG00000125378/ENSG00000170962/ENSG00000145794/ENSG00000132170/ENSG00000165795	10	ENSG00000146674/ENSG00000177606/ENSG00000183691/ENSG00000171388/ENSG00000136997/ENSG00000181744/ENSG00000164850/ENSG00000113070/ENSG00000154928/ENSG00000207725
BP	GO:0009410	response to xenobiotic stimulus	30/1106	201/13811	0.000661751	0.0144911	ENSG00000044574/ENSG00000181019/ENSG00000138061/ENSG00000105220/ENSG00000168209/ENSG00000116285/ENSG00000187134/ENSG00000187840/ENSG00000063438/ENSG00000143819/ENSG00000180914/ENSG00000120738/ENSG00000126561/ENSG00000183023/ENSG00000048052/ENSG00000090339/ENSG00000152413/ENSG00000153234/ENSG00000108602/ENSG00000117791/ENSG00000065621/ENSG00000005471/ENSG00000150907/ENSG00000186642/ENSG00000132170…	HSPA5/NQO1/CYP1B1/GPI/DDIT4/ERRFI1/AKR1C1/EIF4EBP1/AHRR/EPHX1/OXTR/EGR1/STAT5A/SLC8A1/HDAC9/ICAM1/HOMER1/NR4A2/ALDH3A1/MARC2/GSTO2/ABCB4/FOXO1/PDE2A/PPARG/SULT1B1/SNCA/AOC3/GRIN1/HTR2A	30	19	ENSG00000181019/ENSG00000138061/ENSG00000187134/ENSG00000063438/ENSG00000143819/ENSG00000126561/ENSG00000048052/ENSG00000090339/ENSG00000153234/ENSG00000108602/ENSG00000117791/ENSG00000065621/ENSG00000005471/ENSG00000150907/ENSG00000186642/ENSG00000132170/ENSG00000145335/ENSG00000131471/ENSG00000102468	11	ENSG00000044574/ENSG00000105220/ENSG00000168209/ENSG00000116285/ENSG00000187840/ENSG00000180914/ENSG00000120738/ENSG00000183023/ENSG00000152413/ENSG00000173597/ENSG00000176884
BP	GO:0034381	plasma lipoprotein particle clearance	11/1106	45/13811	0.00066193	0.0144911	ENSG00000141458/ENSG00000110047/ENSG00000119655/ENSG00000147852/ENSG00000007944/ENSG00000100292/ENSG00000130203/ENSG00000167780/ENSG00000184730/ENSG00000135218/ENSG00000062282	NPC1/EHD1/NPC2/VLDLR/MYLIP/HMOX1/APOE/SOAT2/APOBR/CD36/DGAT2	11	8	ENSG00000141458/ENSG00000119655/ENSG00000007944/ENSG00000100292/ENSG00000130203/ENSG00000184730/ENSG00000135218/ENSG00000062282	3	ENSG00000110047/ENSG00000147852/ENSG00000167780
BP	GO:0007409	axonogenesis	48/1106	372/13811	0.000664525	0.0144911	ENSG00000171246/ENSG00000138623/ENSG00000006327/ENSG00000145147/ENSG00000169032/ENSG00000183691/ENSG00000147852/ENSG00000130827/ENSG00000185070/ENSG00000166484/ENSG00000119508/ENSG00000168546/ENSG00000157168/ENSG00000153234/ENSG00000179242/ENSG00000196358/ENSG00000134569/ENSG00000117600/ENSG00000154928/ENSG00000251493/ENSG00000148082/ENSG00000105711/ENSG00000143590/ENSG00000162631/ENSG00000087250…	NPTX1/SEMA7A/TNFRSF12A/SLIT2/MAP2K1/NOG/VLDLR/PLXNA3/FLRT2/MAPK7/NR4A3/GFRA2/NRG1/NR4A2/CDH4/NTNG2/LRP4/PLPPR4/EPHB1/FOXD1/SHC3/SCN1B/EFNA3/NTNG1/MT3/PLXNA4/ISPD/EPHA5/APOE/NRXN3/NLGN3/GFRA1/NTRK3/NTN1/RGMA/CHL1/SPTBN5/ATP8A2/SPON2/EFNA1/RND2/ANOS1/DSCAM/NRCAM/GRIN1/PAK3/TUBB2B/GAP43	48	19	ENSG00000171246/ENSG00000185070/ENSG00000119508/ENSG00000153234/ENSG00000196358/ENSG00000134569/ENSG00000117600/ENSG00000148082/ENSG00000105711/ENSG00000145242/ENSG00000130203/ENSG00000196338/ENSG00000065320/ENSG00000182175/ENSG00000134121/ENSG00000132932/ENSG00000159674/ENSG00000169242/ENSG00000108830	29	ENSG00000138623/ENSG00000006327/ENSG00000145147/ENSG00000169032/ENSG00000183691/ENSG00000147852/ENSG00000130827/ENSG00000166484/ENSG00000168546/ENSG00000157168/ENSG00000179242/ENSG00000154928/ENSG00000251493/ENSG00000143590/ENSG00000162631/ENSG00000087250/ENSG00000221866/ENSG00000214960/ENSG00000021645/ENSG00000151892/ENSG00000140538/ENSG00000137877/ENSG00000011201/ENSG00000171587/ENSG00000091129…
BP	GO:0051047	positive regulation of secretion	41/1106	304/13811	0.000666585	0.0144911	ENSG00000105220/ENSG00000124145/ENSG00000135821/ENSG00000124766/ENSG00000163083/ENSG00000171388/ENSG00000173918/ENSG00000180914/ENSG00000123595/ENSG00000136244/ENSG00000221926/ENSG00000006747/ENSG00000137752/ENSG00000041353/ENSG00000164850/ENSG00000170498/ENSG00000135744/ENSG00000115267/ENSG00000120217/ENSG00000123836/ENSG00000106327/ENSG00000137869/ENSG00000134242/ENSG00000153162/ENSG00000101311…	GPI/SDC4/GLUL/SOX4/INHBB/APLN/C1QTNF1/OXTR/RAB9A/IL6/TRIM16/SCIN/CASP1/RAB27B/GPER1/KISS1/AGT/IFIH1/CD274/PFKFB2/TFR2/CYP19A1/PTPN22/BMP6/FERMT1/GIPR/UNC13D/INHA/FZD5/ADORA1/CACNA1G/ZP3/SNCA/EDNRB/CD34/ANKRD1/TNFRSF4/NOD2/CD14/FGR/SYT7	41	29	ENSG00000135821/ENSG00000124766/ENSG00000173918/ENSG00000123595/ENSG00000136244/ENSG00000221926/ENSG00000006747/ENSG00000137752/ENSG00000041353/ENSG00000135744/ENSG00000115267/ENSG00000123836/ENSG00000137869/ENSG00000134242/ENSG00000153162/ENSG00000010310/ENSG00000092929/ENSG00000123999/ENSG00000163251/ENSG00000163485/ENSG00000006283/ENSG00000188372/ENSG00000145335/ENSG00000136160/ENSG00000174059…	12	ENSG00000105220/ENSG00000124145/ENSG00000163083/ENSG00000171388/ENSG00000180914/ENSG00000164850/ENSG00000170498/ENSG00000120217/ENSG00000106327/ENSG00000101311/ENSG00000148677/ENSG00000011347
BP	GO:0019915	lipid storage	12/1106	52/13811	0.000668992	0.0144911	ENSG00000105974/ENSG00000110047/ENSG00000135245/ENSG00000180530/ENSG00000165029/ENSG00000135454/ENSG00000136244/ENSG00000125730/ENSG00000130203/ENSG00000132170/ENSG00000135218/ENSG00000062282	CAV1/EHD1/HILPDA/NRIP1/ABCA1/B4GALNT1/IL6/C3/APOE/PPARG/CD36/DGAT2	12	8	ENSG00000165029/ENSG00000135454/ENSG00000136244/ENSG00000125730/ENSG00000130203/ENSG00000132170/ENSG00000135218/ENSG00000062282	4	ENSG00000105974/ENSG00000110047/ENSG00000135245/ENSG00000180530
BP	GO:0060562	epithelial tube morphogenesis	37/1106	266/13811	0.000669991	0.0144911	ENSG00000124145/ENSG00000157227/ENSG00000124766/ENSG00000145147/ENSG00000041982/ENSG00000184371/ENSG00000183691/ENSG00000162337/ENSG00000136997/ENSG00000170873/ENSG00000103241/ENSG00000118526/ENSG00000139567/ENSG00000103449/ENSG00000121039/ENSG00000113578/ENSG00000136169/ENSG00000135744/ENSG00000173531/ENSG00000126562/ENSG00000125845/ENSG00000143867/ENSG00000081189/ENSG00000128567/ENSG00000152804…	SDC4/MMP14/SOX4/SLIT2/TNC/CSF1/NOG/LRP5/MYC/MTSS1/FOXF1/TCF21/ACVRL1/SALL1/RDH10/FGF1/SETDB2/AGT/MST1/WNK4/BMP2/OSR1/MEF2C/PODXL/HHEX/BMP4/GREM1/FOXD1/CCDC40/SPINT2/PGF/EDNRA/SALL4/NTN1/RGMA/HES1/HESX1	37	27	ENSG00000157227/ENSG00000124766/ENSG00000184371/ENSG00000162337/ENSG00000170873/ENSG00000103241/ENSG00000118526/ENSG00000139567/ENSG00000103449/ENSG00000121039/ENSG00000136169/ENSG00000135744/ENSG00000173531/ENSG00000125845/ENSG00000081189/ENSG00000152804/ENSG00000125378/ENSG00000166923/ENSG00000141519/ENSG00000167642/ENSG00000119630/ENSG00000151617/ENSG00000101115/ENSG00000065320/ENSG00000182175…	10	ENSG00000124145/ENSG00000145147/ENSG00000041982/ENSG00000183691/ENSG00000136997/ENSG00000113578/ENSG00000126562/ENSG00000143867/ENSG00000128567/ENSG00000251493
BP	GO:0043269	regulation of ion transport	57/1106	462/13811	0.000676651	0.0145167	ENSG00000105974/ENSG00000073756/ENSG00000148175/ENSG00000123700/ENSG00000103888/ENSG00000186815/ENSG00000114796/ENSG00000108691/ENSG00000124134/ENSG00000183023/ENSG00000090339/ENSG00000026559/ENSG00000126803/ENSG00000187231/ENSG00000064687/ENSG00000164850/ENSG00000171208/ENSG00000152413/ENSG00000135744/ENSG00000126562/ENSG00000178752/ENSG00000143867/ENSG00000081189/ENSG00000170379/ENSG00000134242…	CAV1/PTGS2/STOM/KCNJ2/CEMIP/TPCN1/KLHL24/CCL2/KCNS1/SLC8A1/ICAM1/KCNG1/HSPA2/SESTD1/ABCA7/GPER1/NETO2/HOMER1/AGT/WNK4/ERFE/OSR1/MEF2C/TCAF2/PTPN22/TSPAN13/KCNQ5/SCN1B/KCNC3/KCND1/KCND3/KCNJ15/ABCB4/APOE/CACNG7/FGF14/GRIN3B/NLGN3/CTSS/CAMK2A/ADORA1/MCHR1/CNTN1/ATP8A2/CACNA1G/CACNA2D2/NETO1/SNCA/CLCNKA/GJC2/CHRFAM7A/CORO1A/GRIN1/KCNK12/SYT7/HTR2A/KCNAB1	57	33	ENSG00000073756/ENSG00000148175/ENSG00000123700/ENSG00000103888/ENSG00000186815/ENSG00000114796/ENSG00000108691/ENSG00000090339/ENSG00000126803/ENSG00000187231/ENSG00000064687/ENSG00000135744/ENSG00000178752/ENSG00000081189/ENSG00000134242/ENSG00000105711/ENSG00000102057/ENSG00000157551/ENSG00000005471/ENSG00000130203/ENSG00000105605/ENSG00000116032/ENSG00000196338/ENSG00000163131/ENSG00000070808…	24	ENSG00000105974/ENSG00000124134/ENSG00000183023/ENSG00000026559/ENSG00000164850/ENSG00000171208/ENSG00000152413/ENSG00000126562/ENSG00000143867/ENSG00000170379/ENSG00000106537/ENSG00000185760/ENSG00000131398/ENSG00000171385/ENSG00000102466/ENSG00000128285/ENSG00000018236/ENSG00000166342/ENSG00000198835/ENSG00000102879/ENSG00000176884/ENSG00000184261/ENSG00000011347/ENSG00000169282
BP	GO:0032720	negative regulation of tumor necrosis factor production	9/1106	32/13811	0.000679014	0.0145167	ENSG00000116285/ENSG00000136235/ENSG00000118503/ENSG00000090376/ENSG00000134242/ENSG00000115138/ENSG00000134830/ENSG00000102575/ENSG00000174059	ERRFI1/GPNMB/TNFAIP3/IRAK3/PTPN22/POMC/C5AR2/ACP5/CD34	9	8	ENSG00000136235/ENSG00000118503/ENSG00000090376/ENSG00000134242/ENSG00000115138/ENSG00000134830/ENSG00000102575/ENSG00000174059	1	ENSG00000116285
BP	GO:0010976	positive regulation of neuron projection development	33/1106	229/13811	0.000689367	0.0145167	ENSG00000044574/ENSG00000138623/ENSG00000006327/ENSG00000145147/ENSG00000110047/ENSG00000169032/ENSG00000136848/ENSG00000147852/ENSG00000171617/ENSG00000239672/ENSG00000157168/ENSG00000183049/ENSG00000135744/ENSG00000174804/ENSG00000179242/ENSG00000105711/ENSG00000130203/ENSG00000137825/ENSG00000140538/ENSG00000065320/ENSG00000182175/ENSG00000018236/ENSG00000079841/ENSG00000132932/ENSG00000176406…	HSPA5/SEMA7A/TNFRSF12A/SLIT2/EHD1/MAP2K1/DAB2IP/VLDLR/ENC1/NME1/NRG1/CAMK1D/AGT/FZD4/CDH4/SCN1B/APOE/ITPKA/NTRK3/NTN1/RGMA/CNTN1/RIMS1/ATP8A2/RIMS2/RND2/DSCAM/MIR222/ANKRD1/EEF2K/PAK3/CPNE5/TUBB2B	33	10	ENSG00000136848/ENSG00000135744/ENSG00000174804/ENSG00000105711/ENSG00000130203/ENSG00000065320/ENSG00000182175/ENSG00000132932/ENSG00000176406/ENSG00000108830	23	ENSG00000044574/ENSG00000138623/ENSG00000006327/ENSG00000145147/ENSG00000110047/ENSG00000169032/ENSG00000147852/ENSG00000171617/ENSG00000239672/ENSG00000157168/ENSG00000183049/ENSG00000179242/ENSG00000137825/ENSG00000140538/ENSG00000018236/ENSG00000079841/ENSG00000171587/ENSG00000207725/ENSG00000148677/ENSG00000103319/ENSG00000077264/ENSG00000124772/ENSG00000137285
BP	GO:0006000	fructose metabolic process	6/1106	15/13811	0.000692442	0.0145167	ENSG00000114268/ENSG00000170525/ENSG00000085662/ENSG00000109107/ENSG00000149925/ENSG00000123836	PFKFB4/PFKFB3/AKR1B1/ALDOC/ALDOA/PFKFB2	6	2	ENSG00000085662/ENSG00000123836	4	ENSG00000114268/ENSG00000170525/ENSG00000109107/ENSG00000149925
BP	GO:0072074	kidney mesenchyme development	6/1106	15/13811	0.000692442	0.0145167	ENSG00000115415/ENSG00000136997/ENSG00000118526/ENSG00000143867/ENSG00000125378/ENSG00000251493	STAT1/MYC/TCF21/OSR1/BMP4/FOXD1	6	3	ENSG00000115415/ENSG00000118526/ENSG00000125378	3	ENSG00000136997/ENSG00000143867/ENSG00000251493
BP	GO:0006692	prostanoid metabolic process	8/1106	26/13811	0.000697268	0.0145167	ENSG00000135046/ENSG00000148344/ENSG00000073756/ENSG00000106853/ENSG00000151632/ENSG00000196139/ENSG00000019582/ENSG00000107317	ANXA1/PTGES/PTGS2/PTGR1/AKR1C2/AKR1C3/CD74/PTGDS	8	7	ENSG00000148344/ENSG00000073756/ENSG00000106853/ENSG00000151632/ENSG00000196139/ENSG00000019582/ENSG00000107317	1	ENSG00000135046
BP	GO:0006693	prostaglandin metabolic process	8/1106	26/13811	0.000697268	0.0145167	ENSG00000135046/ENSG00000148344/ENSG00000073756/ENSG00000106853/ENSG00000151632/ENSG00000196139/ENSG00000019582/ENSG00000107317	ANXA1/PTGES/PTGS2/PTGR1/AKR1C2/AKR1C3/CD74/PTGDS	8	7	ENSG00000148344/ENSG00000073756/ENSG00000106853/ENSG00000151632/ENSG00000196139/ENSG00000019582/ENSG00000107317	1	ENSG00000135046
BP	GO:0009127	purine nucleoside monophosphate biosynthetic process	25/1106	157/13811	0.000697554	0.0145167	ENSG00000067225/ENSG00000074800/ENSG00000134333/ENSG00000111669/ENSG00000102144/ENSG00000171314/ENSG00000111674/ENSG00000105220/ENSG00000168209/ENSG00000114268/ENSG00000067057/ENSG00000141959/ENSG00000170525/ENSG00000128050/ENSG00000004455/ENSG00000159399/ENSG00000136997/ENSG00000109107/ENSG00000147224/ENSG00000149925/novel.388/ENSG00000123836/ENSG00000226784/ENSG00000102468/ENSG00000248746	PKM/ENO1/LDHA/TPI1/PGK1/PGAM1/ENO2/GPI/DDIT4/PFKFB4/PFKP/PFKL/PFKFB3/PAICS/AK2/HK2/MYC/ALDOC/PRPS1/ALDOA/-/PFKFB2/PGAM4/HTR2A/ACTN3	25	3	ENSG00000123836/ENSG00000102468/ENSG00000248746	22	ENSG00000067225/ENSG00000074800/ENSG00000134333/ENSG00000111669/ENSG00000102144/ENSG00000171314/ENSG00000111674/ENSG00000105220/ENSG00000168209/ENSG00000114268/ENSG00000067057/ENSG00000141959/ENSG00000170525/ENSG00000128050/ENSG00000004455/ENSG00000159399/ENSG00000136997/ENSG00000109107/ENSG00000147224/ENSG00000149925/novel.388/ENSG00000226784
BP	GO:0009168	purine ribonucleoside monophosphate biosynthetic process	25/1106	157/13811	0.000697554	0.0145167	ENSG00000067225/ENSG00000074800/ENSG00000134333/ENSG00000111669/ENSG00000102144/ENSG00000171314/ENSG00000111674/ENSG00000105220/ENSG00000168209/ENSG00000114268/ENSG00000067057/ENSG00000141959/ENSG00000170525/ENSG00000128050/ENSG00000004455/ENSG00000159399/ENSG00000136997/ENSG00000109107/ENSG00000147224/ENSG00000149925/novel.388/ENSG00000123836/ENSG00000226784/ENSG00000102468/ENSG00000248746	PKM/ENO1/LDHA/TPI1/PGK1/PGAM1/ENO2/GPI/DDIT4/PFKFB4/PFKP/PFKL/PFKFB3/PAICS/AK2/HK2/MYC/ALDOC/PRPS1/ALDOA/-/PFKFB2/PGAM4/HTR2A/ACTN3	25	3	ENSG00000123836/ENSG00000102468/ENSG00000248746	22	ENSG00000067225/ENSG00000074800/ENSG00000134333/ENSG00000111669/ENSG00000102144/ENSG00000171314/ENSG00000111674/ENSG00000105220/ENSG00000168209/ENSG00000114268/ENSG00000067057/ENSG00000141959/ENSG00000170525/ENSG00000128050/ENSG00000004455/ENSG00000159399/ENSG00000136997/ENSG00000109107/ENSG00000147224/ENSG00000149925/novel.388/ENSG00000226784
BP	GO:0071706	tumor necrosis factor superfamily cytokine production	17/1106	90/13811	0.000702087	0.0145499	ENSG00000116285/ENSG00000116584/ENSG00000136235/ENSG00000118503/ENSG00000115267/ENSG00000120217/ENSG00000090376/ENSG00000134242/ENSG00000115138/ENSG00000134830/ENSG00000102575/ENSG00000163251/ENSG00000159674/ENSG00000174059/ENSG00000167207/ENSG00000135218/ENSG00000170458	ERRFI1/ARHGEF2/GPNMB/TNFAIP3/IFIH1/CD274/IRAK3/PTPN22/POMC/C5AR2/ACP5/FZD5/SPON2/CD34/NOD2/CD36/CD14	17	14	ENSG00000136235/ENSG00000118503/ENSG00000115267/ENSG00000090376/ENSG00000134242/ENSG00000115138/ENSG00000134830/ENSG00000102575/ENSG00000163251/ENSG00000159674/ENSG00000174059/ENSG00000167207/ENSG00000135218/ENSG00000170458	3	ENSG00000116285/ENSG00000116584/ENSG00000120217
BP	GO:0060337	type I interferon signaling pathway	14/1106	67/13811	0.000720109	0.0147996	ENSG00000185885/ENSG00000115415/ENSG00000120738/ENSG00000111335/ENSG00000126709/ENSG00000157601/ENSG00000089127/ENSG00000117595/ENSG00000119917/ENSG00000134321/ENSG00000119922/ENSG00000185745/ENSG00000204642/ENSG00000130303	IFITM1/STAT1/EGR1/OAS2/IFI6/MX1/OAS1/IRF6/IFIT3/RSAD2/IFIT2/IFIT1/HLA-F/BST2	14	13	ENSG00000185885/ENSG00000115415/ENSG00000111335/ENSG00000126709/ENSG00000157601/ENSG00000089127/ENSG00000117595/ENSG00000119917/ENSG00000134321/ENSG00000119922/ENSG00000185745/ENSG00000204642/ENSG00000130303	1	ENSG00000120738
BP	GO:0071357	cellular response to type I interferon	14/1106	67/13811	0.000720109	0.0147996	ENSG00000185885/ENSG00000115415/ENSG00000120738/ENSG00000111335/ENSG00000126709/ENSG00000157601/ENSG00000089127/ENSG00000117595/ENSG00000119917/ENSG00000134321/ENSG00000119922/ENSG00000185745/ENSG00000204642/ENSG00000130303	IFITM1/STAT1/EGR1/OAS2/IFI6/MX1/OAS1/IRF6/IFIT3/RSAD2/IFIT2/IFIT1/HLA-F/BST2	14	13	ENSG00000185885/ENSG00000115415/ENSG00000111335/ENSG00000126709/ENSG00000157601/ENSG00000089127/ENSG00000117595/ENSG00000119917/ENSG00000134321/ENSG00000119922/ENSG00000185745/ENSG00000204642/ENSG00000130303	1	ENSG00000120738
BP	GO:0001819	positive regulation of cytokine production	42/1106	315/13811	0.000729356	0.0148663	ENSG00000106366/ENSG00000138061/ENSG00000135046/ENSG00000073756/ENSG00000138623/ENSG00000116584/ENSG00000135245/ENSG00000115415/ENSG00000120738/ENSG00000183258/ENSG00000167191/ENSG00000119508/ENSG00000136244/ENSG00000153879/ENSG00000221926/ENSG00000166396/ENSG00000137752/ENSG00000125730/ENSG00000108771/ENSG00000156711/ENSG00000175197/ENSG00000160712/ENSG00000135744/ENSG00000115267/ENSG00000120217…	SERPINE1/CYP1B1/ANXA1/PTGS2/SEMA7A/ARHGEF2/HILPDA/STAT1/EGR1/DDX41/GPRC5B/NR4A3/IL6/CEBPG/TRIM16/SERPINB7/CASP1/C3/DHX58/MAPK13/DDIT3/IL6R/AGT/IFIH1/CD274/HMOX1/PTPN22/CD74/FERMT1/FZD5/IL18R1/SPON2/ZP3/CD34/RSAD2/TNFRSF13C/IL1RL2/NOD2/CD36/GBP5/CD14/FGR	42	30	ENSG00000138061/ENSG00000073756/ENSG00000115415/ENSG00000167191/ENSG00000119508/ENSG00000136244/ENSG00000221926/ENSG00000137752/ENSG00000125730/ENSG00000108771/ENSG00000156711/ENSG00000160712/ENSG00000135744/ENSG00000115267/ENSG00000100292/ENSG00000134242/ENSG00000019582/ENSG00000163251/ENSG00000115604/ENSG00000159674/ENSG00000188372/ENSG00000174059/ENSG00000134321/ENSG00000159958/ENSG00000115598…	12	ENSG00000106366/ENSG00000135046/ENSG00000138623/ENSG00000116584/ENSG00000135245/ENSG00000120738/ENSG00000183258/ENSG00000153879/ENSG00000166396/ENSG00000175197/ENSG00000120217/ENSG00000101311
BP	GO:0009165	nucleotide biosynthetic process	42/1106	315/13811	0.000729356	0.0148663	ENSG00000067225/ENSG00000074800/ENSG00000134333/ENSG00000111669/ENSG00000102144/ENSG00000171314/ENSG00000111674/ENSG00000105220/ENSG00000168209/ENSG00000114268/ENSG00000162433/ENSG00000067057/ENSG00000073756/ENSG00000141959/ENSG00000170525/ENSG00000128050/ENSG00000106105/ENSG00000004455/ENSG00000159399/ENSG00000115919/ENSG00000136997/ENSG00000109107/ENSG00000147224/ENSG00000171848/ENSG00000239672…	PKM/ENO1/LDHA/TPI1/PGK1/PGAM1/ENO2/GPI/DDIT4/PFKFB4/AK4/PFKP/PTGS2/PFKL/PFKFB3/PAICS/GARS/AK2/HK2/KYNU/MYC/ALDOC/PRPS1/RRM2/NME1/ALDOA/GPER1/PNP/QPRT/-/ADCY7/PALM/PFKFB2/APOE/HAAO/ASPDH/EDNRB/PGAM4/HTR2A/GUCY1B1/ACTN3/ADCY4	42	13	ENSG00000073756/ENSG00000115919/ENSG00000103485/ENSG00000099864/ENSG00000123836/ENSG00000130203/ENSG00000162882/ENSG00000204653/ENSG00000136160/ENSG00000102468/ENSG00000061918/ENSG00000248746/ENSG00000129467	29	ENSG00000067225/ENSG00000074800/ENSG00000134333/ENSG00000111669/ENSG00000102144/ENSG00000171314/ENSG00000111674/ENSG00000105220/ENSG00000168209/ENSG00000114268/ENSG00000162433/ENSG00000067057/ENSG00000141959/ENSG00000170525/ENSG00000128050/ENSG00000106105/ENSG00000004455/ENSG00000159399/ENSG00000136997/ENSG00000109107/ENSG00000147224/ENSG00000171848/ENSG00000239672/ENSG00000149925/ENSG00000164850…
BP	GO:2001057	reactive nitrogen species metabolic process	13/1106	60/13811	0.000769932	0.0155384	ENSG00000105974/ENSG00000181019/ENSG00000138061/ENSG00000073756/ENSG00000163661/ENSG00000090339/ENSG00000127528/ENSG00000135744/ENSG00000131979/ENSG00000117791/ENSG00000102575/ENSG00000174059/ENSG00000135218	CAV1/NQO1/CYP1B1/PTGS2/PTX3/ICAM1/KLF2/AGT/GCH1/MARC2/ACP5/CD34/CD36	13	10	ENSG00000181019/ENSG00000138061/ENSG00000073756/ENSG00000090339/ENSG00000135744/ENSG00000131979/ENSG00000117791/ENSG00000102575/ENSG00000174059/ENSG00000135218	3	ENSG00000105974/ENSG00000163661/ENSG00000127528
BP	GO:0007595	lactation	10/1106	39/13811	0.000771743	0.0155384	ENSG00000105974/ENSG00000171388/ENSG00000159399/ENSG00000120833/ENSG00000180914/ENSG00000126561/ENSG00000239672/ENSG00000111335/ENSG00000112759/ENSG00000005471	CAV1/APLN/HK2/SOCS2/OXTR/STAT5A/NME1/OAS2/SLC29A1/ABCB4	10	4	ENSG00000120833/ENSG00000126561/ENSG00000111335/ENSG00000005471	6	ENSG00000105974/ENSG00000171388/ENSG00000159399/ENSG00000180914/ENSG00000239672/ENSG00000112759
BP	GO:0010862	positive regulation of pathway-restricted SMAD protein phosphorylation	10/1106	39/13811	0.000771743	0.0155384	ENSG00000130513/ENSG00000163083/ENSG00000139567/ENSG00000125845/ENSG00000125378/ENSG00000153162/ENSG00000139269/ENSG00000123999/ENSG00000183682/ENSG00000164404	GDF15/INHBB/ACVRL1/BMP2/BMP4/BMP6/INHBE/INHA/BMP8A/GDF9	10	8	ENSG00000130513/ENSG00000139567/ENSG00000125845/ENSG00000125378/ENSG00000153162/ENSG00000123999/ENSG00000183682/ENSG00000164404	2	ENSG00000163083/ENSG00000139269
BP	GO:0002700	regulation of production of molecular mediator of immune response	17/1106	91/13811	0.000800288	0.0160073	ENSG00000105220/ENSG00000138623/ENSG00000167191/ENSG00000119508/ENSG00000136244/ENSG00000090376/ENSG00000100292/ENSG00000134242/ENSG00000019582/ENSG00000163251/ENSG00000159674/ENSG00000134321/ENSG00000186827/ENSG00000167207/ENSG00000135218/ENSG00000130303/ENSG00000255690	GPI/SEMA7A/GPRC5B/NR4A3/IL6/IRAK3/HMOX1/PTPN22/CD74/FZD5/SPON2/RSAD2/TNFRSF4/NOD2/CD36/BST2/TRIL	17	15	ENSG00000167191/ENSG00000119508/ENSG00000136244/ENSG00000090376/ENSG00000100292/ENSG00000134242/ENSG00000019582/ENSG00000163251/ENSG00000159674/ENSG00000134321/ENSG00000186827/ENSG00000167207/ENSG00000135218/ENSG00000130303/ENSG00000255690	2	ENSG00000105220/ENSG00000138623
BP	GO:0006809	nitric oxide biosynthetic process	12/1106	53/13811	0.000802798	0.0160073	ENSG00000105974/ENSG00000181019/ENSG00000138061/ENSG00000073756/ENSG00000163661/ENSG00000090339/ENSG00000127528/ENSG00000135744/ENSG00000131979/ENSG00000102575/ENSG00000174059/ENSG00000135218	CAV1/NQO1/CYP1B1/PTGS2/PTX3/ICAM1/KLF2/AGT/GCH1/ACP5/CD34/CD36	12	9	ENSG00000181019/ENSG00000138061/ENSG00000073756/ENSG00000090339/ENSG00000135744/ENSG00000131979/ENSG00000102575/ENSG00000174059/ENSG00000135218	3	ENSG00000105974/ENSG00000163661/ENSG00000127528
BP	GO:0050803	regulation of synapse structure or activity	21/1106	124/13811	0.000806395	0.0160073	ENSG00000136848/ENSG00000180914/ENSG00000185070/ENSG00000107984/ENSG00000081189/ENSG00000134569/ENSG00000154928/ENSG00000146006/ENSG00000173114/ENSG00000198739/ENSG00000066248/ENSG00000130203/ENSG00000137825/ENSG00000196338/ENSG00000140538/ENSG00000169242/ENSG00000197959/ENSG00000145335/ENSG00000103319/ENSG00000176884/ENSG00000077264	DAB2IP/OXTR/FLRT2/DKK1/MEF2C/LRP4/EPHB1/LRRTM2/LRRN3/LRRTM3/NGEF/APOE/ITPKA/NLGN3/NTRK3/EFNA1/DNM3/SNCA/EEF2K/GRIN1/PAK3	21	10	ENSG00000136848/ENSG00000185070/ENSG00000081189/ENSG00000134569/ENSG00000173114/ENSG00000130203/ENSG00000196338/ENSG00000169242/ENSG00000197959/ENSG00000145335	11	ENSG00000180914/ENSG00000107984/ENSG00000154928/ENSG00000146006/ENSG00000198739/ENSG00000066248/ENSG00000137825/ENSG00000140538/ENSG00000103319/ENSG00000176884/ENSG00000077264
BP	GO:0001658	branching involved in ureteric bud morphogenesis	11/1106	46/13811	0.000807959	0.0160073	ENSG00000183691/ENSG00000136997/ENSG00000118526/ENSG00000103449/ENSG00000113578/ENSG00000135744/ENSG00000125845/ENSG00000125378/ENSG00000166923/ENSG00000251493/ENSG00000119630	NOG/MYC/TCF21/SALL1/FGF1/AGT/BMP2/BMP4/GREM1/FOXD1/PGF	11	7	ENSG00000118526/ENSG00000103449/ENSG00000135744/ENSG00000125845/ENSG00000125378/ENSG00000166923/ENSG00000119630	4	ENSG00000183691/ENSG00000136997/ENSG00000113578/ENSG00000251493
BP	GO:1901293	nucleoside phosphate biosynthetic process	42/1106	317/13811	0.000829371	0.016366	ENSG00000067225/ENSG00000074800/ENSG00000134333/ENSG00000111669/ENSG00000102144/ENSG00000171314/ENSG00000111674/ENSG00000105220/ENSG00000168209/ENSG00000114268/ENSG00000162433/ENSG00000067057/ENSG00000073756/ENSG00000141959/ENSG00000170525/ENSG00000128050/ENSG00000106105/ENSG00000004455/ENSG00000159399/ENSG00000115919/ENSG00000136997/ENSG00000109107/ENSG00000147224/ENSG00000171848/ENSG00000239672…	PKM/ENO1/LDHA/TPI1/PGK1/PGAM1/ENO2/GPI/DDIT4/PFKFB4/AK4/PFKP/PTGS2/PFKL/PFKFB3/PAICS/GARS/AK2/HK2/KYNU/MYC/ALDOC/PRPS1/RRM2/NME1/ALDOA/GPER1/PNP/QPRT/-/ADCY7/PALM/PFKFB2/APOE/HAAO/ASPDH/EDNRB/PGAM4/HTR2A/GUCY1B1/ACTN3/ADCY4	42	13	ENSG00000073756/ENSG00000115919/ENSG00000103485/ENSG00000099864/ENSG00000123836/ENSG00000130203/ENSG00000162882/ENSG00000204653/ENSG00000136160/ENSG00000102468/ENSG00000061918/ENSG00000248746/ENSG00000129467	29	ENSG00000067225/ENSG00000074800/ENSG00000134333/ENSG00000111669/ENSG00000102144/ENSG00000171314/ENSG00000111674/ENSG00000105220/ENSG00000168209/ENSG00000114268/ENSG00000162433/ENSG00000067057/ENSG00000141959/ENSG00000170525/ENSG00000128050/ENSG00000106105/ENSG00000004455/ENSG00000159399/ENSG00000136997/ENSG00000109107/ENSG00000147224/ENSG00000171848/ENSG00000239672/ENSG00000149925/ENSG00000164850…
BP	GO:0002367	cytokine production involved in immune response	14/1106	68/13811	0.000841206	0.0165337	ENSG00000138623/ENSG00000167191/ENSG00000119508/ENSG00000136244/ENSG00000090376/ENSG00000100292/ENSG00000019582/ENSG00000163251/ENSG00000159674/ENSG00000134321/ENSG00000167207/ENSG00000135218/ENSG00000130303/ENSG00000255690	SEMA7A/GPRC5B/NR4A3/IL6/IRAK3/HMOX1/CD74/FZD5/SPON2/RSAD2/NOD2/CD36/BST2/TRIL	14	13	ENSG00000167191/ENSG00000119508/ENSG00000136244/ENSG00000090376/ENSG00000100292/ENSG00000019582/ENSG00000163251/ENSG00000159674/ENSG00000134321/ENSG00000167207/ENSG00000135218/ENSG00000130303/ENSG00000255690	1	ENSG00000138623
BP	GO:0060627	regulation of vesicle-mediated transport	52/1106	416/13811	0.000850224	0.0165794	ENSG00000106366/ENSG00000105974/ENSG00000135046/ENSG00000124145/ENSG00000163661/ENSG00000110047/ENSG00000169032/ENSG00000171388/ENSG00000103241/ENSG00000180447/ENSG00000108691/ENSG00000123595/ENSG00000117280/ENSG00000107984/ENSG00000204634/ENSG00000125730/ENSG00000064687/ENSG00000041353/ENSG00000168952/ENSG00000183049/ENSG00000139832/ENSG00000106327/ENSG00000100292/ENSG00000166923/ENSG00000146006…	SERPINE1/CAV1/ANXA1/SDC4/PTX3/EHD1/MAP2K1/APLN/FOXF1/GAS1/CCL2/RAB9A/RAB29/DKK1/TBC1D8/C3/ABCA7/RAB27B/STXBP6/CAMK1D/RAB20/TFR2/HMOX1/GREM1/LRRTM2/DOC2A/APOE/UNC13D/RAB37/STON2/ADPRHL1/RIMS1/NSF/CACNA1G/PPARG/ZP3/SYT15/RAPGEF4/RIMS2/ADGRE2/SNCA/RIMS3/CORO1A/EEF2K/TBC1D10C/TRIM9/CD36/PROM2/CD14/FGR/SYT7/MCTP1	52	30	ENSG00000103241/ENSG00000180447/ENSG00000108691/ENSG00000123595/ENSG00000117280/ENSG00000204634/ENSG00000125730/ENSG00000064687/ENSG00000041353/ENSG00000100292/ENSG00000166923/ENSG00000149927/ENSG00000130203/ENSG00000092929/ENSG00000172794/ENSG00000140022/ENSG00000006283/ENSG00000132170/ENSG00000188372/ENSG00000204176/ENSG00000176406/ENSG00000127507/ENSG00000145335/ENSG00000117016/ENSG00000175463…	22	ENSG00000106366/ENSG00000105974/ENSG00000135046/ENSG00000124145/ENSG00000163661/ENSG00000110047/ENSG00000169032/ENSG00000171388/ENSG00000107984/ENSG00000168952/ENSG00000183049/ENSG00000139832/ENSG00000106327/ENSG00000146006/ENSG00000153531/ENSG00000079841/ENSG00000073969/ENSG00000091428/ENSG00000102879/ENSG00000103319/ENSG00000100505/ENSG00000011347
BP	GO:1901652	response to peptide	52/1106	416/13811	0.000850224	0.0165794	ENSG00000067225/ENSG00000105974/ENSG00000135046/ENSG00000117394/ENSG00000116285/ENSG00000073756/ENSG00000116584/ENSG00000187840/ENSG00000149485/ENSG00000085662/ENSG00000163083/ENSG00000127920/ENSG00000162337/ENSG00000115415/ENSG00000120833/ENSG00000136997/ENSG00000101384/ENSG00000180914/ENSG00000120738/ENSG00000126561/ENSG00000119508/ENSG00000125968/ENSG00000048052/ENSG00000118503/ENSG00000101255…	PKM/CAV1/ANXA1/SLC2A1/ERRFI1/PTGS2/ARHGEF2/EIF4EBP1/FADS1/AKR1B1/INHBB/GNG11/LRP5/STAT1/SOCS2/MYC/JAG1/OXTR/EGR1/STAT5A/NR4A3/ID1/HDAC9/TNFAIP3/TRIB3/ICAM1/INSIG2/TRIM16/KLF2/GPER1/ADCY7/AGT/NR4A1/NR4A2/HHEX/PTPN22/GNG7/SOCS1/KLF5/ABCB4/ATP6V0D2/FOXO1/CAMK2A/PPARG/AGTR1/EDNRB/EEF2K/NOD2/CD36/DNAI1/TIMP4/ADCY4	52	32	ENSG00000073756/ENSG00000149485/ENSG00000085662/ENSG00000127920/ENSG00000162337/ENSG00000115415/ENSG00000120833/ENSG00000101384/ENSG00000126561/ENSG00000119508/ENSG00000048052/ENSG00000118503/ENSG00000090339/ENSG00000221926/ENSG00000135744/ENSG00000123358/ENSG00000153234/ENSG00000152804/ENSG00000134242/ENSG00000176533/ENSG00000005471/ENSG00000147614/ENSG00000150907/ENSG00000070808/ENSG00000132170…	20	ENSG00000067225/ENSG00000105974/ENSG00000135046/ENSG00000117394/ENSG00000116285/ENSG00000116584/ENSG00000187840/ENSG00000163083/ENSG00000136997/ENSG00000180914/ENSG00000120738/ENSG00000125968/ENSG00000101255/ENSG00000125629/ENSG00000127528/ENSG00000164850/ENSG00000121281/ENSG00000185338/ENSG00000102554/ENSG00000103319
BP	GO:0031018	endocrine pancreas development	9/1106	33/13811	0.000868121	0.016862	ENSG00000135046/ENSG00000124766/ENSG00000136244/ENSG00000160712/ENSG00000125378/ENSG00000153162/ENSG00000010310/ENSG00000150907/ENSG00000114315	ANXA1/SOX4/IL6/IL6R/BMP4/BMP6/GIPR/FOXO1/HES1	9	8	ENSG00000124766/ENSG00000136244/ENSG00000160712/ENSG00000125378/ENSG00000153162/ENSG00000010310/ENSG00000150907/ENSG00000114315	1	ENSG00000135046
BP	GO:0002009	morphogenesis of an epithelium	56/1106	457/13811	0.000884744	0.0169959	ENSG00000124145/ENSG00000140285/ENSG00000157227/ENSG00000108854/ENSG00000124766/ENSG00000145147/ENSG00000128342/ENSG00000041982/ENSG00000184371/ENSG00000183691/ENSG00000162337/ENSG00000115415/ENSG00000136997/ENSG00000170873/ENSG00000101384/ENSG00000103241/ENSG00000118526/ENSG00000107984/ENSG00000107159/ENSG00000139567/ENSG00000103449/ENSG00000142632/ENSG00000162493/ENSG00000113070/ENSG00000121039…	SDC4/FGF7/MMP14/SMURF2/SOX4/SLIT2/LIF/TNC/CSF1/NOG/LRP5/STAT1/MYC/MTSS1/JAG1/FOXF1/TCF21/DKK1/CA9/ACVRL1/SALL1/ARHGEF19/PDPN/HBEGF/RDH10/WNT7B/FGF1/SETDB2/AGT/MST1/SAPCD2/FOXQ1/WNK4/FZD4/BMP2/OSR1/MEF2C/PODXL/HHEX/BMP4/GREM1/FOXD1/CCDC40/SPINT2/PGF/EDNRA/SALL4/NTN1/RGMA/CTSV/FZD5/FRZB/ROR2/HES1/TBX4/HESX1	56	40	ENSG00000140285/ENSG00000157227/ENSG00000124766/ENSG00000128342/ENSG00000184371/ENSG00000162337/ENSG00000115415/ENSG00000170873/ENSG00000101384/ENSG00000103241/ENSG00000118526/ENSG00000139567/ENSG00000103449/ENSG00000142632/ENSG00000162493/ENSG00000121039/ENSG00000136169/ENSG00000135744/ENSG00000173531/ENSG00000164379/ENSG00000174804/ENSG00000125845/ENSG00000081189/ENSG00000152804/ENSG00000125378…	16	ENSG00000124145/ENSG00000108854/ENSG00000145147/ENSG00000041982/ENSG00000183691/ENSG00000136997/ENSG00000107984/ENSG00000107159/ENSG00000113070/ENSG00000188064/ENSG00000113578/ENSG00000186193/ENSG00000126562/ENSG00000143867/ENSG00000128567/ENSG00000251493
BP	GO:0006700	C21-steroid hormone biosynthetic process	7/1106	21/13811	0.000885311	0.0169959	ENSG00000085662/ENSG00000120738/ENSG00000125845/ENSG00000005379/ENSG00000153162/ENSG00000104826/ENSG00000140459	AKR1B1/EGR1/BMP2/TSPOAP1/BMP6/LHB/CYP11A1	7	6	ENSG00000085662/ENSG00000125845/ENSG00000005379/ENSG00000153162/ENSG00000104826/ENSG00000140459	1	ENSG00000120738
BP	GO:0051194	positive regulation of cofactor metabolic process	7/1106	21/13811	0.000885311	0.0169959	ENSG00000114268/ENSG00000170525/ENSG00000136997/ENSG00000123836/ENSG00000145335/ENSG00000102468/ENSG00000248746	PFKFB4/PFKFB3/MYC/PFKFB2/SNCA/HTR2A/ACTN3	7	4	ENSG00000123836/ENSG00000145335/ENSG00000102468/ENSG00000248746	3	ENSG00000114268/ENSG00000170525/ENSG00000136997
BP	GO:0071222	cellular response to lipopolysaccharide	21/1106	125/13811	0.000897787	0.0170433	ENSG00000106366/ENSG00000136848/ENSG00000162892/ENSG00000108691/ENSG00000165029/ENSG00000136244/ENSG00000118503/ENSG00000090339/ENSG00000137752/ENSG00000114698/ENSG00000081189/ENSG00000134242/ENSG00000153162/ENSG00000134070/ENSG00000169429/ENSG00000124875/ENSG00000159674/ENSG00000136160/ENSG00000148677/ENSG00000135218/ENSG00000170458	SERPINE1/DAB2IP/IL24/CCL2/ABCA1/IL6/TNFAIP3/ICAM1/CASP1/PLSCR4/MEF2C/PTPN22/BMP6/IRAK2/CXCL8/CXCL6/SPON2/EDNRB/ANKRD1/CD36/CD14	21	19	ENSG00000136848/ENSG00000162892/ENSG00000108691/ENSG00000165029/ENSG00000136244/ENSG00000118503/ENSG00000090339/ENSG00000137752/ENSG00000114698/ENSG00000081189/ENSG00000134242/ENSG00000153162/ENSG00000134070/ENSG00000169429/ENSG00000124875/ENSG00000159674/ENSG00000136160/ENSG00000135218/ENSG00000170458	2	ENSG00000106366/ENSG00000148677
BP	GO:0035296	regulation of tube diameter	18/1106	100/13811	0.000898103	0.0170433	ENSG00000105974/ENSG00000073756/ENSG00000168398/ENSG00000171388/ENSG00000180914/ENSG00000183023/ENSG00000090339/ENSG00000164850/ENSG00000135744/ENSG00000116741/ENSG00000131979/ENSG00000100292/ENSG00000130203/ENSG00000151617/ENSG00000163485/ENSG00000144891/ENSG00000136160/ENSG00000102468	CAV1/PTGS2/BDKRB2/APLN/OXTR/SLC8A1/ICAM1/GPER1/AGT/RGS2/GCH1/HMOX1/APOE/EDNRA/ADORA1/AGTR1/EDNRB/HTR2A	18	13	ENSG00000073756/ENSG00000168398/ENSG00000090339/ENSG00000135744/ENSG00000116741/ENSG00000131979/ENSG00000100292/ENSG00000130203/ENSG00000151617/ENSG00000163485/ENSG00000144891/ENSG00000136160/ENSG00000102468	5	ENSG00000105974/ENSG00000171388/ENSG00000180914/ENSG00000183023/ENSG00000164850
BP	GO:0097746	regulation of blood vessel diameter	18/1106	100/13811	0.000898103	0.0170433	ENSG00000105974/ENSG00000073756/ENSG00000168398/ENSG00000171388/ENSG00000180914/ENSG00000183023/ENSG00000090339/ENSG00000164850/ENSG00000135744/ENSG00000116741/ENSG00000131979/ENSG00000100292/ENSG00000130203/ENSG00000151617/ENSG00000163485/ENSG00000144891/ENSG00000136160/ENSG00000102468	CAV1/PTGS2/BDKRB2/APLN/OXTR/SLC8A1/ICAM1/GPER1/AGT/RGS2/GCH1/HMOX1/APOE/EDNRA/ADORA1/AGTR1/EDNRB/HTR2A	18	13	ENSG00000073756/ENSG00000168398/ENSG00000090339/ENSG00000135744/ENSG00000116741/ENSG00000131979/ENSG00000100292/ENSG00000130203/ENSG00000151617/ENSG00000163485/ENSG00000144891/ENSG00000136160/ENSG00000102468	5	ENSG00000105974/ENSG00000171388/ENSG00000180914/ENSG00000183023/ENSG00000164850
BP	GO:0055088	lipid homeostasis	16/1106	84/13811	0.000907135	0.0171374	ENSG00000105974/ENSG00000141458/ENSG00000187134/ENSG00000110047/ENSG00000119655/ENSG00000167772/ENSG00000162337/ENSG00000165029/ENSG00000007944/ENSG00000153291/ENSG00000005471/ENSG00000130203/ENSG00000167780/ENSG00000132170/ENSG00000005187/ENSG00000062282	CAV1/NPC1/AKR1C1/EHD1/NPC2/ANGPTL4/LRP5/ABCA1/MYLIP/SLC25A27/ABCB4/APOE/SOAT2/PPARG/ACSM3/DGAT2	16	12	ENSG00000141458/ENSG00000187134/ENSG00000119655/ENSG00000162337/ENSG00000165029/ENSG00000007944/ENSG00000153291/ENSG00000005471/ENSG00000130203/ENSG00000132170/ENSG00000005187/ENSG00000062282	4	ENSG00000105974/ENSG00000110047/ENSG00000167772/ENSG00000167780
BP	GO:0002687	positive regulation of leukocyte migration	17/1106	92/13811	0.000909982	0.0171374	ENSG00000106366/ENSG00000157227/ENSG00000115594/ENSG00000184371/ENSG00000136244/ENSG00000090339/ENSG00000160712/ENSG00000183049/ENSG00000019582/ENSG00000170962/ENSG00000163739/ENSG00000035664/ENSG00000169429/ENSG00000119630/ENSG00000124875/ENSG00000188372/ENSG00000120337	SERPINE1/MMP14/IL1R1/CSF1/IL6/ICAM1/IL6R/CAMK1D/CD74/PDGFD/CXCL1/DAPK2/CXCL8/PGF/CXCL6/ZP3/TNFSF18	17	14	ENSG00000157227/ENSG00000115594/ENSG00000184371/ENSG00000136244/ENSG00000090339/ENSG00000160712/ENSG00000019582/ENSG00000170962/ENSG00000163739/ENSG00000035664/ENSG00000169429/ENSG00000119630/ENSG00000124875/ENSG00000188372	3	ENSG00000106366/ENSG00000183049/ENSG00000120337
BP	GO:0034404	nucleobase-containing small molecule biosynthetic process	30/1106	205/13811	0.000918577	0.0171687	ENSG00000067225/ENSG00000074800/ENSG00000134333/ENSG00000111669/ENSG00000102144/ENSG00000171314/ENSG00000111674/ENSG00000105220/ENSG00000168209/ENSG00000114268/ENSG00000067057/ENSG00000141959/ENSG00000170525/ENSG00000135766/ENSG00000159399/ENSG00000025708/ENSG00000136997/ENSG00000109107/ENSG00000166484/ENSG00000239672/ENSG00000149925/ENSG00000198805/novel.388/ENSG00000179958/ENSG00000123836/ENSG0…	PKM/ENO1/LDHA/TPI1/PGK1/PGAM1/ENO2/GPI/DDIT4/PFKFB4/PFKP/PFKL/PFKFB3/EGLN1/HK2/TYMP/MYC/ALDOC/MAPK7/NME1/ALDOA/PNP/-/DCTPP1/PFKFB2/PDE2A/ASPDH/PGAM4/HTR2A/ACTN3	30	6	ENSG00000025708/ENSG00000123836/ENSG00000186642/ENSG00000204653/ENSG00000102468/ENSG00000248746	24	ENSG00000067225/ENSG00000074800/ENSG00000134333/ENSG00000111669/ENSG00000102144/ENSG00000171314/ENSG00000111674/ENSG00000105220/ENSG00000168209/ENSG00000114268/ENSG00000067057/ENSG00000141959/ENSG00000170525/ENSG00000135766/ENSG00000159399/ENSG00000136997/ENSG00000109107/ENSG00000166484/ENSG00000239672/ENSG00000149925/ENSG00000198805/novel.388/ENSG00000179958/ENSG00000226784
BP	GO:0060485	mesenchyme development	30/1106	205/13811	0.000918577	0.0171687	ENSG00000134013/ENSG00000183691/ENSG00000170961/ENSG00000136848/ENSG00000115415/ENSG00000136997/ENSG00000101384/ENSG00000103241/ENSG00000095739/ENSG00000118526/ENSG00000157168/ENSG00000139567/ENSG00000162493/ENSG00000121039/ENSG00000125845/ENSG00000143867/ENSG00000081189/ENSG00000125378/ENSG00000166923/ENSG00000251493/ENSG00000168646/ENSG00000151617/ENSG00000162998/ENSG00000169242/ENSG00000114315…	LOXL2/NOG/HAS2/DAB2IP/STAT1/MYC/JAG1/FOXF1/BAMBI/TCF21/NRG1/ACVRL1/PDPN/RDH10/BMP2/OSR1/MEF2C/BMP4/GREM1/FOXD1/AXIN2/EDNRA/FRZB/EFNA1/HES1/EDNRB/HEYL/DLL3/MIR222/CYP26C1	30	20	ENSG00000136848/ENSG00000115415/ENSG00000101384/ENSG00000103241/ENSG00000095739/ENSG00000118526/ENSG00000139567/ENSG00000162493/ENSG00000121039/ENSG00000125845/ENSG00000081189/ENSG00000125378/ENSG00000166923/ENSG00000168646/ENSG00000151617/ENSG00000162998/ENSG00000169242/ENSG00000114315/ENSG00000136160/ENSG00000163909	10	ENSG00000134013/ENSG00000183691/ENSG00000170961/ENSG00000136997/ENSG00000157168/ENSG00000143867/ENSG00000251493/ENSG00000090932/ENSG00000207725/ENSG00000187553
BP	GO:0007411	axon guidance	29/1106	196/13811	0.000929483	0.0173072	ENSG00000145147/ENSG00000183691/ENSG00000147852/ENSG00000130827/ENSG00000185070/ENSG00000166484/ENSG00000119508/ENSG00000168546/ENSG00000179242/ENSG00000154928/ENSG00000251493/ENSG00000148082/ENSG00000105711/ENSG00000143590/ENSG00000221866/ENSG00000214960/ENSG00000145242/ENSG00000021645/ENSG00000151892/ENSG00000065320/ENSG00000134121/ENSG00000137877/ENSG00000159674/ENSG00000169242/ENSG00000011201…	SLIT2/NOG/VLDLR/PLXNA3/FLRT2/MAPK7/NR4A3/GFRA2/CDH4/EPHB1/FOXD1/SHC3/SCN1B/EFNA3/PLXNA4/ISPD/EPHA5/NRXN3/GFRA1/NTN1/CHL1/SPTBN5/SPON2/EFNA1/ANOS1/DSCAM/NRCAM/TUBB2B/GAP43	29	9	ENSG00000185070/ENSG00000119508/ENSG00000148082/ENSG00000105711/ENSG00000145242/ENSG00000065320/ENSG00000134121/ENSG00000159674/ENSG00000169242	20	ENSG00000145147/ENSG00000183691/ENSG00000147852/ENSG00000130827/ENSG00000166484/ENSG00000168546/ENSG00000179242/ENSG00000154928/ENSG00000251493/ENSG00000143590/ENSG00000221866/ENSG00000214960/ENSG00000021645/ENSG00000151892/ENSG00000137877/ENSG00000011201/ENSG00000171587/ENSG00000091129/ENSG00000137285/ENSG00000172020
BP	GO:0060560	developmental growth involved in morphogenesis	28/1106	187/13811	0.000936263	0.0173682	ENSG00000138623/ENSG00000006327/ENSG00000145147/ENSG00000041982/ENSG00000184371/ENSG00000130827/ENSG00000157168/ENSG00000103449/ENSG00000121039/ENSG00000188064/ENSG00000113578/ENSG00000173531/ENSG00000179242/ENSG00000125378/ENSG00000087250/ENSG00000221866/ENSG00000130203/ENSG00000144868/ENSG00000196338/ENSG00000140538/ENSG00000065320/ENSG00000182175/ENSG00000079841/ENSG00000176406/ENSG00000108830…	SEMA7A/TNFRSF12A/SLIT2/TNC/CSF1/PLXNA3/NRG1/SALL1/RDH10/WNT7B/FGF1/MST1/CDH4/BMP4/MT3/PLXNA4/APOE/TMEM108/NLGN3/NTRK3/NTN1/RGMA/RIMS1/RIMS2/RND2/DSCAM/NRCAM/CPNE5	28	12	ENSG00000184371/ENSG00000103449/ENSG00000121039/ENSG00000173531/ENSG00000125378/ENSG00000130203/ENSG00000144868/ENSG00000196338/ENSG00000065320/ENSG00000182175/ENSG00000176406/ENSG00000108830	16	ENSG00000138623/ENSG00000006327/ENSG00000145147/ENSG00000041982/ENSG00000130827/ENSG00000157168/ENSG00000188064/ENSG00000113578/ENSG00000179242/ENSG00000087250/ENSG00000221866/ENSG00000140538/ENSG00000079841/ENSG00000171587/ENSG00000091129/ENSG00000124772
BP	GO:0006754	ATP biosynthetic process	22/1106	134/13811	0.000941146	0.0173936	ENSG00000067225/ENSG00000074800/ENSG00000134333/ENSG00000111669/ENSG00000102144/ENSG00000171314/ENSG00000111674/ENSG00000105220/ENSG00000168209/ENSG00000114268/ENSG00000067057/ENSG00000141959/ENSG00000170525/ENSG00000159399/ENSG00000136997/ENSG00000109107/ENSG00000149925/novel.388/ENSG00000123836/ENSG00000226784/ENSG00000102468/ENSG00000248746	PKM/ENO1/LDHA/TPI1/PGK1/PGAM1/ENO2/GPI/DDIT4/PFKFB4/PFKP/PFKL/PFKFB3/HK2/MYC/ALDOC/ALDOA/-/PFKFB2/PGAM4/HTR2A/ACTN3	22	3	ENSG00000123836/ENSG00000102468/ENSG00000248746	19	ENSG00000067225/ENSG00000074800/ENSG00000134333/ENSG00000111669/ENSG00000102144/ENSG00000171314/ENSG00000111674/ENSG00000105220/ENSG00000168209/ENSG00000114268/ENSG00000067057/ENSG00000141959/ENSG00000170525/ENSG00000159399/ENSG00000136997/ENSG00000109107/ENSG00000149925/novel.388/ENSG00000226784
BP	GO:0050865	regulation of cell activation	49/1106	388/13811	0.00094727	0.0174417	ENSG00000105974/ENSG00000135046/ENSG00000124145/ENSG00000124762/ENSG00000157227/ENSG00000136235/ENSG00000173918/ENSG00000103241/ENSG00000197646/ENSG00000108691/ENSG00000119508/ENSG00000136244/ENSG00000118503/ENSG00000161544/ENSG00000143772/ENSG00000178726/ENSG00000162493/ENSG00000164850/ENSG00000198805/ENSG00000188313/ENSG00000168685/ENSG00000120217/ENSG00000081189/ENSG00000100292/ENSG00000134242…	CAV1/ANXA1/SDC4/CDKN1A/MMP14/GPNMB/C1QTNF1/FOXF1/PDCD1LG2/CCL2/NR4A3/IL6/TNFAIP3/CYGB/ITPKB/THBD/PDPN/GPER1/PNP/PLSCR1/IL7R/CD274/MEF2C/HMOX1/PTPN22/BMP4/CD74/CAMK4/SOCS1/APOE/UNC13D/SOX15/INHA/ZP3/HES1/CD27/LAG3/ADGRE2/SNCA/DPP4/TNFSF18/TNFRSF13C/CORO1A/TBC1D10C/TNFRSF4/IL1RL2/PAK3/NOD2/FGR	49	35	ENSG00000124762/ENSG00000157227/ENSG00000136235/ENSG00000173918/ENSG00000103241/ENSG00000108691/ENSG00000119508/ENSG00000136244/ENSG00000118503/ENSG00000161544/ENSG00000143772/ENSG00000178726/ENSG00000162493/ENSG00000188313/ENSG00000081189/ENSG00000100292/ENSG00000134242/ENSG00000125378/ENSG00000019582/ENSG00000130203/ENSG00000092929/ENSG00000129194/ENSG00000123999/ENSG00000188372/ENSG00000114315…	14	ENSG00000105974/ENSG00000135046/ENSG00000124145/ENSG00000197646/ENSG00000164850/ENSG00000198805/ENSG00000168685/ENSG00000120217/ENSG00000152495/ENSG00000185338/ENSG00000089692/ENSG00000120337/ENSG00000102879/ENSG00000077264
BP	GO:0042133	neurotransmitter metabolic process	19/1106	109/13811	0.000981936	0.0180131	ENSG00000105974/ENSG00000181019/ENSG00000138061/ENSG00000073756/ENSG00000163661/ENSG00000079215/ENSG00000090339/ENSG00000127528/ENSG00000135744/ENSG00000110721/ENSG00000131979/ENSG00000100116/ENSG00000102575/ENSG00000189221/ENSG00000132837/ENSG00000164303/ENSG00000174059/ENSG00000135218/ENSG00000129167	CAV1/NQO1/CYP1B1/PTGS2/PTX3/SLC1A3/ICAM1/KLF2/AGT/CHKA/GCH1/GCAT/ACP5/MAOA/DMGDH/ENPP6/CD34/CD36/TPH1	19	14	ENSG00000181019/ENSG00000138061/ENSG00000073756/ENSG00000079215/ENSG00000090339/ENSG00000135744/ENSG00000110721/ENSG00000131979/ENSG00000102575/ENSG00000189221/ENSG00000132837/ENSG00000164303/ENSG00000174059/ENSG00000135218	5	ENSG00000105974/ENSG00000163661/ENSG00000127528/ENSG00000100116/ENSG00000129167
BP	GO:0044282	small molecule catabolic process	46/1106	359/13811	0.000988219	0.0180281	ENSG00000067225/ENSG00000074800/ENSG00000111669/ENSG00000102144/ENSG00000171314/ENSG00000111674/ENSG00000105220/ENSG00000067057/ENSG00000141959/ENSG00000135821/ENSG00000166123/ENSG00000103888/ENSG00000072210/ENSG00000159399/ENSG00000162337/ENSG00000025708/ENSG00000115919/ENSG00000109107/ENSG00000136010/ENSG00000107537/ENSG00000149925/ENSG00000198814/ENSG00000198805/ENSG00000103485/ENSG00000196139…	PKM/ENO1/TPI1/PGK1/PGAM1/ENO2/GPI/PFKP/PFKL/GLUL/GPT2/CEMIP/ALDH3A2/HK2/LRP5/TYMP/KYNU/ALDOC/ALDH1L2/PHYH/ALDOA/GK/PNP/QPRT/AKR1C3/ADHFE1/PCYOX1L/PFKFB2/RENBP/GCAT/CBS/IMPA2/MT3/APOE/HAAO/PDXP/APOBEC3H/SULT1C4/CYP27B1/SULT1B1/DDO/CYP26C1/AKR1B10/DHDH/ACTN3/NPL	46	24	ENSG00000135821/ENSG00000103888/ENSG00000072210/ENSG00000162337/ENSG00000025708/ENSG00000115919/ENSG00000107537/ENSG00000198814/ENSG00000103485/ENSG00000196139/ENSG00000147576/ENSG00000145882/ENSG00000123836/ENSG00000102032/ENSG00000141401/ENSG00000130203/ENSG00000162882/ENSG00000100298/ENSG00000198075/ENSG00000203797/ENSG00000198074/ENSG00000104808/ENSG00000248746/ENSG00000135838	22	ENSG00000067225/ENSG00000074800/ENSG00000111669/ENSG00000102144/ENSG00000171314/ENSG00000111674/ENSG00000105220/ENSG00000067057/ENSG00000141959/ENSG00000166123/ENSG00000159399/ENSG00000109107/ENSG00000136010/ENSG00000149925/ENSG00000198805/ENSG00000100116/ENSG00000160200/ENSG00000087250/ENSG00000241360/ENSG00000111012/ENSG00000173597/ENSG00000187553
BP	GO:0003337	mesenchymal to epithelial transition involved in metanephros morphogenesis	5/1106	11/13811	0.00100095	0.0180281	ENSG00000128342/ENSG00000115415/ENSG00000103449/ENSG00000125378/ENSG00000166923	LIF/STAT1/SALL1/BMP4/GREM1	5	5	ENSG00000128342/ENSG00000115415/ENSG00000103449/ENSG00000125378/ENSG00000166923	0
BP	GO:0071474	cellular hyperosmotic response	5/1106	11/13811	0.00100095	0.0180281	ENSG00000117394/ENSG00000116285/ENSG00000116584/ENSG00000085662/ENSG00000005471	SLC2A1/ERRFI1/ARHGEF2/AKR1B1/ABCB4	5	2	ENSG00000085662/ENSG00000005471	3	ENSG00000117394/ENSG00000116285/ENSG00000116584
BP	GO:0072160	nephron tubule epithelial cell differentiation	5/1106	11/13811	0.00100095	0.0180281	ENSG00000128342/ENSG00000115415/ENSG00000170873/ENSG00000143867/ENSG00000081189	LIF/STAT1/MTSS1/OSR1/MEF2C	5	4	ENSG00000128342/ENSG00000115415/ENSG00000170873/ENSG00000081189	1	ENSG00000143867
BP	GO:2000846	regulation of corticosteroid hormone secretion	5/1106	11/13811	0.00100095	0.0180281	ENSG00000173918/ENSG00000135744/ENSG00000115138/ENSG00000153162/ENSG00000144891	C1QTNF1/AGT/POMC/BMP6/AGTR1	5	5	ENSG00000173918/ENSG00000135744/ENSG00000115138/ENSG00000153162/ENSG00000144891	0
BP	GO:0002040	sprouting angiogenesis	18/1106	101/13811	0.00101286	0.0181109	ENSG00000134013/ENSG00000135046/ENSG00000073756/ENSG00000145147/ENSG00000048052/ENSG00000139567/ENSG00000127528/ENSG00000113578/ENSG00000123358/ENSG00000100292/ENSG00000125378/ENSG00000166923/ENSG00000119630/ENSG00000129173/ENSG00000163638/ENSG00000164283/ENSG00000144891/ENSG00000207725	LOXL2/ANXA1/PTGS2/SLIT2/HDAC9/ACVRL1/KLF2/FGF1/NR4A1/HMOX1/BMP4/GREM1/PGF/E2F8/ADAMTS9/ESM1/AGTR1/MIR222	18	10	ENSG00000073756/ENSG00000048052/ENSG00000139567/ENSG00000123358/ENSG00000100292/ENSG00000125378/ENSG00000166923/ENSG00000119630/ENSG00000163638/ENSG00000144891	8	ENSG00000134013/ENSG00000135046/ENSG00000145147/ENSG00000127528/ENSG00000113578/ENSG00000129173/ENSG00000164283/ENSG00000207725
BP	GO:0050921	positive regulation of chemotaxis	18/1106	101/13811	0.00101286	0.0181109	ENSG00000106366/ENSG00000145147/ENSG00000184371/ENSG00000117525/ENSG00000136244/ENSG00000160712/ENSG00000183049/ENSG00000171951/ENSG00000019582/ENSG00000170962/ENSG00000163739/ENSG00000035664/ENSG00000169429/ENSG00000119630/ENSG00000140538/ENSG00000124875/ENSG00000171587/ENSG00000137285	SERPINE1/SLIT2/CSF1/F3/IL6/IL6R/CAMK1D/SCG2/CD74/PDGFD/CXCL1/DAPK2/CXCL8/PGF/NTRK3/CXCL6/DSCAM/TUBB2B	18	11	ENSG00000184371/ENSG00000136244/ENSG00000160712/ENSG00000171951/ENSG00000019582/ENSG00000170962/ENSG00000163739/ENSG00000035664/ENSG00000169429/ENSG00000119630/ENSG00000124875	7	ENSG00000106366/ENSG00000145147/ENSG00000117525/ENSG00000183049/ENSG00000140538/ENSG00000171587/ENSG00000137285
BP	GO:0046364	monosaccharide biosynthetic process	15/1106	77/13811	0.00102006	0.018174	ENSG00000074800/ENSG00000111669/ENSG00000102144/ENSG00000171314/ENSG00000111674/ENSG00000105220/ENSG00000085662/ENSG00000163931/ENSG00000142657/ENSG00000109107/ENSG00000149925/novel.388/ENSG00000150907/ENSG00000226784/ENSG00000062282	ENO1/TPI1/PGK1/PGAM1/ENO2/GPI/AKR1B1/TKT/PGD/ALDOC/ALDOA/-/FOXO1/PGAM4/DGAT2	15	5	ENSG00000085662/ENSG00000163931/ENSG00000142657/ENSG00000150907/ENSG00000062282	10	ENSG00000074800/ENSG00000111669/ENSG00000102144/ENSG00000171314/ENSG00000111674/ENSG00000105220/ENSG00000109107/ENSG00000149925/novel.388/ENSG00000226784
BP	GO:0007263	nitric oxide mediated signal transduction	6/1106	16/13811	0.00103329	0.0182632	ENSG00000135744/ENSG00000108551/ENSG00000130203/ENSG00000171051/ENSG00000135218/ENSG00000061918	AGT/RASD1/APOE/FPR1/CD36/GUCY1B1	6	6	ENSG00000135744/ENSG00000108551/ENSG00000130203/ENSG00000171051/ENSG00000135218/ENSG00000061918	0
BP	GO:0031639	plasminogen activation	6/1106	16/13811	0.00103329	0.0182632	ENSG00000106366/ENSG00000074800/ENSG00000102144/ENSG00000104368/ENSG00000163975/ENSG00000163815	SERPINE1/ENO1/PGK1/PLAT/MELTF/CLEC3B	6	1	ENSG00000163975	5	ENSG00000106366/ENSG00000074800/ENSG00000102144/ENSG00000104368/ENSG00000163815
BP	GO:0032680	regulation of tumor necrosis factor production	16/1106	85/13811	0.00103613	0.0182632	ENSG00000116285/ENSG00000116584/ENSG00000136235/ENSG00000118503/ENSG00000115267/ENSG00000090376/ENSG00000134242/ENSG00000115138/ENSG00000134830/ENSG00000102575/ENSG00000163251/ENSG00000159674/ENSG00000174059/ENSG00000167207/ENSG00000135218/ENSG00000170458	ERRFI1/ARHGEF2/GPNMB/TNFAIP3/IFIH1/IRAK3/PTPN22/POMC/C5AR2/ACP5/FZD5/SPON2/CD34/NOD2/CD36/CD14	16	14	ENSG00000136235/ENSG00000118503/ENSG00000115267/ENSG00000090376/ENSG00000134242/ENSG00000115138/ENSG00000134830/ENSG00000102575/ENSG00000163251/ENSG00000159674/ENSG00000174059/ENSG00000167207/ENSG00000135218/ENSG00000170458	2	ENSG00000116285/ENSG00000116584
BP	GO:0015718	monocarboxylic acid transport	20/1106	118/13811	0.00105162	0.0184705	ENSG00000135046/ENSG00000168398/ENSG00000141526/ENSG00000187134/ENSG00000125257/ENSG00000136997/ENSG00000116711/ENSG00000108846/ENSG00000108932/ENSG00000214530/ENSG00000178752/ENSG00000163053/ENSG00000172345/ENSG00000005471/ENSG00000130203/ENSG00000107282/ENSG00000132170/ENSG00000135218/ENSG00000174326/ENSG00000145248	ANXA1/BDKRB2/SLC16A3/AKR1C1/ABCC4/MYC/PLA2G4A/ABCC3/SLC16A6/STARD10/ERFE/SLC16A14/STARD5/ABCB4/APOE/APBA1/PPARG/CD36/SLC16A11/SLC10A4	20	16	ENSG00000168398/ENSG00000187134/ENSG00000125257/ENSG00000116711/ENSG00000108846/ENSG00000108932/ENSG00000214530/ENSG00000178752/ENSG00000163053/ENSG00000172345/ENSG00000005471/ENSG00000130203/ENSG00000107282/ENSG00000132170/ENSG00000135218/ENSG00000174326	4	ENSG00000135046/ENSG00000141526/ENSG00000136997/ENSG00000145248
BP	GO:1903039	positive regulation of leukocyte cell-cell adhesion	24/1106	153/13811	0.00109629	0.0190483	ENSG00000105974/ENSG00000135046/ENSG00000170961/ENSG00000197646/ENSG00000108691/ENSG00000119508/ENSG00000136244/ENSG00000090339/ENSG00000143772/ENSG00000198805/ENSG00000168685/ENSG00000120217/ENSG00000134242/ENSG00000019582/ENSG00000185338/ENSG00000188372/ENSG00000114315/ENSG00000139193/ENSG00000197635/ENSG00000159958/ENSG00000102879/ENSG00000115598/ENSG00000077264/ENSG00000167207	CAV1/ANXA1/HAS2/PDCD1LG2/CCL2/NR4A3/IL6/ICAM1/ITPKB/PNP/IL7R/CD274/PTPN22/CD74/SOCS1/ZP3/HES1/CD27/DPP4/TNFRSF13C/CORO1A/IL1RL2/PAK3/NOD2	24	14	ENSG00000108691/ENSG00000119508/ENSG00000136244/ENSG00000090339/ENSG00000143772/ENSG00000134242/ENSG00000019582/ENSG00000188372/ENSG00000114315/ENSG00000139193/ENSG00000197635/ENSG00000159958/ENSG00000115598/ENSG00000167207	10	ENSG00000105974/ENSG00000135046/ENSG00000170961/ENSG00000197646/ENSG00000198805/ENSG00000168685/ENSG00000120217/ENSG00000185338/ENSG00000102879/ENSG00000077264
BP	GO:0019369	arachidonic acid metabolic process	9/1106	34/13811	0.00109787	0.0190483	ENSG00000138061/ENSG00000148344/ENSG00000073756/ENSG00000149485/ENSG00000116711/ENSG00000105499/ENSG00000196139/ENSG00000167600/ENSG00000107317	CYP1B1/PTGES/PTGS2/FADS1/PLA2G4A/PLA2G4C/AKR1C3/CYP2S1/PTGDS	9	9	ENSG00000138061/ENSG00000148344/ENSG00000073756/ENSG00000149485/ENSG00000116711/ENSG00000105499/ENSG00000196139/ENSG00000167600/ENSG00000107317	0
BP	GO:1902622	regulation of neutrophil migration	9/1106	34/13811	0.00109787	0.0190483	ENSG00000115594/ENSG00000145147/ENSG00000183049/ENSG00000134830/ENSG00000019582/ENSG00000163739/ENSG00000035664/ENSG00000169429/ENSG00000124875	IL1R1/SLIT2/CAMK1D/C5AR2/CD74/CXCL1/DAPK2/CXCL8/CXCL6	9	7	ENSG00000115594/ENSG00000134830/ENSG00000019582/ENSG00000163739/ENSG00000035664/ENSG00000169429/ENSG00000124875	2	ENSG00000145147/ENSG00000183049
BP	GO:0009617	response to bacterium	45/1106	351/13811	0.00110295	0.0190483	ENSG00000106366/ENSG00000105974/ENSG00000148344/ENSG00000177606/ENSG00000073756/ENSG00000136848/ENSG00000162892/ENSG00000108691/ENSG00000165029/ENSG00000117280/ENSG00000136244/ENSG00000118503/ENSG00000090339/ENSG00000137752/ENSG00000114698/ENSG00000178726/ENSG00000160712/ENSG00000131979/ENSG00000170542/ENSG00000143669/ENSG00000081189/ENSG00000090376/ENSG00000134242/ENSG00000151014/ENSG00000153162…	SERPINE1/CAV1/PTGES/JUN/PTGS2/DAB2IP/IL24/CCL2/ABCA1/RAB29/IL6/TNFAIP3/ICAM1/CASP1/PLSCR4/THBD/IL6R/GCH1/SERPINB9/LYST/MEF2C/IRAK3/PTPN22/NOCT/BMP6/ACP5/CXCL1/IRAK2/CXCL8/ABCB4/IL22RA1/CXCL6/FZD5/SPON2/CYP27B1/CD27/SNCA/EDNRB/ANKRD1/TNFRSF4/NOD2/CD36/CD14/FGR/TIMP4	45	39	ENSG00000148344/ENSG00000073756/ENSG00000136848/ENSG00000162892/ENSG00000108691/ENSG00000165029/ENSG00000117280/ENSG00000136244/ENSG00000118503/ENSG00000090339/ENSG00000137752/ENSG00000114698/ENSG00000178726/ENSG00000160712/ENSG00000131979/ENSG00000170542/ENSG00000143669/ENSG00000081189/ENSG00000090376/ENSG00000134242/ENSG00000153162/ENSG00000102575/ENSG00000163739/ENSG00000134070/ENSG00000169429…	6	ENSG00000106366/ENSG00000105974/ENSG00000177606/ENSG00000151014/ENSG00000111012/ENSG00000148677
BP	GO:0062013	positive regulation of small molecule metabolic process	21/1106	127/13811	0.0011076	0.0190483	ENSG00000074800/ENSG00000114268/ENSG00000135046/ENSG00000073756/ENSG00000170525/ENSG00000170961/ENSG00000136997/ENSG00000119508/ENSG00000164850/ENSG00000141682/ENSG00000113578/ENSG00000123836/ENSG00000153162/ENSG00000130203/ENSG00000150907/ENSG00000178409/ENSG00000132170/ENSG00000145335/ENSG00000102468/ENSG00000062282/ENSG00000248746	ENO1/PFKFB4/ANXA1/PTGS2/PFKFB3/HAS2/MYC/NR4A3/GPER1/PMAIP1/FGF1/PFKFB2/BMP6/APOE/FOXO1/BEND3/PPARG/SNCA/HTR2A/DGAT2/ACTN3	21	11	ENSG00000073756/ENSG00000119508/ENSG00000123836/ENSG00000153162/ENSG00000130203/ENSG00000150907/ENSG00000132170/ENSG00000145335/ENSG00000102468/ENSG00000062282/ENSG00000248746	10	ENSG00000074800/ENSG00000114268/ENSG00000135046/ENSG00000170525/ENSG00000170961/ENSG00000136997/ENSG00000164850/ENSG00000141682/ENSG00000113578/ENSG00000178409
BP	GO:1903034	regulation of response to wounding	21/1106	127/13811	0.0011076	0.0190483	ENSG00000106366/ENSG00000105974/ENSG00000135046/ENSG00000006327/ENSG00000169032/ENSG00000104368/ENSG00000173918/ENSG00000136997/ENSG00000117525/ENSG00000118503/ENSG00000178726/ENSG00000162493/ENSG00000197632/ENSG00000113070/ENSG00000130203/ENSG00000129194/ENSG00000140538/ENSG00000182175/ENSG00000174059/ENSG00000207725/ENSG00000135218	SERPINE1/CAV1/ANXA1/TNFRSF12A/MAP2K1/PLAT/C1QTNF1/MYC/F3/TNFAIP3/THBD/PDPN/SERPINB2/HBEGF/APOE/SOX15/NTRK3/RGMA/CD34/MIR222/CD36	21	10	ENSG00000173918/ENSG00000118503/ENSG00000178726/ENSG00000162493/ENSG00000197632/ENSG00000130203/ENSG00000129194/ENSG00000182175/ENSG00000174059/ENSG00000135218	11	ENSG00000106366/ENSG00000105974/ENSG00000135046/ENSG00000006327/ENSG00000169032/ENSG00000104368/ENSG00000136997/ENSG00000117525/ENSG00000113070/ENSG00000140538/ENSG00000207725
BP	GO:0044057	regulation of system process	49/1106	391/13811	0.00112046	0.0192028	ENSG00000074800/ENSG00000105974/ENSG00000116285/ENSG00000073756/ENSG00000168398/ENSG00000183963/ENSG00000163083/ENSG00000123700/ENSG00000171388/ENSG00000173918/ENSG00000025708/ENSG00000180914/ENSG00000119508/ENSG00000183023/ENSG00000090339/ENSG00000006704/ENSG00000157168/ENSG00000071282/ENSG00000074370/ENSG00000164850/ENSG00000170498/ENSG00000113070/ENSG00000135744/ENSG00000116741/ENSG00000126562…	ENO1/CAV1/ERRFI1/PTGS2/BDKRB2/SMTN/INHBB/KCNJ2/APLN/C1QTNF1/TYMP/OXTR/NR4A3/SLC8A1/ICAM1/GTF2IRD1/NRG1/LMCD1/ATP2A3/GPER1/KISS1/HBEGF/AGT/RGS2/WNK4/GCH1/POMC/SCN1B/BMP6/TNNT1/KCND1/KCND3/ABCB4/CACNG7/NLGN3/INHA/FOXO1/ATP2A1/ADORA1/CACNA1G/ABCC9/CACNA2D2/AGTR1/EDNRB/THRB/HTR2A/ACTN3/GDF9/MYLK2	49	33	ENSG00000073756/ENSG00000168398/ENSG00000123700/ENSG00000173918/ENSG00000025708/ENSG00000119508/ENSG00000090339/ENSG00000006704/ENSG00000071282/ENSG00000074370/ENSG00000135744/ENSG00000116741/ENSG00000131979/ENSG00000115138/ENSG00000105711/ENSG00000153162/ENSG00000105048/ENSG00000102057/ENSG00000005471/ENSG00000105605/ENSG00000196338/ENSG00000123999/ENSG00000150907/ENSG00000196296/ENSG00000163485…	16	ENSG00000074800/ENSG00000105974/ENSG00000116285/ENSG00000183963/ENSG00000163083/ENSG00000171388/ENSG00000180914/ENSG00000183023/ENSG00000157168/ENSG00000164850/ENSG00000170498/ENSG00000113070/ENSG00000126562/ENSG00000171385/ENSG00000069431/ENSG00000101306
BP	GO:0019748	secondary metabolic process	11/1106	48/13811	0.00118052	0.020031	ENSG00000171314/ENSG00000138061/ENSG00000187134/ENSG00000085662/ENSG00000151632/ENSG00000196139/ENSG00000160200/ENSG00000065621/ENSG00000185664/ENSG00000198074/ENSG00000226784	PGAM1/CYP1B1/AKR1C1/AKR1B1/AKR1C2/AKR1C3/CBS/GSTO2/PMEL/AKR1B10/PGAM4	11	8	ENSG00000138061/ENSG00000187134/ENSG00000085662/ENSG00000151632/ENSG00000196139/ENSG00000065621/ENSG00000185664/ENSG00000198074	3	ENSG00000171314/ENSG00000160200/ENSG00000226784
BP	GO:0071384	cellular response to corticosteroid stimulus	11/1106	48/13811	0.00118052	0.020031	ENSG00000168209/ENSG00000119138/ENSG00000135046/ENSG00000116285/ENSG00000187840/ENSG00000090339/ENSG00000164850/ENSG00000196139/ENSG00000153094/ENSG00000005471/ENSG00000150907	DDIT4/KLF9/ANXA1/ERRFI1/EIF4EBP1/ICAM1/GPER1/AKR1C3/BCL2L11/ABCB4/FOXO1	11	6	ENSG00000119138/ENSG00000090339/ENSG00000196139/ENSG00000153094/ENSG00000005471/ENSG00000150907	5	ENSG00000168209/ENSG00000135046/ENSG00000116285/ENSG00000187840/ENSG00000164850
BP	GO:0009206	purine ribonucleoside triphosphate biosynthetic process	23/1106	145/13811	0.00118197	0.020031	ENSG00000067225/ENSG00000074800/ENSG00000134333/ENSG00000111669/ENSG00000102144/ENSG00000171314/ENSG00000111674/ENSG00000105220/ENSG00000168209/ENSG00000114268/ENSG00000067057/ENSG00000141959/ENSG00000170525/ENSG00000159399/ENSG00000136997/ENSG00000109107/ENSG00000239672/ENSG00000149925/novel.388/ENSG00000123836/ENSG00000226784/ENSG00000102468/ENSG00000248746	PKM/ENO1/LDHA/TPI1/PGK1/PGAM1/ENO2/GPI/DDIT4/PFKFB4/PFKP/PFKL/PFKFB3/HK2/MYC/ALDOC/NME1/ALDOA/-/PFKFB2/PGAM4/HTR2A/ACTN3	23	3	ENSG00000123836/ENSG00000102468/ENSG00000248746	20	ENSG00000067225/ENSG00000074800/ENSG00000134333/ENSG00000111669/ENSG00000102144/ENSG00000171314/ENSG00000111674/ENSG00000105220/ENSG00000168209/ENSG00000114268/ENSG00000067057/ENSG00000141959/ENSG00000170525/ENSG00000159399/ENSG00000136997/ENSG00000109107/ENSG00000239672/ENSG00000149925/novel.388/ENSG00000226784
BP	GO:0042180	cellular ketone metabolic process	29/1106	199/13811	0.00118512	0.020031	ENSG00000105974/ENSG00000181019/ENSG00000105220/ENSG00000152256/ENSG00000135046/ENSG00000073756/ENSG00000187134/ENSG00000085662/ENSG00000115919/ENSG00000120738/ENSG00000115758/ENSG00000119508/ENSG00000101255/ENSG00000125629/ENSG00000151632/ENSG00000196139/ENSG00000155465/ENSG00000125845/ENSG00000178752/ENSG00000137869/ENSG00000153162/ENSG00000104826/ENSG00000148459/ENSG00000104901/ENSG00000081051…	CAV1/NQO1/GPI/PDK1/ANXA1/PTGS2/AKR1C1/AKR1B1/KYNU/EGR1/ODC1/NR4A3/TRIB3/INSIG2/AKR1C2/AKR1C3/SLC7A7/BMP2/ERFE/CYP19A1/BMP6/LHB/PDSS1/DKKL1/AFP/PPARG/SNCA/AKR1B10/DGAT2	29	19	ENSG00000181019/ENSG00000073756/ENSG00000187134/ENSG00000085662/ENSG00000115919/ENSG00000119508/ENSG00000151632/ENSG00000196139/ENSG00000155465/ENSG00000125845/ENSG00000178752/ENSG00000137869/ENSG00000153162/ENSG00000104826/ENSG00000104901/ENSG00000132170/ENSG00000145335/ENSG00000198074/ENSG00000062282	10	ENSG00000105974/ENSG00000105220/ENSG00000152256/ENSG00000135046/ENSG00000120738/ENSG00000115758/ENSG00000101255/ENSG00000125629/ENSG00000148459/ENSG00000081051
BP	GO:0019216	regulation of lipid metabolic process	41/1106	313/13811	0.001189	0.020031	ENSG00000105974/ENSG00000198431/ENSG00000152256/ENSG00000135046/ENSG00000073756/ENSG00000149485/ENSG00000119655/ENSG00000167772/ENSG00000139278/ENSG00000136848/ENSG00000120738/ENSG00000165029/ENSG00000119508/ENSG00000023330/ENSG00000101255/ENSG00000125629/ENSG00000125730/ENSG00000164850/ENSG00000196139/ENSG00000113578/ENSG00000135744/ENSG00000125845/ENSG00000178752/ENSG00000183578/ENSG00000153162…	CAV1/TXNRD1/PDK1/ANXA1/PTGS2/FADS1/NPC2/ANGPTL4/GLIPR1/DAB2IP/EGR1/ABCA1/NR4A3/ALAS1/TRIB3/INSIG2/C3/GPER1/AKR1C3/FGF1/AGT/BMP2/ERFE/TNFAIP8L3/BMP6/EEF1A2/ABCB4/APOE/ADORA1/DKKL1/PPARG/ZP3/CYP27B1/AGTR1/SNCA/ANKRD1/NOD2/CD36/FGR/HTR2A/DGAT2	41	29	ENSG00000198431/ENSG00000073756/ENSG00000149485/ENSG00000119655/ENSG00000136848/ENSG00000165029/ENSG00000119508/ENSG00000023330/ENSG00000125730/ENSG00000196139/ENSG00000135744/ENSG00000125845/ENSG00000178752/ENSG00000183578/ENSG00000153162/ENSG00000101210/ENSG00000005471/ENSG00000130203/ENSG00000163485/ENSG00000104901/ENSG00000132170/ENSG00000188372/ENSG00000144891/ENSG00000145335/ENSG00000167207…	12	ENSG00000105974/ENSG00000152256/ENSG00000135046/ENSG00000167772/ENSG00000139278/ENSG00000120738/ENSG00000101255/ENSG00000125629/ENSG00000164850/ENSG00000113578/ENSG00000111012/ENSG00000148677
BP	GO:0000305	response to oxygen radical	8/1106	28/13811	0.00120132	0.02017	ENSG00000181019/ENSG00000112096/ENSG00000198431/ENSG00000116863/ENSG00000131979/ENSG00000109610/ENSG00000087250/ENSG00000135218	NQO1/SOD2/TXNRD1/ADPRHL2/GCH1/SOD3/MT3/CD36	8	6	ENSG00000181019/ENSG00000112096/ENSG00000198431/ENSG00000131979/ENSG00000109610/ENSG00000135218	2	ENSG00000116863/ENSG00000087250
BP	GO:0071450	cellular response to oxygen radical	7/1106	22/13811	0.00120956	0.0201716	ENSG00000181019/ENSG00000112096/ENSG00000116863/ENSG00000131979/ENSG00000109610/ENSG00000087250/ENSG00000135218	NQO1/SOD2/ADPRHL2/GCH1/SOD3/MT3/CD36	7	5	ENSG00000181019/ENSG00000112096/ENSG00000131979/ENSG00000109610/ENSG00000135218	2	ENSG00000116863/ENSG00000087250
BP	GO:0071451	cellular response to superoxide	7/1106	22/13811	0.00120956	0.0201716	ENSG00000181019/ENSG00000112096/ENSG00000116863/ENSG00000131979/ENSG00000109610/ENSG00000087250/ENSG00000135218	NQO1/SOD2/ADPRHL2/GCH1/SOD3/MT3/CD36	7	5	ENSG00000181019/ENSG00000112096/ENSG00000131979/ENSG00000109610/ENSG00000135218	2	ENSG00000116863/ENSG00000087250
BP	GO:0097696	STAT cascade	21/1106	128/13811	0.00122741	0.0204005	ENSG00000105974/ENSG00000138061/ENSG00000085662/ENSG00000128342/ENSG00000115415/ENSG00000120833/ENSG00000162892/ENSG00000185070/ENSG00000108691/ENSG00000126561/ENSG00000136244/ENSG00000168546/ENSG00000160712/ENSG00000168685/ENSG00000135744/ENSG00000173531/ENSG00000185338/ENSG00000198739/ENSG00000138378/ENSG00000114315/ENSG00000120337	CAV1/CYP1B1/AKR1B1/LIF/STAT1/SOCS2/IL24/FLRT2/CCL2/STAT5A/IL6/GFRA2/IL6R/IL7R/AGT/MST1/SOCS1/LRRTM3/STAT4/HES1/TNFSF18	21	15	ENSG00000138061/ENSG00000085662/ENSG00000128342/ENSG00000115415/ENSG00000120833/ENSG00000162892/ENSG00000185070/ENSG00000108691/ENSG00000126561/ENSG00000136244/ENSG00000160712/ENSG00000135744/ENSG00000173531/ENSG00000138378/ENSG00000114315	6	ENSG00000105974/ENSG00000168546/ENSG00000168685/ENSG00000185338/ENSG00000198739/ENSG00000120337
BP	GO:0002702	positive regulation of production of molecular mediator of immune response	13/1106	63/13811	0.00124679	0.0205622	ENSG00000105220/ENSG00000138623/ENSG00000167191/ENSG00000119508/ENSG00000136244/ENSG00000134242/ENSG00000019582/ENSG00000163251/ENSG00000159674/ENSG00000134321/ENSG00000186827/ENSG00000167207/ENSG00000135218	GPI/SEMA7A/GPRC5B/NR4A3/IL6/PTPN22/CD74/FZD5/SPON2/RSAD2/TNFRSF4/NOD2/CD36	13	11	ENSG00000167191/ENSG00000119508/ENSG00000136244/ENSG00000134242/ENSG00000019582/ENSG00000163251/ENSG00000159674/ENSG00000134321/ENSG00000186827/ENSG00000167207/ENSG00000135218	2	ENSG00000105220/ENSG00000138623
BP	GO:0097756	negative regulation of blood vessel diameter	13/1106	63/13811	0.00124679	0.0205622	ENSG00000105974/ENSG00000073756/ENSG00000168398/ENSG00000171388/ENSG00000180914/ENSG00000183023/ENSG00000090339/ENSG00000135744/ENSG00000151617/ENSG00000163485/ENSG00000144891/ENSG00000136160/ENSG00000102468	CAV1/PTGS2/BDKRB2/APLN/OXTR/SLC8A1/ICAM1/AGT/EDNRA/ADORA1/AGTR1/EDNRB/HTR2A	13	9	ENSG00000073756/ENSG00000168398/ENSG00000090339/ENSG00000135744/ENSG00000151617/ENSG00000163485/ENSG00000144891/ENSG00000136160/ENSG00000102468	4	ENSG00000105974/ENSG00000171388/ENSG00000180914/ENSG00000183023
[truncated: 174 more rows]

## Sheet: 24h_sig_DOWN
Category	GOID	Description	GeneRatio	BgRatio	pvalue	padj	geneID	geneName	Count
BP	GO:0006735	NADH regeneration	12/448	24/13811	2.22866579536385e-12	2.86680710143637e-09	ENSG00000067225/ENSG00000074800/ENSG00000111669/ENSG00000102144/ENSG00000171314/ENSG00000111674/ENSG00000105220/ENSG00000067057/ENSG00000141959/ENSG00000159399/ENSG00000109107/ENSG00000149925	PKM/ENO1/TPI1/PGK1/PGAM1/ENO2/GPI/PFKP/PFKL/HK2/ALDOC/ALDOA	12
BP	GO:0061621	canonical glycolysis	12/448	24/13811	2.22866579536385e-12	2.86680710143637e-09	ENSG00000067225/ENSG00000074800/ENSG00000111669/ENSG00000102144/ENSG00000171314/ENSG00000111674/ENSG00000105220/ENSG00000067057/ENSG00000141959/ENSG00000159399/ENSG00000109107/ENSG00000149925	PKM/ENO1/TPI1/PGK1/PGAM1/ENO2/GPI/PFKP/PFKL/HK2/ALDOC/ALDOA	12
[truncated: 164 more rows]

## Sheet: 24h_sig_UP
Category	GOID	Description	GeneRatio	BgRatio	pvalue	padj	geneID	geneName	Count
[truncated: 348 more rows]
