# Supplementary material for: Interkingdom Endodontic Biofilm Supernatant Induces a Biphasic Inflammatory and Metabolic Transcriptional Response in Dental Pulp Stem Cells In Vitro
Source: Clin Exp Dent Res. 2026 Jul 19;12(4):e70417. doi: 10.1002/cre2.70417 (PMC13380816; doi:10.1002/cre2.70417)
Supplement: Supplementary file 3 — Supporting File 3 [file CRE2-12-e70417-s002.xlsx]

## Sheet: 4h_sig_ALL
KEGGID	Description	GeneRatio	BgRatio	pvalue	padj	geneID	geneName	keggID	Count	Up	Up_Gene_id	Down	Down_Gene_id
hsa04064	NF-kappa B signaling pathway	12/460	50/16040	1.21138918731404e-08	1.42943924103057e-06	ENSG00000169429/ENSG00000118503/ENSG00000100906/ENSG00000163739/ENSG00000090339/ENSG00000122861/ENSG00000162692/ENSG00000163734/ENSG00000081041/ENSG00000056558/ENSG00000262580/ENSG00000159958	CXCL8/TNFAIP3/NFKBIA/CXCL1/ICAM1/PLAU/VCAM1/CXCL3/CXCL2/TRAF1/AC087741.1/TNFRSF13C	hsa:3576/hsa:7128/hsa:4792/hsa:2919/hsa:3383/hsa:5328/hsa:7412/hsa:2921/hsa:2920/hsa:7185/hsa:79092/hsa:115650	12	12	ENSG00000169429/ENSG00000118503/ENSG00000100906/ENSG00000163739/ENSG00000090339/ENSG00000122861/ENSG00000162692/ENSG00000163734/ENSG00000081041/ENSG00000056558/ENSG00000262580/ENSG00000159958	0
hsa04668	TNF signaling pathway	8/460	33/16040	3.18043938281018e-06	0.000187646	ENSG00000108691/ENSG00000125347/ENSG00000171223/ENSG00000172216/ENSG00000069399/ENSG00000078401/ENSG00000124875/ENSG00000167207	CCL2/IRF1/JUNB/CEBPB/BCL3/EDN1/CXCL6/NOD2	hsa:6347/hsa:3659/hsa:3726/hsa:1051/hsa:602/hsa:1906/hsa:6372/hsa:64127	8	7	ENSG00000108691/ENSG00000125347/ENSG00000171223/ENSG00000172216/ENSG00000069399/ENSG00000124875/ENSG00000167207	1	ENSG00000078401
hsa04630	JAK-STAT signaling pathway	11/460	94/16040	7.75215695572175e-05	0.00304918	ENSG00000128342/ENSG00000136244/ENSG00000164400/ENSG00000170581/ENSG00000162892/ENSG00000185291/ENSG00000103522/ENSG00000145777/ENSG00000142677/ENSG00000185436/ENSG00000104432	LIF/IL6/CSF2/STAT2/IL24/IL3RA/IL21R/TSLP/IL22RA1/IFNLR1/IL7	hsa:3976/hsa:3569/hsa:1437/hsa:6773/hsa:11009/hsa:3563/hsa:50615/hsa:85480/hsa:58985/hsa:163702/hsa:3574	11	10	ENSG00000128342/ENSG00000136244/ENSG00000164400/ENSG00000170581/ENSG00000162892/ENSG00000185291/ENSG00000145777/ENSG00000142677/ENSG00000185436/ENSG00000104432	1	ENSG00000103522
hsa04031	GTP-binding proteins	7/460	48/16040	0.000405686	0.0119677	ENSG00000117280/ENSG00000166592/ENSG00000122035/ENSG00000177685/ENSG00000167550/ENSG00000188060/ENSG00000165105	RAB29/RRAD/RASL11A/CRACR2B/RHEBL1/RAB42/RASEF	hsa:8934/hsa:6236/hsa:387496/hsa:283229/hsa:121268/hsa:115273/hsa:158158	7	6	ENSG00000117280/ENSG00000166592/ENSG00000122035/ENSG00000177685/ENSG00000167550/ENSG00000188060	1	ENSG00000165105

## Sheet: 4h_sig_DOWN
KEGGID	Description	GeneRatio	BgRatio	pvalue	padj	geneID	geneName	keggID	Count

## Sheet: 4h_sig_UP
KEGGID	Description	GeneRatio	BgRatio	pvalue	padj	geneID	geneName	keggID	Count
hsa04064	NF-kappa B signaling pathway	12/376	50/16040	1.25785452311882e-09	1.27043306835001e-07	ENSG00000169429/ENSG00000118503/ENSG00000100906/ENSG00000163739/ENSG00000090339/ENSG00000122861/ENSG00000162692/ENSG00000163734/ENSG00000081041/ENSG00000056558/ENSG00000262580/ENSG00000159958	CXCL8/TNFAIP3/NFKBIA/CXCL1/ICAM1/PLAU/VCAM1/CXCL3/CXCL2/TRAF1/AC087741.1/TNFRSF13C	hsa:3576/hsa:7128/hsa:4792/hsa:2919/hsa:3383/hsa:5328/hsa:7412/hsa:2921/hsa:2920/hsa:7185/hsa:79092/hsa:115650	12
hsa04668	TNF signaling pathway	7/376	33/16040	9.28525230033368e-06	0.000468905	ENSG00000108691/ENSG00000125347/ENSG00000171223/ENSG00000172216/ENSG00000069399/ENSG00000124875/ENSG00000167207	CCL2/IRF1/JUNB/CEBPB/BCL3/CXCL6/NOD2	hsa:6347/hsa:3659/hsa:3726/hsa:1051/hsa:602/hsa:6372/hsa:64127	7
hsa04630	JAK-STAT signaling pathway	10/376	94/16040	6.98319191249856e-05	0.00235101	ENSG00000128342/ENSG00000136244/ENSG00000164400/ENSG00000170581/ENSG00000162892/ENSG00000185291/ENSG00000145777/ENSG00000142677/ENSG00000185436/ENSG00000104432	LIF/IL6/CSF2/STAT2/IL24/IL3RA/TSLP/IL22RA1/IFNLR1/IL7	hsa:3976/hsa:3569/hsa:1437/hsa:6773/hsa:11009/hsa:3563/hsa:85480/hsa:58985/hsa:163702/hsa:3574	10
hsa04031	GTP-binding proteins	6/376	48/16040	0.000851789	0.0192427	ENSG00000117280/ENSG00000166592/ENSG00000122035/ENSG00000177685/ENSG00000167550/ENSG00000188060	RAB29/RRAD/RASL11A/CRACR2B/RHEBL1/RAB42	hsa:8934/hsa:6236/hsa:387496/hsa:283229/hsa:121268/hsa:115273	6
hsa00140	Steroid hormone biosynthesis	5/376	33/16040	0.000952609	0.0192427	ENSG00000138061/ENSG00000130649/ENSG00000108785/ENSG00000140465/ENSG00000285269	CYP1B1/CYP2E1/HSD17B1P1/CYP1A1/AL160269.1	hsa:1545/hsa:1571/hsa:3292/hsa:1543/hsa:3293	5
hsa02000	Transporters	16/376	305/16040	0.00233993	0.0393888	ENSG00000146411/ENSG00000174327/ENSG00000167371/ENSG00000073605/ENSG00000119686/novel.237/ENSG00000163053/ENSG00000162461/novel.328/ENSG00000110169/ENSG00000162426/ENSG00000197847/ENSG00000213901/ENSG00000100156/ENSG00000144671/ENSG00000153291	SLC2A12/SLC16A13/PRRT2/GSDMB/FLVCR2/-/SLC16A14/SLC25A34/-/HPX/SLC45A1/SLC22A20P/SLC23A3/SLC16A8/SLC22A14/SLC25A27	hsa:154091/hsa:201232/hsa:112476/hsa:55876/hsa:55640/hsa:5002/hsa:151473/hsa:284723/hsa:124935/hsa:3263/hsa:50651/hsa:9356/hsa:151295/hsa:23539/hsa:9389/hsa:9481	16

## Sheet: 24h_sig_ALL
KEGGID	Description	GeneRatio	BgRatio	pvalue	padj	geneID	geneName	keggID	Count	Up	Up_Gene_id	Down	Down_Gene_id
hsa00010	Glycolysis / Gluconeogenesis	24/1098	94/16077	1.18822201599505e-08	1.99621298687168e-06	ENSG00000067225/ENSG00000074800/ENSG00000134333/ENSG00000111669/ENSG00000102144/ENSG00000171314/ENSG00000111674/ENSG00000105220/ENSG00000067057/ENSG00000141959/ENSG00000072210/ENSG00000159399/ENSG00000109107/ENSG00000226415/ENSG00000149925/ENSG00000216285/ENSG00000186076/novel.388/ENSG00000108602/ENSG00000214110/ENSG00000154930/ENSG00000196616/ENSG00000213997/ENSG00000226784	PKM/ENO1/LDHA/TPI1/PGK1/PGAM1/ENO2/GPI/PFKP/PFKL/ALDH3A2/HK2/ALDOC/TPI1P1/ALDOA/AC078819.1/AC012085.1/-/ALDH3A1/LDHAP4/ACSS1/ADH1B/PGAM1P7/PGAM4	hsa:5315/hsa:2023/hsa:3939/hsa:7167/hsa:5230/hsa:5223/hsa:2026/hsa:2821/hsa:5214/hsa:5211/hsa:224/hsa:3099/hsa:230/hsa:7167/hsa:226/hsa:5223/hsa:5223/hsa:2821/hsa:218/hsa:3939/hsa:84532/hsa:125/hsa:5223/hsa:441531	24	4	ENSG00000072210/ENSG00000108602/ENSG00000154930/ENSG00000196616	20	ENSG00000067225/ENSG00000074800/ENSG00000134333/ENSG00000111669/ENSG00000102144/ENSG00000171314/ENSG00000111674/ENSG00000105220/ENSG00000067057/ENSG00000141959/ENSG00000159399/ENSG00000109107/ENSG00000226415/ENSG00000149925/ENSG00000216285/ENSG00000186076/novel.388/ENSG00000214110/ENSG00000213997/ENSG00000226784
hsa99995	Signaling proteins	29/1098	192/16077	4.49152984467207e-05	0.00377289	ENSG00000136859/ENSG00000162745/ENSG00000106772/ENSG00000144749/ENSG00000189057/ENSG00000186417/ENSG00000128606/ENSG00000133321/ENSG00000117152/ENSG00000150681/ENSG00000099864/ENSG00000185585/ENSG00000146006/ENSG00000182575/ENSG00000214140/ENSG00000198948/ENSG00000143512/ENSG00000205517/ENSG00000143443/ENSG00000132359/ENSG00000099849/ENSG00000175874/ENSG00000196337/ENSG00000183773/ENSG00000182901…	ANGPTL2/OLFML2B/PRUNE2/LRIG1/FAM111B/GLDN/LRRC17/RARRES3/RGS4/RGS18/PALM/OLFML2A/LRRTM2/NXPH3/PRCD/MFAP3L/HHIPL2/RGL3/C1orf56/RAP1GAP2/RASSF7/CREG2/CGB7/AIFM3/RGS7/AP003064.2/LRMDA/ISLR/FGL2	hsa:23452/hsa:25903/hsa:158471/hsa:26018/hsa:374393/hsa:342035/hsa:10234/hsa:5920/hsa:5999/hsa:64407/hsa:5064/hsa:169611/hsa:26045/hsa:11248/hsa:768206/hsa:9848/hsa:79802/hsa:57139/hsa:54964/hsa:23108/hsa:8045/hsa:200407/hsa:94027/hsa:150209/hsa:6000/hsa:7356/hsa:83938/hsa:3671/hsa:10875	29	20	ENSG00000136859/ENSG00000162745/ENSG00000106772/ENSG00000186417/ENSG00000133321/ENSG00000150681/ENSG00000099864/ENSG00000185585/ENSG00000182575/ENSG00000214140/ENSG00000198948/ENSG00000143512/ENSG00000205517/ENSG00000143443/ENSG00000196337/ENSG00000183773/ENSG00000255446/ENSG00000148655/ENSG00000129009/ENSG00000127951	9	ENSG00000144749/ENSG00000189057/ENSG00000128606/ENSG00000117152/ENSG00000146006/ENSG00000132359/ENSG00000099849/ENSG00000175874/ENSG00000182901
hsa04012	ErbB signaling pathway	10/1098	35/16077	8.05122936462412e-05	0.00450869	ENSG00000124762/ENSG00000187840/ENSG00000126561/ENSG00000157168/ENSG00000113070/ENSG00000129946/ENSG00000185634/ENSG00000148082/ENSG00000070808/ENSG00000077264	CDKN1A/EIF4EBP1/STAT5A/NRG1/HBEGF/SHC2/SHC4/SHC3/CAMK2A/PAK3	hsa:1026/hsa:1978/hsa:6776/hsa:3084/hsa:1839/hsa:25759/hsa:399694/hsa:53358/hsa:815/hsa:5063	10	6	ENSG00000124762/ENSG00000126561/ENSG00000129946/ENSG00000185634/ENSG00000148082/ENSG00000070808	4	ENSG00000187840/ENSG00000157168/ENSG00000113070/ENSG00000077264
hsa04216	Ferroptosis	9/1098	30/16077	0.000120682	0.00506862	ENSG00000167996/ENSG00000087086/ENSG00000138449/ENSG00000232187/ENSG00000219507/ENSG00000242960/ENSG00000237264/ENSG00000226564/ENSG00000226608	FTH1/FTL/SLC40A1/FTH1P7/FTH1P8/FTH1P23/FTH1P11/FTH1P20/FTLP3	hsa:2495/hsa:2512/hsa:30061/hsa:2495/hsa:2495/hsa:2495/hsa:2495/hsa:2495/hsa:2512	9	9	ENSG00000167996/ENSG00000087086/ENSG00000138449/ENSG00000232187/ENSG00000219507/ENSG00000242960/ENSG00000237264/ENSG00000226564/ENSG00000226608	0
hsa00260	Glycine, serine and threonine metabolism	8/1098	27/16077	0.000317562	0.00966904	ENSG00000135069/ENSG00000023330/ENSG00000100116/ENSG00000160200/ENSG00000189221/ENSG00000132837/ENSG00000274276/ENSG00000131471	PSAT1/ALAS1/GCAT/CBS/MAOA/DMGDH/CBSL/AOC3	hsa:29968/hsa:211/hsa:23464/hsa:102724560/hsa:4128/hsa:635/hsa:102724560/hsa:8639	8	4	ENSG00000023330/ENSG00000189221/ENSG00000132837/ENSG00000131471	4	ENSG00000135069/ENSG00000100116/ENSG00000160200/ENSG00000274276
hsa00140	Steroid hormone biosynthesis	9/1098	34/16077	0.000345323	0.00966904	ENSG00000138061/ENSG00000187134/ENSG00000151632/ENSG00000196139/ENSG00000117594/ENSG00000137869/ENSG00000025423/ENSG00000285269/ENSG00000140459	CYP1B1/AKR1C1/AKR1C2/AKR1C3/HSD11B1/CYP19A1/HSD17B6/AL160269.1/CYP11A1	hsa:1545/hsa:1645/hsa:1646/hsa:8644/hsa:3290/hsa:1588/hsa:8630/hsa:3293/hsa:1583	9	9	ENSG00000138061/ENSG00000187134/ENSG00000151632/ENSG00000196139/ENSG00000117594/ENSG00000137869/ENSG00000025423/ENSG00000285269/ENSG00000140459	0
hsa04514	Cell adhesion molecules	19/1098	124/16077	0.000735137	0.0176433	ENSG00000073008/ENSG00000197646/ENSG00000120217/ENSG00000179242/ENSG00000181885/ENSG00000196358/ENSG00000110876/ENSG00000162631/ENSG00000021645/ENSG00000196338/novel.409/ENSG00000018236/ENSG00000012124/ENSG00000240661/ENSG00000253958/ENSG00000174059/ENSG00000091129/ENSG00000204642/ENSG00000277117	PVR/PDCD1LG2/CD274/CDH4/CLDN7/NTNG2/SELPLG/NTNG1/NRXN3/NLGN3/-/CNTN1/CD22/AC063952.1/CLDN23/CD34/NRCAM/HLA-F/FP565260.3	hsa:5817/hsa:80380/hsa:29126/hsa:1002/hsa:1366/hsa:84628/hsa:6404/hsa:22854/hsa:9379/hsa:54413/hsa:1002/hsa:1272/hsa:933/hsa:79679/hsa:137075/hsa:947/hsa:4897/hsa:3134/hsa:23308	19	7	ENSG00000181885/ENSG00000196358/ENSG00000196338/ENSG00000012124/ENSG00000253958/ENSG00000174059/ENSG00000204642	12	ENSG00000073008/ENSG00000197646/ENSG00000120217/ENSG00000179242/ENSG00000110876/ENSG00000162631/ENSG00000021645/novel.409/ENSG00000018236/ENSG00000240661/ENSG00000091129/ENSG00000277117

## Sheet: 24h_sig_DOWN
KEGGID	Description	GeneRatio	BgRatio	pvalue	padj	geneID	geneName	keggID	Count
hsa00010	Glycolysis / Gluconeogenesis	20/451	94/16077	1.19531891310771e-12	1.36266356094279e-10	ENSG00000067225/ENSG00000074800/ENSG00000134333/ENSG00000111669/ENSG00000102144/ENSG00000171314/ENSG00000111674/ENSG00000105220/ENSG00000067057/ENSG00000141959/ENSG00000159399/ENSG00000109107/ENSG00000226415/ENSG00000149925/ENSG00000216285/ENSG00000186076/novel.388/ENSG00000214110/ENSG00000213997/ENSG00000226784	PKM/ENO1/LDHA/TPI1/PGK1/PGAM1/ENO2/GPI/PFKP/PFKL/HK2/ALDOC/TPI1P1/ALDOA/AC078819.1/AC012085.1/-/LDHAP4/PGAM1P7/PGAM4	hsa:5315/hsa:2023/hsa:3939/hsa:7167/hsa:5230/hsa:5223/hsa:2026/hsa:2821/hsa:5214/hsa:5211/hsa:3099/hsa:230/hsa:7167/hsa:226/hsa:5223/hsa:5223/hsa:2821/hsa:3939/hsa:5223/hsa:441531	20
hsa04514	Cell adhesion molecules	12/451	124/16077	0.000190979	0.0108858	ENSG00000073008/ENSG00000197646/ENSG00000120217/ENSG00000179242/ENSG00000110876/ENSG00000162631/ENSG00000021645/novel.409/ENSG00000018236/ENSG00000240661/ENSG00000091129/ENSG00000277117	PVR/PDCD1LG2/CD274/CDH4/SELPLG/NTNG1/NRXN3/-/CNTN1/AC063952.1/NRCAM/FP565260.3	hsa:5817/hsa:80380/hsa:29126/hsa:1002/hsa:6404/hsa:22854/hsa:9379/hsa:1002/hsa:1272/hsa:79679/hsa:4897/hsa:23308	12
hsa05017	Spinocerebellar ataxia	5/451	24/16077	0.000464478	0.0148105	ENSG00000176014/ENSG00000147852/ENSG00000131398/ENSG00000171385/ENSG00000102466	TUBB6/VLDLR/KCNC3/KCND3/FGF14	hsa:10939/hsa:7436/hsa:3748/hsa:3752/hsa:2259	5
hsa04371	Apelin signaling pathway	7/451	51/16077	0.000519668	0.0148105	ENSG00000104368/ENSG00000171388/ENSG00000120738/ENSG00000183023/ENSG00000127528/ENSG00000152495/ENSG00000101306	PLAT/APLN/EGR1/SLC8A1/KLF2/CAMK4/MYLK2	hsa:5327/hsa:8862/hsa:1958/hsa:6546/hsa:10365/hsa:814/hsa:85366	7
hsa00230	Purine metabolism	12/451	144/16077	0.000751834	0.0171418	ENSG00000162433/ENSG00000128050/ENSG00000004455/ENSG00000171848/ENSG00000154678/ENSG00000239672/ENSG00000198805/ENSG00000263535/ENSG00000121281/ENSG00000233381/ENSG00000185839/ENSG00000128655	AK4/PAICS/AK2/RRM2/PDE1C/NME1/PNP/AK4P1/ADCY7/AK4P3/AL035411.1/PDE11A	hsa:205/hsa:10606/hsa:204/hsa:6241/hsa:5137/hsa:4830/hsa:4860/hsa:205/hsa:113/hsa:205/hsa:204/hsa:50940	12
hsa04066	HIF-1 signaling pathway	4/451	17/16077	0.0010877	0.0206662	ENSG00000152256/ENSG00000117394/ENSG00000135766/ENSG00000225205	PDK1/SLC2A1/EGLN1/AC078883.1	hsa:5163/hsa:6513/hsa:54583/hsa:5163	4
hsa00970	Aminoacyl-tRNA biosynthesis	6/451	45/16077	0.00151902	0.0247384	ENSG00000106105/ENSG00000140105/ENSG00000115866/ENSG00000196305/ENSG00000231890/ENSG00000110619	GARS/WARS/DARS/IARS/DARS-AS1/CARS	hsa:2617/hsa:7453/hsa:1615/hsa:3376/hsa:1615/hsa:833	6
hsa04360	Axon guidance	7/451	69/16077	0.00314577	0.0448273	ENSG00000138623/ENSG00000145147/ENSG00000130827/ENSG00000153993/ENSG00000154928/ENSG00000221866/ENSG00000066248	SEMA7A/SLIT2/PLXNA3/SEMA3D/EPHB1/PLXNA4/NGEF	hsa:8482/hsa:9353/hsa:55558/hsa:223117/hsa:2047/hsa:91584/hsa:25791	7
hsa04915	Estrogen signaling pathway	5/451	38/16077	0.00397541	0.0474065	ENSG00000111057/ENSG00000131737/ENSG00000171346/ENSG00000186847/novel.335	KRT18/KRT34/KRT15/KRT14/-	hsa:3875/hsa:3885/hsa:3866/hsa:3861/hsa:100653049	5
hsa00330	Arginine and proline metabolism	4/451	24/16077	0.00415847	0.0474065	ENSG00000122884/ENSG00000183010/ENSG00000059573/ENSG00000115758	P4HA1/PYCR1/ALDH18A1/ODC1	hsa:5033/hsa:5831/hsa:5832/hsa:4953	4

## Sheet: 24h_sig_UP
KEGGID	Description	GeneRatio	BgRatio	pvalue	padj	geneID	geneName	keggID	Count
hsa04216	Ferroptosis	9/647	30/16077	1.75302772716173e-06	0.00024893	ENSG00000167996/ENSG00000087086/ENSG00000138449/ENSG00000232187/ENSG00000219507/ENSG00000242960/ENSG00000237264/ENSG00000226564/ENSG00000226608	FTH1/FTL/SLC40A1/FTH1P7/FTH1P8/FTH1P23/FTH1P11/FTH1P20/FTLP3	hsa:2495/hsa:2512/hsa:30061/hsa:2495/hsa:2495/hsa:2495/hsa:2495/hsa:2495/hsa:2512	9
hsa00140	Steroid hormone biosynthesis	9/647	34/16077	5.5625233618203e-06	0.000394939	ENSG00000138061/ENSG00000187134/ENSG00000151632/ENSG00000196139/ENSG00000117594/ENSG00000137869/ENSG00000025423/ENSG00000285269/ENSG00000140459	CYP1B1/AKR1C1/AKR1C2/AKR1C3/HSD11B1/CYP19A1/HSD17B6/AL160269.1/CYP11A1	hsa:1545/hsa:1645/hsa:1646/hsa:8644/hsa:3290/hsa:1588/hsa:8630/hsa:3293/hsa:1583	9
hsa99995	Signaling proteins	20/647	192/16077	9.69160464484647e-05	0.00458736	ENSG00000136859/ENSG00000162745/ENSG00000106772/ENSG00000186417/ENSG00000133321/ENSG00000150681/ENSG00000099864/ENSG00000185585/ENSG00000182575/ENSG00000214140/ENSG00000198948/ENSG00000143512/ENSG00000205517/ENSG00000143443/ENSG00000196337/ENSG00000183773/ENSG00000255446/ENSG00000148655/ENSG00000129009/ENSG00000127951	ANGPTL2/OLFML2B/PRUNE2/GLDN/RARRES3/RGS18/PALM/OLFML2A/NXPH3/PRCD/MFAP3L/HHIPL2/RGL3/C1orf56/CGB7/AIFM3/AP003064.2/LRMDA/ISLR/FGL2	hsa:23452/hsa:25903/hsa:158471/hsa:342035/hsa:5920/hsa:64407/hsa:5064/hsa:169611/hsa:11248/hsa:768206/hsa:9848/hsa:79802/hsa:57139/hsa:54964/hsa:94027/hsa:150209/hsa:7356/hsa:83938/hsa:3671/hsa:10875	20
hsa04064	NF-kappa B signaling pathway	9/647	51/16077	0.000175092	0.00621577	ENSG00000118503/ENSG00000090339/ENSG00000056558/ENSG00000163739/ENSG00000262580/ENSG00000169429/ENSG00000141527/ENSG00000159958/ENSG00000140379	TNFAIP3/ICAM1/TRAF1/CXCL1/AC087741.1/CXCL8/CARD14/TNFRSF13C/BCL2A1	hsa:7128/hsa:3383/hsa:7185/hsa:2919/hsa:79092/hsa:3576/hsa:79092/hsa:115650/hsa:597	9
hsa04668	TNF signaling pathway	6/647	31/16077	0.00129182	0.0366876	ENSG00000157227/ENSG00000136848/ENSG00000108691/ENSG00000124875/ENSG00000115604/ENSG00000167207	MMP14/DAB2IP/CCL2/CXCL6/IL18R1/NOD2	hsa:4323/hsa:153090/hsa:6347/hsa:6372/hsa:8809/hsa:64127	6
hsa04630	JAK-STAT signaling pathway	11/647	98/16077	0.00192386	0.0402015	ENSG00000128342/ENSG00000115415/ENSG00000120833/ENSG00000162892/ENSG00000136244/ENSG00000160712/ENSG00000138378/ENSG00000134470/ENSG00000142677/ENSG00000185436/ENSG00000131095	LIF/STAT1/SOCS2/IL24/IL6/IL6R/STAT4/IL15RA/IL22RA1/IFNLR1/GFAP	hsa:3976/hsa:6772/hsa:8835/hsa:11009/hsa:3569/hsa:3570/hsa:6775/hsa:3601/hsa:58985/hsa:163702/hsa:2670	11
hsa02010	ABC transporters	7/647	45/16077	0.00198176	0.0402015	ENSG00000125257/ENSG00000165029/ENSG00000108846/ENSG00000064687/ENSG00000172350/ENSG00000005471/ENSG00000256340	ABCC4/ABCA1/ABCC3/ABCA7/ABCG4/ABCB4/ABCC6P1	hsa:10257/hsa:19/hsa:8714/hsa:10347/hsa:64137/hsa:5244/hsa:368	7
hsa04012	ErbB signaling pathway	6/647	35/16077	0.00248492	0.0441074	ENSG00000124762/ENSG00000126561/ENSG00000129946/ENSG00000185634/ENSG00000148082/ENSG00000070808	CDKN1A/STAT5A/SHC2/SHC4/SHC3/CAMK2A	hsa:1026/hsa:6776/hsa:25759/hsa:399694/hsa:53358/hsa:815	6
